# Supplementary material for: Automated vortex-assisted-liquid-liquid microextraction with injector-based derivatization for GC-MS/MS analysis of 1,3-dichloropropan-2-ol and 3-chloropropane-1,2-diol in food contact paper products
Source: Anal Bioanal Chem. 2025 Oct 21;417(28):6413–25. doi: 10.1007/s00216-025-06133-2 (PMC12596282; doi:10.1007/s00216-025-06133-2)
Supplement: Supplementary file 2 — ESM 2 (DOCX 12.5 KB) [file 216_2025_6133_MOESM2_ESM.gz]

Archive with 8 entries (3 files):
- ESM_1
- ESM_1/Methods
- ESM_1/Methods/Autosampler
- ESM_1/Methods/Autosampler/Autosampler method.cam
- ESM_1/Methods/GCMSMS
- ESM_1/Methods/GCMSMS/GCMS method.mth
- ESM_1/Methods/PTV
- ESM_1/Methods/PTV/PTV method.mth
