# Supplementary material for: Automated vortex-assisted-liquid-liquid microextraction with injector-based derivatization for GC-MS/MS analysis of 1,3-dichloropropan-2-ol and 3-chloropropane-1,2-diol in food contact paper products
Source: Anal Bioanal Chem. 2025 Oct 21;417(28):6413–25. doi: 10.1007/s00216-025-06133-2 (PMC12596282; doi:10.1007/s00216-025-06133-2)
Supplement: Supplementary file 2 — ESM 2 (DOCX 12.5 KB) [file 216_2025_6133_MOESM2_ESM.gz › ESM_1/Methods/Autosampler/Autosampler method.cam]

<?xml version="1.0" encoding="utf-8"?>
<Method>
  <Name />
  <Description>Tray Holder 2:Slot1:60	Counter vial 20 mL with 10 mL Water, 1 mL EtOAc and 3,5 g NaCl
Tray Holder 1:Slot1:54	ISTD in 2 mL Vial</Description>
  <FormatVersion>1</FormatVersion>
  <Columns show="True">
    <column name="Sample Tray" token="%Tray%" type="TrayVial" visible="True" editable="True" sortable="False" value="Tray Holder 2:Slot1:1" vial_name="Vial" vial_token="%Vial%" vial_visible="True" vial_editable="True" vial_sortable="False" vial_increment="True" items="Tray Holder 2:Slot1" />
    <column name="Sample Name" token="%NAME%" var="String" visible="True" editable="True" sortable="False" value="Sample" />
    <column name="Sample wight [g]" token="%DIVISOR%" var="Double" visible="True" editable="True" sortable="False" value="1" />
    <column name="ISTD Vol [µL]" token="%ISTD_VOL%" var="UInt32" visible="False" editable="False" sortable="False" value="100" />
    <column name="Extraktion time [min]" token="%EXTRATION_TIME%" var="Double" visible="True" editable="True" sortable="False" value="5" />
    <column name="Wait for phase separation [min]" token="%PHASE_SEPARATION_TIME%" var="Double" visible="False" editable="False" sortable="False" value="2" />
    <column name="Derivatisaion time [min]" token="%DERIVATISATION_TIME%" var="Double" visible="True" editable="True" sortable="False" value="20" />
    <column name="Source Penetration [mm]" token="%SOURCE_VIAL_PENETRATION%" var="Double" visible="True" editable="True" sortable="False" value="37.5" max_value="38.5" />
    <column name="Transfer Volume [µL]" token="%VOL%" var="UInt32" visible="False" editable="False" sortable="False" value="1200" max_value="1600" />
    <column name="Final Volume in 2 mL-Vial [µL]" token="%FINAL_VOL%" var="UInt32" visible="False" editable="False" sortable="False" value="50" max_value="100" />
    <column name="Evaporation time [s]" token="%EVAPORATION_TIME%" var="Double" visible="True" editable="True" sortable="False" value="360" />
    <column name="Evaporation pressure [kPa]" token="%EVAPORATION_PRESSURE%" var="Double" visible="False" editable="False" sortable="False" value="150" />
    <column name="Keeper Vol [µL]" token="%KEEPER_VOL%" var="UInt32" visible="False" editable="False" sortable="False" value="20" min_value="1" max_value="50" />
    <column name="MSTFA EtOAc Vol [µL]" token="%VOL_MSTFA_ETOAC%" var="UInt32" visible="True" editable="True" sortable="False" value="30" />
    <column name="Vial Penetration Depth [mm]" token="%VIAL_PENETR_DEPTH%" var="Double" visible="True" editable="True" sortable="False" value="35.5" min_value="0" max_value="36" />
    <column name="Cal Level" token="%LEVEL%" var="String" visible="False" editable="False" sortable="False" />
    <column name="Sample Type" token="%SAMPTYPE%" type="Combobox" var="String" visible="False" editable="False" sortable="False" value="Unknown" items="Unknown,StandardInit,StandardAdd" />
    <column name="Instrument Method                                 ." token="%METH%" type="File" visible="True" editable="True" sortable="False" value="C:\GCMSsolution\Data\KWE\KWE.qgm" filter="Instrument Methods (*.qgm)|*.qgm" />
    <column name="Tune File                                 ." token="%TUNE%" type="File" visible="False" editable="False" sortable="False" value="C:\GCMSsolution\System\Tune1\_default.qgt" filter="Tune file (*.qgt)|*.qgt" />
    <column name="Output Dir" token="%DIR%" var="String" visible="True" editable="True" sortable="False" value="{date}" />
  </Columns>
  <Parameters>
    <MethodParameter>
      <Description>IS Vial position</Description>
      <Token>%IS_POSTION%</Token>
      <Value>IS:1</Value>
    </MethodParameter>
    <MethodParameter>
      <Description>Keeper Vial position</Description>
      <Token>%KEEPER_POSITION%</Token>
      <Value>Keeper:1</Value>
    </MethodParameter>
  </Parameters>
  <Instruments />
  <Storage />
  <TaskVisibility showall="True">
    <MoveToHome>
      <RespectRuntime>False</RespectRuntime>
      <ScheduledAfter>False</ScheduledAfter>
    </MoveToHome>
    <CleanSyringe>
      <RespectRuntime>False</RespectRuntime>
      <ScheduledAfter>False</ScheduledAfter>
      <WashPenetration>False</WashPenetration>
      <FillSpeed>False</FillSpeed>
      <PullupDelay>False</PullupDelay>
      <EjectSpeed>False</EjectSpeed>
      <RinseTime>False</RinseTime>
    </CleanSyringe>
    <Transfer>
      <RespectRuntime>False</RespectRuntime>
      <ScheduledAfter>False</ScheduledAfter>
      <VentTool>False</VentTool>
      <VentSource>False</VentSource>
      <VentDestination>False</VentDestination>
      <SourceZRetractValue>False</SourceZRetractValue>
      <SourceYSlideValue>False</SourceYSlideValue>
      <DestinationZRetractValue>False</DestinationZRetractValue>
      <DestinationYSlideValue>False</DestinationYSlideValue>
      <BottomSenseSearchDistance>False</BottomSenseSearchDistance>
      <FillVolume>False</FillVolume>
      <FillSpeed>False</FillSpeed>
      <OverfillRate>False</OverfillRate>
      <PullupDelay>False</PullupDelay>
      <DispenseDelay>False</DispenseDelay>
      <SourceEjectSpeed>False</SourceEjectSpeed>
      <DestinationPenetration>False</DestinationPenetration>
      <DestinationEjectSpeed>False</DestinationEjectSpeed>
      <LeaveSourceDrawerOpen>False</LeaveSourceDrawerOpen>
      <LeaveDestinationDrawerOpen>False</LeaveDestinationDrawerOpen>
    </Transfer>
    <Transport>
      <RespectRuntime>False</RespectRuntime>
      <SkipTasksInPattern>False</SkipTasksInPattern>
      <ScheduledAfter>False</ScheduledAfter>
      <ZRetractValue>False</ZRetractValue>
      <YSlideValue>False</YSlideValue>
      <DestinationIsHome>False</DestinationIsHome>
      <LeaveSourceDrawerOpen>False</LeaveSourceDrawerOpen>
      <LeaveDestinationDrawerOpen>False</LeaveDestinationDrawerOpen>
    </Transport>
    <CleanSyringe>
      <RespectRuntime>False</RespectRuntime>
      <ScheduledAfter>False</ScheduledAfter>
      <WashPenetration>False</WashPenetration>
      <FillSpeed>False</FillSpeed>
      <PullupDelay>False</PullupDelay>
      <EjectSpeed>False</EjectSpeed>
      <RinseTime>False</RinseTime>
    </CleanSyringe>
    <MoveToHome>
      <RespectRuntime>False</RespectRuntime>
      <ScheduledAfter>False</ScheduledAfter>
    </MoveToHome>
    <PrimeDilutor_PAL3>
      <RespectRuntime>False</RespectRuntime>
      <ScheduledAfter>False</ScheduledAfter>
    </PrimeDilutor_PAL3>
    <OperateVortexer>
      <RespectRuntime>False</RespectRuntime>
      <ScheduledAfter>False</ScheduledAfter>
    </OperateVortexer>
    <DilutorAddSolvent_PAL3>
      <RespectRuntime>False</RespectRuntime>
      <ScheduledAfter>False</ScheduledAfter>
      <LeaveDrawerOpen>False</LeaveDrawerOpen>
      <PrimeVolume>False</PrimeVolume>
      <AspirateDelay>False</AspirateDelay>
      <DispenseDelay>False</DispenseDelay>
      <PrimeBeforeDilution>False</PrimeBeforeDilution>
      <VentTool>False</VentTool>
    </DilutorAddSolvent_PAL3>
    <MoveToHome>
      <RespectRuntime>False</RespectRuntime>
      <ScheduledAfter>False</ScheduledAfter>
    </MoveToHome>
    <OperateVortexer>
      <RespectRuntime>False</RespectRuntime>
      <ScheduledAfter>False</ScheduledAfter>
    </OperateVortexer>
    <Transport>
      <RespectRuntime>False</RespectRuntime>
      <SkipTasksInPattern>False</SkipTasksInPattern>
      <ScheduledAfter>False</ScheduledAfter>
      <ZRetractValue>False</ZRetractValue>
      <YSlideValue>False</YSlideValue>
      <DestinationIsHome>False</DestinationIsHome>
      <LeaveSourceDrawerOpen>False</LeaveSourceDrawerOpen>
      <LeaveDestinationDrawerOpen>False</LeaveDestinationDrawerOpen>
    </Transport>
    <Transport>
      <RespectRuntime>False</RespectRuntime>
      <SkipTasksInPattern>False</SkipTasksInPattern>
      <ScheduledAfter>False</ScheduledAfter>
      <ZRetractValue>False</ZRetractValue>
      <YSlideValue>False</YSlideValue>
      <DestinationIsHome>False</DestinationIsHome>
      <LeaveSourceDrawerOpen>False</LeaveSourceDrawerOpen>
      <LeaveDestinationDrawerOpen>False</LeaveDestinationDrawerOpen>
    </Transport>
    <StartCentrifuge_PAL3>
      <RespectRuntime>False</RespectRuntime>
      <ScheduledAfter>False</ScheduledAfter>
    </StartCentrifuge_PAL3>
    <Wait>
      <ScheduledAfter>False</ScheduledAfter>
    </Wait>
    <StopCentrifuge_PAL3>
      <RespectRuntime>False</RespectRuntime>
      <ScheduledAfter>False</ScheduledAfter>
    </StopCentrifuge_PAL3>
    <Transport>
      <RespectRuntime>False</RespectRuntime>
      <SkipTasksInPattern>False</SkipTasksInPattern>
      <ScheduledAfter>False</ScheduledAfter>
      <ZRetractValue>False</ZRetractValue>
      <YSlideValue>False</YSlideValue>
      <DestinationIsHome>False</DestinationIsHome>
      <LeaveSourceDrawerOpen>False</LeaveSourceDrawerOpen>
      <LeaveDestinationDrawerOpen>False</LeaveDestinationDrawerOpen>
    </Transport>
    <Transport>
      <RespectRuntime>False</RespectRuntime>
      <SkipTasksInPattern>False</SkipTasksInPattern>
      <ScheduledAfter>False</ScheduledAfter>
      <ZRetractValue>False</ZRetractValue>
      <YSlideValue>False</YSlideValue>
      <DestinationIsHome>False</DestinationIsHome>
      <LeaveSourceDrawerOpen>False</LeaveSourceDrawerOpen>
      <LeaveDestinationDrawerOpen>False</LeaveDestinationDrawerOpen>
    </Transport>
    <Transfer>
      <RespectRuntime>False</RespectRuntime>
      <ScheduledAfter>False</ScheduledAfter>
      <VentTool>False</VentTool>
      <VentSource>False</VentSource>
      <VentDestination>False</VentDestination>
      <SourceZRetractValue>False</SourceZRetractValue>
      <SourceYSlideValue>False</SourceYSlideValue>
      <DestinationZRetractValue>False</DestinationZRetractValue>
      <DestinationYSlideValue>False</DestinationYSlideValue>
      <BottomSenseSearchDistance>False</BottomSenseSearchDistance>
      <FillVolume>False</FillVolume>
      <FillSpeed>False</FillSpeed>
      <OverfillRate>False</OverfillRate>
      <PullupDelay>False</PullupDelay>
      <DispenseDelay>False</DispenseDelay>
      <SourceEjectSpeed>False</SourceEjectSpeed>
      <DestinationPenetration>False</DestinationPenetration>
      <DestinationEjectSpeed>False</DestinationEjectSpeed>
      <LeaveSourceDrawerOpen>False</LeaveSourceDrawerOpen>
      <LeaveDestinationDrawerOpen>False</LeaveDestinationDrawerOpen>
    </Transfer>
    <MoveToHome>
      <RespectRuntime>False</RespectRuntime>
      <ScheduledAfter>False</ScheduledAfter>
    </MoveToHome>
    <Repeat />
    <AspirateDilutor_PAL3>
      <RespectRuntime>False</RespectRuntime>
      <ScheduledAfter>False</ScheduledAfter>
      <LeaveDrawerOpen>False</LeaveDrawerOpen>
    </AspirateDilutor_PAL3>
    <DispenseDilutor_PAL3>
      <RespectRuntime>False</RespectRuntime>
      <ScheduledAfter>False</ScheduledAfter>
      <LeaveDrawerOpen>False</LeaveDrawerOpen>
    </DispenseDilutor_PAL3>
    <RepeatEnd />
    <Transport>
      <RespectRuntime>False</RespectRuntime>
      <SkipTasksInPattern>False</SkipTasksInPattern>
      <ScheduledAfter>False</ScheduledAfter>
      <ZRetractValue>False</ZRetractValue>
      <YSlideValue>False</YSlideValue>
      <DestinationIsHome>False</DestinationIsHome>
      <LeaveSourceDrawerOpen>False</LeaveSourceDrawerOpen>
      <LeaveDestinationDrawerOpen>False</LeaveDestinationDrawerOpen>
    </Transport>
    <MoveToObject>
      <RespectRuntime>False</RespectRuntime>
      <ScheduledAfter>False</ScheduledAfter>
    </MoveToObject>
    <ExecuteActivity>
      <RespectRuntime>False</RespectRuntime>
      <ScheduledAfter>False</ScheduledAfter>
    </ExecuteActivity>
    <DilutorAddSolvent_PAL3>
      <RespectRuntime>False</RespectRuntime>
      <ScheduledAfter>False</ScheduledAfter>
      <LeaveDrawerOpen>False</LeaveDrawerOpen>
      <PrimeVolume>False</PrimeVolume>
      <AspirateDelay>False</AspirateDelay>
      <DispenseDelay>False</DispenseDelay>
      <PrimeBeforeDilution>False</PrimeBeforeDilution>
      <VentTool>False</VentTool>
    </DilutorAddSolvent_PAL3>
    <ExecuteActivity>
      <RespectRuntime>False</RespectRuntime>
      <ScheduledAfter>False</ScheduledAfter>
    </ExecuteActivity>
    <ExecuteActivity>
      <RespectRuntime>False</RespectRuntime>
      <ScheduledAfter>False</ScheduledAfter>
    </ExecuteActivity>
    <MoveToHome>
      <RespectRuntime>False</RespectRuntime>
      <ScheduledAfter>False</ScheduledAfter>
    </MoveToHome>
    <OperateVortexer>
      <RespectRuntime>False</RespectRuntime>
      <ScheduledAfter>False</ScheduledAfter>
    </OperateVortexer>
    <Transport>
      <RespectRuntime>False</RespectRuntime>
      <SkipTasksInPattern>False</SkipTasksInPattern>
      <ScheduledAfter>False</ScheduledAfter>
      <ZRetractValue>False</ZRetractValue>
      <YSlideValue>False</YSlideValue>
      <DestinationIsHome>False</DestinationIsHome>
      <LeaveSourceDrawerOpen>False</LeaveSourceDrawerOpen>
      <LeaveDestinationDrawerOpen>False</LeaveDestinationDrawerOpen>
    </Transport>
    <ChronectoVap_InstallBridge>
      <RespectRuntime>False</RespectRuntime>
      <ScheduledAfter>False</ScheduledAfter>
    </ChronectoVap_InstallBridge>
    <ExecuteActivity>
      <RespectRuntime>False</RespectRuntime>
      <ScheduledAfter>False</ScheduledAfter>
    </ExecuteActivity>
    <ChronectoVap_EvapSamples>
      <RespectRuntime>False</RespectRuntime>
      <ScheduledAfter>False</ScheduledAfter>
    </ChronectoVap_EvapSamples>
    <CleanSyringe>
      <RespectRuntime>False</RespectRuntime>
      <ScheduledAfter>False</ScheduledAfter>
      <WashPenetration>False</WashPenetration>
      <FillSpeed>False</FillSpeed>
      <PullupDelay>False</PullupDelay>
      <EjectSpeed>False</EjectSpeed>
      <RinseTime>False</RinseTime>
    </CleanSyringe>
    <MoveToHome>
      <RespectRuntime>False</RespectRuntime>
      <ScheduledAfter>False</ScheduledAfter>
    </MoveToHome>
    <ExecuteActivity>
      <RespectRuntime>False</RespectRuntime>
      <ScheduledAfter>False</ScheduledAfter>
    </ExecuteActivity>
    <ChronectoVap_RemoveBridge>
      <RespectRuntime>False</RespectRuntime>
      <ScheduledAfter>False</ScheduledAfter>
    </ChronectoVap_RemoveBridge>
    <Transport>
      <RespectRuntime>False</RespectRuntime>
      <SkipTasksInPattern>False</SkipTasksInPattern>
      <ScheduledAfter>False</ScheduledAfter>
      <ZRetractValue>False</ZRetractValue>
      <YSlideValue>False</YSlideValue>
      <DestinationIsHome>False</DestinationIsHome>
      <LeaveSourceDrawerOpen>False</LeaveSourceDrawerOpen>
      <LeaveDestinationDrawerOpen>False</LeaveDestinationDrawerOpen>
    </Transport>
    <MoveToHome>
      <RespectRuntime>False</RespectRuntime>
      <ScheduledAfter>False</ScheduledAfter>
    </MoveToHome>
    <Transfer>
      <RespectRuntime>False</RespectRuntime>
      <ScheduledAfter>False</ScheduledAfter>
      <VentTool>False</VentTool>
      <VentSource>False</VentSource>
      <VentDestination>False</VentDestination>
      <SourceZRetractValue>False</SourceZRetractValue>
      <SourceYSlideValue>False</SourceYSlideValue>
      <DestinationZRetractValue>False</DestinationZRetractValue>
      <DestinationYSlideValue>False</DestinationYSlideValue>
      <BottomSenseSearchDistance>False</BottomSenseSearchDistance>
      <FillVolume>False</FillVolume>
      <FillSpeed>False</FillSpeed>
      <OverfillRate>False</OverfillRate>
      <PullupDelay>False</PullupDelay>
      <DispenseDelay>False</DispenseDelay>
      <SourceEjectSpeed>False</SourceEjectSpeed>
      <DestinationPenetration>False</DestinationPenetration>
      <DestinationEjectSpeed>False</DestinationEjectSpeed>
      <LeaveSourceDrawerOpen>False</LeaveSourceDrawerOpen>
      <LeaveDestinationDrawerOpen>False</LeaveDestinationDrawerOpen>
    </Transfer>
    <OperateVortexer>
      <RespectRuntime>False</RespectRuntime>
      <ScheduledAfter>False</ScheduledAfter>
    </OperateVortexer>
    <CleanSyringe>
      <RespectRuntime>False</RespectRuntime>
      <ScheduledAfter>False</ScheduledAfter>
      <WashPenetration>False</WashPenetration>
      <FillSpeed>False</FillSpeed>
      <PullupDelay>False</PullupDelay>
      <EjectSpeed>False</EjectSpeed>
      <RinseTime>False</RinseTime>
    </CleanSyringe>
    <MoveToHome>
      <RespectRuntime>False</RespectRuntime>
      <ScheduledAfter>False</ScheduledAfter>
    </MoveToHome>
    <ChronectoVap_EvapSamples>
      <RespectRuntime>False</RespectRuntime>
      <ScheduledAfter>False</ScheduledAfter>
    </ChronectoVap_EvapSamples>
    <Transport>
      <RespectRuntime>False</RespectRuntime>
      <SkipTasksInPattern>False</SkipTasksInPattern>
      <ScheduledAfter>False</ScheduledAfter>
      <ZRetractValue>False</ZRetractValue>
      <YSlideValue>False</YSlideValue>
      <DestinationIsHome>False</DestinationIsHome>
      <LeaveSourceDrawerOpen>False</LeaveSourceDrawerOpen>
      <LeaveDestinationDrawerOpen>False</LeaveDestinationDrawerOpen>
    </Transport>
    <Wait>
      <ScheduledAfter>False</ScheduledAfter>
    </Wait>
    <Transport>
      <RespectRuntime>False</RespectRuntime>
      <SkipTasksInPattern>False</SkipTasksInPattern>
      <ScheduledAfter>False</ScheduledAfter>
      <ZRetractValue>False</ZRetractValue>
      <YSlideValue>False</YSlideValue>
      <DestinationIsHome>False</DestinationIsHome>
      <LeaveSourceDrawerOpen>False</LeaveSourceDrawerOpen>
      <LeaveDestinationDrawerOpen>False</LeaveDestinationDrawerOpen>
    </Transport>
    <Transport>
      <RespectRuntime>False</RespectRuntime>
      <SkipTasksInPattern>False</SkipTasksInPattern>
      <ScheduledAfter>False</ScheduledAfter>
      <ZRetractValue>False</ZRetractValue>
      <YSlideValue>False</YSlideValue>
      <DestinationIsHome>False</DestinationIsHome>
      <LeaveSourceDrawerOpen>False</LeaveSourceDrawerOpen>
      <LeaveDestinationDrawerOpen>False</LeaveDestinationDrawerOpen>
    </Transport>
    <Transport>
      <RespectRuntime>False</RespectRuntime>
      <SkipTasksInPattern>False</SkipTasksInPattern>
      <ScheduledAfter>False</ScheduledAfter>
      <ZRetractValue>False</ZRetractValue>
      <YSlideValue>False</YSlideValue>
      <DestinationIsHome>False</DestinationIsHome>
      <LeaveSourceDrawerOpen>False</LeaveSourceDrawerOpen>
      <LeaveDestinationDrawerOpen>False</LeaveDestinationDrawerOpen>
    </Transport>
    <StartCentrifuge_PAL3>
      <RespectRuntime>False</RespectRuntime>
      <ScheduledAfter>False</ScheduledAfter>
    </StartCentrifuge_PAL3>
    <MoveToHome>
      <RespectRuntime>False</RespectRuntime>
      <ScheduledAfter>False</ScheduledAfter>
    </MoveToHome>
    <Wait>
      <ScheduledAfter>False</ScheduledAfter>
    </Wait>
    <StopCentrifuge_PAL3>
      <RespectRuntime>False</RespectRuntime>
      <ScheduledAfter>False</ScheduledAfter>
    </StopCentrifuge_PAL3>
    <Transport>
      <RespectRuntime>False</RespectRuntime>
      <SkipTasksInPattern>False</SkipTasksInPattern>
      <ScheduledAfter>False</ScheduledAfter>
      <ZRetractValue>False</ZRetractValue>
      <YSlideValue>False</YSlideValue>
      <DestinationIsHome>False</DestinationIsHome>
      <LeaveSourceDrawerOpen>False</LeaveSourceDrawerOpen>
      <LeaveDestinationDrawerOpen>False</LeaveDestinationDrawerOpen>
    </Transport>
    <Transport>
      <RespectRuntime>False</RespectRuntime>
      <SkipTasksInPattern>False</SkipTasksInPattern>
      <ScheduledAfter>False</ScheduledAfter>
      <ZRetractValue>False</ZRetractValue>
      <YSlideValue>False</YSlideValue>
      <DestinationIsHome>False</DestinationIsHome>
      <LeaveSourceDrawerOpen>False</LeaveSourceDrawerOpen>
      <LeaveDestinationDrawerOpen>False</LeaveDestinationDrawerOpen>
    </Transport>
    <Acquisition>
      <RespectRuntime>False</RespectRuntime>
      <ScheduledAfter>False</ScheduledAfter>
      <UseLevel1ConcInCompoundTable>False</UseLevel1ConcInCompoundTable>
      <PrerunProgram>False</PrerunProgram>
      <PrerunProgramParameters>False</PrerunProgramParameters>
      <PrerunProgramTiming>False</PrerunProgramTiming>
      <PostProcessingProgram>False</PostProcessingProgram>
      <PostProcessingProgramParameters>False</PostProcessingProgramParameters>
      <PostProcessingProgramTiming>False</PostProcessingProgramTiming>
      <NumOfActions>False</NumOfActions>
      <SamplerFile>False</SamplerFile>
      <WaitTimeBeforeRun>False</WaitTimeBeforeRun>
      <OptionalColumns>False</OptionalColumns>
      <AcquisitionLines>False</AcquisitionLines>
    </Acquisition>
    <WaitOverlapped>
      <ScheduledAfter>False</ScheduledAfter>
      <TrayPosition>False</TrayPosition>
    </WaitOverlapped>
    <WaitForStartSignal>
      <RespectRuntime>False</RespectRuntime>
      <SkipTasksInPattern>False</SkipTasksInPattern>
      <ScheduledAfter>False</ScheduledAfter>
      <InjectedSignal>False</InjectedSignal>
      <Injector>False</Injector>
    </WaitForStartSignal>
    <CleanSyringe>
      <RespectRuntime>False</RespectRuntime>
      <ScheduledAfter>False</ScheduledAfter>
      <WashPenetration>False</WashPenetration>
      <FillSpeed>False</FillSpeed>
      <PullupDelay>False</PullupDelay>
      <EjectSpeed>False</EjectSpeed>
      <RinseTime>False</RinseTime>
    </CleanSyringe>
    <Repeat />
    <Transfer>
      <RespectRuntime>False</RespectRuntime>
      <ScheduledAfter>False</ScheduledAfter>
      <Volume>False</Volume>
      <VentTool>False</VentTool>
      <VentSource>False</VentSource>
      <VentDestination>False</VentDestination>
      <SourceZRetractValue>False</SourceZRetractValue>
      <SourceYSlideValue>False</SourceYSlideValue>
      <DestinationZRetractValue>False</DestinationZRetractValue>
      <DestinationYSlideValue>False</DestinationYSlideValue>
      <BottomSenseSearchDistance>False</BottomSenseSearchDistance>
      <OverfillRate>False</OverfillRate>
      <DispenseDelay>False</DispenseDelay>
      <SourceEjectSpeed>False</SourceEjectSpeed>
      <DestinationPenetration>False</DestinationPenetration>
      <DestinationEjectSpeed>False</DestinationEjectSpeed>
      <LeaveSourceDrawerOpen>False</LeaveSourceDrawerOpen>
      <LeaveDestinationDrawerOpen>False</LeaveDestinationDrawerOpen>
    </Transfer>
    <RepeatEnd />
    <Injection>
      <RespectRuntime>False</RespectRuntime>
      <ScheduledAfter>False</ScheduledAfter>
      <MultipleInjections>False</MultipleInjections>
      <ZRetractValue>False</ZRetractValue>
      <YSlideValue>False</YSlideValue>
      <StartSignal>False</StartSignal>
      <BottomSenseSearchDistance>False</BottomSenseSearchDistance>
      <EjectSpeed>False</EjectSpeed>
      <NeedleBlocking>False</NeedleBlocking>
      <SyncSignal>False</SyncSignal>
      <Timer>False</Timer>
      <SignalTiming>False</SignalTiming>
      <LeaveDrawerOpen>False</LeaveDrawerOpen>
    </Injection>
    <CleanSyringe>
      <RespectRuntime>False</RespectRuntime>
      <WashPenetration>False</WashPenetration>
      <FillSpeed>False</FillSpeed>
      <PullupDelay>False</PullupDelay>
      <EjectSpeed>False</EjectSpeed>
      <RinseTime>False</RinseTime>
    </CleanSyringe>
    <Transport>
      <RespectRuntime>False</RespectRuntime>
      <SkipTasksInPattern>False</SkipTasksInPattern>
      <ScheduledAfter>False</ScheduledAfter>
      <ZRetractValue>False</ZRetractValue>
      <YSlideValue>False</YSlideValue>
      <DestinationIsHome>False</DestinationIsHome>
      <LeaveSourceDrawerOpen>False</LeaveSourceDrawerOpen>
      <LeaveDestinationDrawerOpen>False</LeaveDestinationDrawerOpen>
    </Transport>
    <MoveToHome>
      <RespectRuntime>False</RespectRuntime>
    </MoveToHome>
    <WaitOverlapped>
      <TrayPosition>False</TrayPosition>
    </WaitOverlapped>
  </TaskVisibility>
  <Tasks>
    <MoveToHome>
      <Description>Move LeftHead to home</Description>
      <Runtime>1</Runtime>
      <RespectRuntime>False</RespectRuntime>
      <ScheduledAfter>0</ScheduledAfter>
      <Autosampler>RTC:LeftHead</Autosampler>
      <Tool>DIL 1</Tool>
    </MoveToHome>
    <CleanSyringe>
      <Description>Clean 100 µL Syringe with Aceton in FastWash1:1 - 100 µL Syringe</Description>
      <Enabled>True</Enabled>
      <Runtime>17</Runtime>
      <ScheduledAfter>0</ScheduledAfter>
      <Autosampler>RTC:RightHead</Autosampler>
      <Tool>LS 4</Tool>
      <WashStation>Fast Wash 1:1</WashStation>
      <CleanCycles>2</CleanCycles>
      <FillLevel>20</FillLevel>
      <AutosamplerParameter>
        <FillSpeed>50</FillSpeed>
      </AutosamplerParameter>
    </CleanSyringe>
    <Transfer>
      <Description>Add ISTD to 20 mL Vial with 100 µL Syringe - 100 µL Syringe</Description>
      <Enabled>True</Enabled>
      <Runtime>23</Runtime>
      <Autosampler>RTC:RightHead</Autosampler>
      <Tool>LS 4</Tool>
      <Source>%IS_POSTION%</Source>
      <Destination>%Tray%:%Vial%</Destination>
      <Volume>%ISTD_VOL%</Volume>
      <AutosamplerParameter>
        <SourcePenetration>44</SourcePenetration>
        <OverfillRate>0 %</OverfillRate>
        <PullupDelay>1000</PullupDelay>
        <DispenseDelay>1000</DispenseDelay>
        <FillStrokes>0</FillStrokes>
        <DestinationPenetration>10</DestinationPenetration>
      </AutosamplerParameter>
    </Transfer>
    <Transport>
      <Description>Transport 20 mL Vial from Tray to Vortexer  - 100 µL Syringe</Description>
      <Runtime>11</Runtime>
      <Autosampler>RTC:RightHead</Autosampler>
      <Tool>LS 4</Tool>
      <Source>%Tray%:%Vial%</Source>
      <Destination>Vortexer20:1</Destination>
    </Transport>
    <CleanSyringe>
      <Description>Clean 100 µL Syringe with Aceton in FastWash1:1 - 100 µL Syringe</Description>
      <Enabled>True</Enabled>
      <Runtime>17</Runtime>
      <ScheduledAfter>Transport</ScheduledAfter>
      <Autosampler>RTC:RightHead</Autosampler>
      <Tool>LS 4</Tool>
      <WashStation>Fast Wash 1:1</WashStation>
      <CleanCycles>2</CleanCycles>
      <FillLevel>20</FillLevel>
      <AutosamplerParameter>
        <FillSpeed>50</FillSpeed>
      </AutosamplerParameter>
    </CleanSyringe>
    <MoveToHome>
      <Description>Move RightHead to home</Description>
      <Runtime>1</Runtime>
      <ScheduledAfter>-1</ScheduledAfter>
      <Autosampler>RTC:RightHead</Autosampler>
    </MoveToHome>
    <PrimeDilutor_PAL3>
      <Description>Prime Dilutor with 2 mL Et2O - DIL 1</Description>
      <Runtime>44</Runtime>
      <ScheduledAfter>-1</ScheduledAfter>
      <Autosampler>RTC:LeftHead</Autosampler>
      <Tool>DIL 1</Tool>
      <PrimeVolume>1</PrimeVolume>
      <Waste>Fast Wash 1:Waste</Waste>
      <SolventPortDilutor>3</SolventPortDilutor>
      <Speed>300</Speed>
    </PrimeDilutor_PAL3>
    <OperateVortexer>
      <Description>Vortex 20 mL Vial</Description>
      <Runtime>62</Runtime>
      <ScheduledAfter>Transport</ScheduledAfter>
      <Autosampler>RTC:Body</Autosampler>
      <Plugin>
        <Time>60</Time>
        <Speed>1500</Speed>
      </Plugin>
    </OperateVortexer>
    <DilutorAddSolvent_PAL3>
      <Description>Add 2 mL EtOAc to 20 mL Vial - DIL 1</Description>
      <Runtime>26</Runtime>
      <Autosampler>RTC:LeftHead</Autosampler>
      <Tool>DIL 1</Tool>
      <Destination>Vortexer20:1</Destination>
      <DestinationPenetration>15</DestinationPenetration>
      <SolventVolume>[2-%ISTD_VOL%/1000]</SolventVolume>
      <PrimeVolume>0</PrimeVolume>
      <SolventPortDilutor>3</SolventPortDilutor>
      <FillSpeed>300</FillSpeed>
      <DispenseSpeed>300</DispenseSpeed>
      <AspirateDelay>10</AspirateDelay>
      <DispenseDelay>2000</DispenseDelay>
      <PrimeBeforeDilution>False</PrimeBeforeDilution>
    </DilutorAddSolvent_PAL3>
    <MoveToHome>
      <Description>Move LeftHead to home</Description>
      <Runtime>1</Runtime>
      <RespectRuntime>False</RespectRuntime>
      <ScheduledAfter>-1</ScheduledAfter>
      <Autosampler>RTC:LeftHead</Autosampler>
    </MoveToHome>
    <OperateVortexer>
      <Description>Vortex 20 mL Vial for extraction</Description>
      <Runtime>%EXTRATION_TIME% min</Runtime>
      <ScheduledAfter>DilutorAddSolvent_PAL3</ScheduledAfter>
      <Autosampler>RTC:Body</Autosampler>
      <Plugin>
        <Time>%EXTRATION_TIME% min</Time>
        <Speed>1500</Speed>
      </Plugin>
    </OperateVortexer>
    <Transport>
      <Description>Transport 20 mL Vial to Centrifuge</Description>
      <Runtime>12</Runtime>
      <Autosampler>RTC:RightHead</Autosampler>
      <Tool>LS 4</Tool>
      <Source>Vortexer20:1</Source>
      <Destination>Centrifuge 1:1</Destination>
    </Transport>
    <Transport>
      <Description>###Transport CounterVial to Centrifuge</Description>
      <Enabled>False</Enabled>
      <Runtime>12</Runtime>
      <Autosampler>RTC:RightHead</Autosampler>
      <Tool>LS 4</Tool>
      <Source>Tray Holder 2:Slot1:60</Source>
      <Destination>Centrifuge 1:2</Destination>
    </Transport>
    <StartCentrifuge_PAL3>
      <Runtime>1</Runtime>
      <Autosampler>RTC:Body</Autosampler>
      <Centrifuge>Centrifuge 1</Centrifuge>
      <UsedUnit>Speed</UsedUnit>
      <Speed>3500 rpm</Speed>
    </StartCentrifuge_PAL3>
    <Wait>
      <Runtime>%PHASE_SEPARATION_TIME% min</Runtime>
      <ScheduledAfter>StartCentrifuge_PAL3</ScheduledAfter>
    </Wait>
    <StopCentrifuge_PAL3>
      <Runtime>1</Runtime>
      <ScheduledAfter>Wait</ScheduledAfter>
      <Autosampler>RTC:Body</Autosampler>
      <Centrifuge>Centrifuge 1</Centrifuge>
    </StopCentrifuge_PAL3>
    <Transport>
      <Description>Transport 20 mL Vial to Tray</Description>
      <Runtime>12</Runtime>
      <Autosampler>RTC:RightHead</Autosampler>
      <Tool>LS 4</Tool>
      <Source>Centrifuge 1:1</Source>
      <Destination>%Tray%:%Vial%</Destination>
    </Transport>
    <Transport>
      <Description>###Transport CounterVial back</Description>
      <Enabled>False</Enabled>
      <Runtime>12</Runtime>
      <Autosampler>RTC:RightHead</Autosampler>
      <Tool>LS 4</Tool>
      <Source>Centrifuge 1:2</Source>
      <Destination>Tray Holder 2:Slot1:60</Destination>
    </Transport>
    <Transfer>
      <Description>Get Keeper and transfer it into 2 mL Vial - 100 µL Syringe</Description>
      <Runtime>107</Runtime>
      <Autosampler>RTC:RightHead</Autosampler>
      <Tool>LS 2</Tool>
      <Source>%KEEPER_POSITION%</Source>
      <Destination>Tray Holder 1:Slot1:%VIAL%</Destination>
      <Volume>%KEEPER_VOL%</Volume>
      <VentDestination>False</VentDestination>
      <AutosamplerParameter>
        <SourcePenetration>44</SourcePenetration>
        <FillSpeed>5</FillSpeed>
        <PullupDelay>2000</PullupDelay>
        <DispenseDelay>1000</DispenseDelay>
        <FillStrokes>0</FillStrokes>
        <DestinationPenetration>10</DestinationPenetration>
      </AutosamplerParameter>
    </Transfer>
    <MoveToHome>
      <Description>Move RightHead to home</Description>
      <Runtime>1</Runtime>
      <ScheduledAfter>-1</ScheduledAfter>
      <Autosampler>RTC:RightHead</Autosampler>
      <Tool>LS 2</Tool>
    </MoveToHome>
    <Repeat count="2">
      <AspirateDilutor_PAL3>
        <Description>Get upper EtOAc phase and transfer it into 2 mL Vial - DIL 1</Description>
        <Runtime>1</Runtime>
        <Autosampler>RTC:LeftHead</Autosampler>
        <Tool>DIL 1</Tool>
        <Source>%TRAY%:%VIAL%</Source>
        <SourcePenetration>%SOURCE_VIAL_PENETRATION%</SourcePenetration>
        <Volume>[%VOL%/2]</Volume>
        <AspirationSpeed>100</AspirationSpeed>
        <AspirationDelay>2000</AspirationDelay>
        <ValvePosition>1</ValvePosition>
      </AspirateDilutor_PAL3>
      <DispenseDilutor_PAL3>
        <Runtime>1</Runtime>
        <Autosampler>RTC:LeftHead</Autosampler>
        <Tool>DIL 1</Tool>
        <Destination>Tray Holder 1:Slot1:%VIAL%</Destination>
        <DestinationPenetration>10</DestinationPenetration>
        <Volume>[%VOL%/2]</Volume>
        <DispenseDelay>2000</DispenseDelay>
      </DispenseDilutor_PAL3>
    </Repeat>
    <Transport>
      <Description>Transport 2 mL Vial from Tray to Vortexer - DIL 1</Description>
      <Runtime>13</Runtime>
      <Autosampler>RTC:LeftHead</Autosampler>
      <Tool>DIL 1</Tool>
      <Source>Tray Holder 1:Slot1:%VIAL%</Source>
      <Destination>Vortexer2:1</Destination>
      <ZRetractValue>0 mm</ZRetractValue>
    </Transport>
    <MoveToObject>
      <Description>Move to Aceton in the FastWash - DIL 1</Description>
      <Runtime>3</Runtime>
      <ScheduledAfter>-1</ScheduledAfter>
      <Autosampler>RTC:LeftHead</Autosampler>
      <Tool>DIL 1</Tool>
      <Position>Fast Wash 1:1</Position>
      <AutosamplerParameter>
        <Penetration>0</Penetration>
      </AutosamplerParameter>
    </MoveToObject>
    <ExecuteActivity>
      <Description>Turn on pump</Description>
      <Enabled>True</Enabled>
      <Runtime>1</Runtime>
      <ScheduledAfter>-1</ScheduledAfter>
      <Autosampler>RTC:LeftHead</Autosampler>
      <Activity>SetPump</Activity>
      <ActivityParameters>
        <Target>Fast Wash 1</Target>
        <PumpIndex>1</PumpIndex>
        <Volume>1000 mL</Volume>
        <FlowRate>0.05</FlowRate>
        <FlowFactor />
        <State>On</State>
        <Wait>False</Wait>
      </ActivityParameters>
    </ExecuteActivity>
    <DilutorAddSolvent_PAL3>
      <Description>Clean Dilutor with 2 mL Et2O - DIL 1</Description>
      <Runtime>9</Runtime>
      <ScheduledAfter>-1</ScheduledAfter>
      <Autosampler>RTC:LeftHead</Autosampler>
      <Tool>DIL 1</Tool>
      <Destination>Fast Wash 1:1</Destination>
      <DestinationPenetration>40 mm</DestinationPenetration>
      <SolventVolume>2</SolventVolume>
      <SolventPortDilutor>3</SolventPortDilutor>
      <FillSpeed>350 µL/s</FillSpeed>
      <PrimeBeforeDilution>False</PrimeBeforeDilution>
    </DilutorAddSolvent_PAL3>
    <ExecuteActivity>
      <Description>Turn off pump</Description>
      <Runtime>1</Runtime>
      <ScheduledAfter>-1</ScheduledAfter>
      <Autosampler>RTC:LeftHead</Autosampler>
      <Activity>SetPump</Activity>
      <ActivityParameters>
        <Target>Fast Wash 1</Target>
        <PumpIndex>1</PumpIndex>
        <Volume>1000 mL</Volume>
        <FlowRate>0</FlowRate>
        <FlowFactor />
        <State>Off</State>
        <Wait>False</Wait>
      </ActivityParameters>
    </ExecuteActivity>
    <ExecuteActivity>
      <Description>Leave pump</Description>
      <Runtime>1</Runtime>
      <ScheduledAfter>-1</ScheduledAfter>
      <Autosampler>RTC:LeftHead</Autosampler>
      <Activity>LeaveObject</Activity>
      <ActivityParameters>
        <StripDistance>20 mm</StripDistance>
        <LeaveDrawerOpen>False</LeaveDrawerOpen>
        <WipeOff>False</WipeOff>
      </ActivityParameters>
    </ExecuteActivity>
    <MoveToHome>
      <Description>Move LeftHead to home</Description>
      <Runtime>1</Runtime>
      <RespectRuntime>False</RespectRuntime>
      <ScheduledAfter>-1</ScheduledAfter>
      <Autosampler>RTC:LeftHead</Autosampler>
      <Tool>LS 1</Tool>
    </MoveToHome>
    <OperateVortexer>
      <Description>Vortex 2 mL Vial</Description>
      <Runtime>12</Runtime>
      <ScheduledAfter>Transport</ScheduledAfter>
      <Autosampler>RTC:Body</Autosampler>
      <Plugin>
        <Time>10</Time>
        <Speed>1500</Speed>
      </Plugin>
    </OperateVortexer>
    <Transport>
      <Description>Transport 2 mL Vial from Vortexer to Agitator 1:2 - LS 1</Description>
      <Runtime>52</Runtime>
      <Autosampler>RTC:LeftHead</Autosampler>
      <Tool>LS 1</Tool>
      <Source>Vortexer2:1</Source>
      <Destination>Agitator 1:2</Destination>
    </Transport>
    <ChronectoVap_InstallBridge>
      <Runtime>1</Runtime>
      <Autosampler>RTC:LeftHead</Autosampler>
      <Plugin>
        <Tool>LS 1</Tool>
        <Agitator>Agitator 1</Agitator>
        <BridgePath>Right</BridgePath>
        <InsertionDepth>22 mm</InsertionDepth>
      </Plugin>
    </ChronectoVap_InstallBridge>
    <ExecuteActivity>
      <Runtime>1</Runtime>
      <Autosampler>RTC:Body</Autosampler>
      <Activity>SetAgitator</Activity>
      <ActivityParameters>
        <Speed>450</Speed>
        <Agitator>Agitator 1</Agitator>
        <State>On</State>
        <OnTime>%EVAPORATION_TIME%</OnTime>
        <OffTime>1 s</OffTime>
        <Timer>0</Timer>
      </ActivityParameters>
    </ExecuteActivity>
    <ChronectoVap_EvapSamples>
      <Runtime>%EVAPORATION_TIME%</Runtime>
      <ScheduledAfter>-1</ScheduledAfter>
      <Plugin>
        <IPAddress>10.10.20.221</IPAddress>
        <Duration>%EVAPORATION_TIME%</Duration>
        <Pressure>%EVAPORATION_PRESSURE%</Pressure>
      </Plugin>
    </ChronectoVap_EvapSamples>
    <CleanSyringe>
      <Description>Clean 100 µL Syringe with Aceton in FastWash1:1 - 100 µL Syringe</Description>
      <Enabled>True</Enabled>
      <Runtime>24</Runtime>
      <RespectRuntime>False</RespectRuntime>
      <ScheduledAfter>-2</ScheduledAfter>
      <Autosampler>RTC:RightHead</Autosampler>
      <Tool>LS 2</Tool>
      <WashStation>Fast Wash 1:1</WashStation>
      <CleanCycles>2</CleanCycles>
      <FillLevel>50</FillLevel>
      <AutosamplerParameter>
        <WashPenetration>44</WashPenetration>
        <RinseTime>10</RinseTime>
      </AutosamplerParameter>
    </CleanSyringe>
    <MoveToHome>
      <Description>Move RightHead to home</Description>
      <Runtime>1</Runtime>
      <ScheduledAfter>-1</ScheduledAfter>
      <Autosampler>RTC:RightHead</Autosampler>
    </MoveToHome>
    <ExecuteActivity>
      <Runtime>1</Runtime>
      <Autosampler>RTC:Body</Autosampler>
      <Activity>SetAgitator</Activity>
      <ActivityParameters>
        <Speed>250</Speed>
        <Agitator>Agitator 1</Agitator>
        <State>Off</State>
        <OnTime>%EVAPORATION_TIME%</OnTime>
        <OffTime>1 s</OffTime>
        <Timer>0</Timer>
      </ActivityParameters>
    </ExecuteActivity>
    <ChronectoVap_RemoveBridge>
      <Runtime>1</Runtime>
      <Autosampler>RTC:LeftHead</Autosampler>
      <Plugin>
        <Tool>LS 1</Tool>
        <Agitator>Agitator 1</Agitator>
        <BridgePath>Right</BridgePath>
      </Plugin>
    </ChronectoVap_RemoveBridge>
    <Transport>
      <Description>Transport 2 mL Vial from Agitator 1:2 to Vortexer - LS 1</Description>
      <Runtime>52</Runtime>
      <Autosampler>RTC:LeftHead</Autosampler>
      <Tool>LS 1</Tool>
      <Source>Agitator 1:2</Source>
      <Destination>Vortexer2:1</Destination>
    </Transport>
    <MoveToHome>
      <Description>Move LeftHead to home</Description>
      <Runtime>1</Runtime>
      <Autosampler>RTC:LeftHead</Autosampler>
    </MoveToHome>
    <Transfer>
      <Description>Add mixture of EtOAc and MSTFA to get final volume - 100 µL Syringe 2</Description>
      <Runtime>31</Runtime>
      <Autosampler>RTC:RightHead</Autosampler>
      <Tool>LS 2</Tool>
      <Source>Tray Holder 1:Slot1:54</Source>
      <Destination>Vortexer2:1</Destination>
      <Volume>%VOL_MSTFA_ETOAC%</Volume>
      <SourceZRetractValue>0 mm</SourceZRetractValue>
      <SourceYSlideValue>0 mm</SourceYSlideValue>
      <AutosamplerParameter>
        <SourcePenetration>30</SourcePenetration>
        <FillSpeed>10</FillSpeed>
        <PullupDelay>2000</PullupDelay>
        <DispenseDelay>2000</DispenseDelay>
        <FillStrokes>0</FillStrokes>
        <DestinationPenetration>10</DestinationPenetration>
      </AutosamplerParameter>
    </Transfer>
    <OperateVortexer>
      <Description>Vortex 2 mL Vial</Description>
      <Runtime>92</Runtime>
      <ScheduledAfter>Transfer</ScheduledAfter>
      <Autosampler>RTC:Body</Autosampler>
      <Plugin>
        <Time>30</Time>
        <Speed>1500</Speed>
      </Plugin>
    </OperateVortexer>
    <CleanSyringe>
      <Description>100 µL Syringe clean it with Aceton in FastWash1:1 - 100 µL Syringe 2</Description>
      <Runtime>71</Runtime>
      <ScheduledAfter>Transfer</ScheduledAfter>
      <Autosampler>RTC:RightHead</Autosampler>
      <Tool>LS 2</Tool>
      <WashStation>Fast Wash 1:1</WashStation>
      <CleanCycles>2</CleanCycles>
      <FillLevel>50</FillLevel>
      <AutosamplerParameter>
        <FillSpeed>50</FillSpeed>
      </AutosamplerParameter>
    </CleanSyringe>
    <MoveToHome>
      <Description>Move RightHead to home</Description>
      <Runtime>1</Runtime>
      <ScheduledAfter>-1</ScheduledAfter>
      <Autosampler>RTC:RightHead</Autosampler>
    </MoveToHome>
    <ChronectoVap_EvapSamples>
      <Runtime>12</Runtime>
      <ScheduledAfter>-1</ScheduledAfter>
      <Plugin>
        <IPAddress>10.10.20.221</IPAddress>
        <Duration>10</Duration>
      </Plugin>
    </ChronectoVap_EvapSamples>
    <Transport>
      <Description>Transport 2 mL Vial from Vortexer to Agitator - 10 µL Syringe 2</Description>
      <Runtime>52</Runtime>
      <Autosampler>RTC:LeftHead</Autosampler>
      <Tool>LS 1</Tool>
      <Source>Vortexer2:1</Source>
      <Destination>Agitator 1:3</Destination>
    </Transport>
    <Wait>
      <Description>Derivatisaion time</Description>
      <Runtime>%DERIVATISATION_TIME% min</Runtime>
    </Wait>
    <Transport>
      <Description>Transport 2 mL Vial from Agitator to injectionport - 10 µL Syringe</Description>
      <Runtime>52</Runtime>
      <Autosampler>RTC:LeftHead</Autosampler>
      <Tool>LS 1</Tool>
      <Source>Agitator 1:3</Source>
      <Destination>Injectionport_0</Destination>
    </Transport>
    <Transport>
      <Description>###Transport 2 mL Vial from Vortexer to Centrifuge - 100 µL Syringe 2</Description>
      <Enabled>False</Enabled>
      <Runtime>52</Runtime>
      <Autosampler>RTC:LeftHead</Autosampler>
      <Tool>LS 2</Tool>
      <Source>Vortexer2:1</Source>
      <Destination>Centrifuge 1:5</Destination>
    </Transport>
    <Transport>
      <Description>###Transport 2 mL Vial Countervial to Centrifuge - 100 µL Syringe 2</Description>
      <Enabled>False</Enabled>
      <Runtime>52</Runtime>
      <Autosampler>RTC:LeftHead</Autosampler>
      <Tool>LS 2</Tool>
      <Source>Tray Holder 1:Slot1:52</Source>
      <Destination>Centrifuge 1:6</Destination>
    </Transport>
    <StartCentrifuge_PAL3>
      <Description>###</Description>
      <Enabled>False</Enabled>
      <Runtime>1</Runtime>
      <Autosampler>RTC:Body</Autosampler>
      <Centrifuge>Centrifuge 1</Centrifuge>
      <UsedUnit>Speed</UsedUnit>
      <Speed>3500 rpm</Speed>
    </StartCentrifuge_PAL3>
    <MoveToHome>
      <Description>###Get 10 µL syringe for injection</Description>
      <Enabled>False</Enabled>
      <Runtime>1</Runtime>
      <ScheduledAfter>-1</ScheduledAfter>
      <Autosampler>RTC:LeftHead</Autosampler>
      <Tool>DIL 1</Tool>
    </MoveToHome>
    <Wait>
      <Description>###</Description>
      <Enabled>False</Enabled>
      <Runtime>60</Runtime>
      <ScheduledAfter>-2</ScheduledAfter>
    </Wait>
    <StopCentrifuge_PAL3>
      <Description>###</Description>
      <Enabled>False</Enabled>
      <Runtime>1</Runtime>
      <Autosampler>RTC:Body</Autosampler>
      <Centrifuge>Centrifuge 1</Centrifuge>
    </StopCentrifuge_PAL3>
    <Transport>
      <Description>###Transport 2 mL Vial from Centrifuge to injectionport - 10 µL Syringe</Description>
      <Enabled>False</Enabled>
      <Runtime>52</Runtime>
      <Autosampler>RTC:LeftHead</Autosampler>
      <Tool>LS 1</Tool>
      <Source>Centrifuge 1:5</Source>
      <Destination>Injectionport_0</Destination>
    </Transport>
    <Transport>
      <Description>###Transport 2 mL Vial Countervial back to tray - 10 µL Syringe</Description>
      <Enabled>False</Enabled>
      <Runtime>52</Runtime>
      <Autosampler>RTC:LeftHead</Autosampler>
      <Tool>LS 1</Tool>
      <Source>Centrifuge 1:6</Source>
      <Destination>Tray Holder 1:Slot1:52</Destination>
      <ZRetractValue>0 mm</ZRetractValue>
    </Transport>
    <Acquisition>
      <Description>Submit sample info to GCMS-Solution</Description>
      <Enabled>True</Enabled>
      <Runtime>34</Runtime>
      <AcqService>ShimadzuLabSolutions</AcqService>
      <Instrument>GC/MS</Instrument>
      <VialNo>%VIAL%</VialNo>
      <TrayName>%TRAY%</TrayName>
      <SampleName>%NAME%</SampleName>
      <SampleID />
      <SampleType>%SAMPTYPE%</SampleType>
      <WaitUntilReadyToStart>True</WaitUntilReadyToStart>
      <RunQuantitation>True</RunQuantitation>
      <QualIntegrationMode>None</QualIntegrationMode>
      <MS_MakeSpectrumProcessTable>None</MS_MakeSpectrumProcessTable>
      <DoLibrarySearch>False</DoLibrarySearch>
      <DataFileName>C:\GCMSsolution\Data\KWE\%DIR%\%NAME%</DataFileName>
      <TuningFileName>%TUNE%</TuningFileName>
      <MethodFileName>%METH%</MethodFileName>
      <Level>%LEVEL%</Level>
      <InjectionVolume>1</InjectionVolume>
      <SampleAmount>1</SampleAmount>
      <UseLevel1ConcInCompoundTable>True</UseLevel1ConcInCompoundTable>
      <NumInternalStandards>1</NumInternalStandards>
      <InternalStandard1>1</InternalStandard1>
      <DilutionFactor>[1/%DIVISOR%]</DilutionFactor>
      <User />
      <Password />
      <CreateReport>False</CreateReport>
      <ReportFileName />
      <PrerunProgram />
      <PrerunProgramParameters />
      <PrerunProgramTiming>AcquireAtProgramStart</PrerunProgramTiming>
      <PostProcessingProgram />
      <PostProcessingProgramParameters />
      <PostProcessingProgramTiming>JustStart</PostProcessingProgramTiming>
      <NumOfActions>0</NumOfActions>
      <DataComment />
      <Barcode />
      <SamplerFile />
      <RunMode>Download, Acquisition, Processing</RunMode>
      <WaitTimeBeforeRun>0</WaitTimeBeforeRun>
      <OptionalColumns />
      <AutoIncrementDataFileName>Min3Digits</AutoIncrementDataFileName>
      <AcquisitionLines>Line1</AcquisitionLines>
    </Acquisition>
    <WaitOverlapped>
      <Description>Let device fall out of ready state</Description>
      <Enabled>True</Enabled>
      <Runtime>5</Runtime>
      <ScheduledAfter>-1</ScheduledAfter>
    </WaitOverlapped>
    <WaitForStartSignal>
      <Description>Wait for GC to become ready</Description>
      <Enabled>True</Enabled>
      <Runtime>15</Runtime>
      <Autosampler>RTC:Body</Autosampler>
      <StartSignal>GC1:Ready</StartSignal>
    </WaitForStartSignal>
    <CleanSyringe>
      <Description>Pre Clean Syringe in Fast Wash 1:1</Description>
      <Enabled>True</Enabled>
      <Runtime>19</Runtime>
      <Autosampler>RTC:LeftHead</Autosampler>
      <Tool>LS 1</Tool>
      <WashStation>Fast Wash 1:1</WashStation>
      <CleanCycles>3</CleanCycles>
      <FillLevel>70%</FillLevel>
      <AutosamplerParameter>
        <FillSpeed>4 µL/s</FillSpeed>
        <RinseTime>5</RinseTime>
      </AutosamplerParameter>
    </CleanSyringe>
    <Repeat count="1">
      <Transfer>
        <Description>Syringe sample clean</Description>
        <Enabled>True</Enabled>
        <Runtime>15</Runtime>
        <Autosampler>RTC:LeftHead</Autosampler>
        <Tool>LS 1</Tool>
        <Source>Injectionport_1</Source>
        <Destination>Fast Wash 1:Waste</Destination>
        <Volume>2</Volume>
        <AutosamplerParameter>
          <AirVolume>0</AirVolume>
          <SourcePenetration>%VIAL_PENETR_DEPTH%</SourcePenetration>
          <FillVolume>2</FillVolume>
          <FillSpeed>5</FillSpeed>
          <OverfillRate>0 %</OverfillRate>
          <PullupDelay>1000</PullupDelay>
          <FillStrokes>0</FillStrokes>
        </AutosamplerParameter>
      </Transfer>
    </Repeat>
    <Injection>
      <Description>Get sample and inject</Description>
      <Enabled>True</Enabled>
      <Runtime>48</Runtime>
      <Autosampler>RTC:LeftHead</Autosampler>
      <Tool>LS 1</Tool>
      <Source>Injectionport_1</Source>
      <Destination>Injector 1</Destination>
      <SampleVolume>1</SampleVolume>
      <LCInjection>False</LCInjection>
      <FastMode>False</FastMode>
      <KeepShaking>False</KeepShaking>
      <AutosamplerParameter>
        <StartSignal>GC1:Ready</StartSignal>
        <AirVolume>1</AirVolume>
        <SourcePenetration>%VIAL_PENETR_DEPTH%</SourcePenetration>
        <FillVolume>2</FillVolume>
        <FillSpeed>5</FillSpeed>
        <OverfillRate>0 %</OverfillRate>
        <PullupDelay>1000</PullupDelay>
        <DispenseDelay>1000</DispenseDelay>
        <EjectSpeed>50</EjectSpeed>
        <FillStrokes>5</FillStrokes>
        <NeedleBlocking>0</NeedleBlocking>
        <SyncSignal>GC1:Ready</SyncSignal>
        <InjectedSignal>GC1:Injected</InjectedSignal>
        <DestinationPenetration>40</DestinationPenetration>
        <PreInjectDelay>4000</PreInjectDelay>
        <InjectorPenetrationSpeed>100 mm/s</InjectorPenetrationSpeed>
        <InjectSpeed>50</InjectSpeed>
        <PostInjectDelay>2000</PostInjectDelay>
        <SignalTiming>PreInject</SignalTiming>
      </AutosamplerParameter>
    </Injection>
    <CleanSyringe>
      <Description>Post Clean Syringe in Fast Wash 1:1</Description>
      <Enabled>True</Enabled>
      <Runtime>19</Runtime>
      <ScheduledAfter>-1</ScheduledAfter>
      <Autosampler>RTC:LeftHead</Autosampler>
      <Tool>LS 1</Tool>
      <WashStation>Fast Wash 1:1</WashStation>
      <CleanCycles>3</CleanCycles>
      <FillLevel>50</FillLevel>
      <AutosamplerParameter>
        <FillSpeed>4 µL/s</FillSpeed>
        <RinseTime>5</RinseTime>
      </AutosamplerParameter>
    </CleanSyringe>
    <Transport>
      <Description>Transport 2 mL Vial back to tray - 10 µL Syringe</Description>
      <Runtime>52</Runtime>
      <ScheduledAfter>-1</ScheduledAfter>
      <Autosampler>RTC:LeftHead</Autosampler>
      <Tool>LS 1</Tool>
      <Source>Injectionport_0</Source>
      <Destination>Tray Holder 1:Slot1:%VIAL%</Destination>
    </Transport>
    <MoveToHome>
      <Description>Move LeftHead Home</Description>
      <Enabled>True</Enabled>
      <Runtime>5</Runtime>
      <ScheduledAfter>-1</ScheduledAfter>
      <Autosampler>RTC:LeftHead</Autosampler>
    </MoveToHome>
    <WaitOverlapped>
      <Enabled>True</Enabled>
      <Runtime>20 min</Runtime>
      <ScheduledAfter>Injection</ScheduledAfter>
    </WaitOverlapped>
  </Tasks>
  <Hash>-1600019222</Hash>
</Method>
