# Supplementary material for: Automated vortex-assisted-liquid-liquid microextraction with injector-based derivatization for GC-MS/MS analysis of 1,3-dichloropropan-2-ol and 3-chloropropane-1,2-diol in food contact paper products
Source: Anal Bioanal Chem. 2025 Oct 21;417(28):6413–25. doi: 10.1007/s00216-025-06133-2 (PMC12596282; doi:10.1007/s00216-025-06133-2)
Supplement: Supplementary file 3 — ESM 3 (DOCX 322 KB) [file 216_2025_6133_MOESM3_ESM.gz]

Archive with 3 entries (1 files):
- ESM_2
- ESM_2/Micro-volume sampling module
- ESM_2/Micro-volume sampling module/Micro-volume sampling module.step
