# Supplementary material for: Automated vortex-assisted-liquid-liquid microextraction with injector-based derivatization for GC-MS/MS analysis of 1,3-dichloropropan-2-ol and 3-chloropropane-1,2-diol in food contact paper products
Source: Anal Bioanal Chem. 2025 Oct 21;417(28):6413–25. doi: 10.1007/s00216-025-06133-2 (PMC12596282; doi:10.1007/s00216-025-06133-2)
Supplement: Supplementary file 3 — ESM 3 (DOCX 322 KB) [file 216_2025_6133_MOESM3_ESM.gz › ESM_2/Micro-volume sampling module/Micro-volume sampling module.step]

ISO-10303-21;
HEADER;
/* Generated by software containing ST-Developer
 * from STEP Tools, Inc. (www.steptools.com) 
 */

FILE_DESCRIPTION(
/* description */ (''),
/* implementation_level */ '2;1');

FILE_NAME(
/* name */ 'Wippe Injektionspostion 2 mL Vial v6.step',
/* time_stamp */ '2025-09-03T19:17:58+02:00',
/* author */ (''),
/* organization */ (''),
/* preprocessor_version */ 'ST-DEVELOPER v20.1',
/* originating_system */ 'Autodesk Translation Framework v14.10.0.0',
/* authorisation */ '');

FILE_SCHEMA (('AUTOMOTIVE_DESIGN { 1 0 10303 214 3 1 1 }'));
ENDSEC;

DATA;
#10=MECHANICAL_DESIGN_GEOMETRIC_PRESENTATION_REPRESENTATION('',(#87,#88,
#89,#90),#16835);
#11=ITEM_DEFINED_TRANSFORMATION($,$,#5347,#5790);
#12=ITEM_DEFINED_TRANSFORMATION($,$,#5370,#5791);
#13=(
REPRESENTATION_RELATIONSHIP($,$,#16849,#16848)
REPRESENTATION_RELATIONSHIP_WITH_TRANSFORMATION(#11)
SHAPE_REPRESENTATION_RELATIONSHIP()
);
#14=(
REPRESENTATION_RELATIONSHIP($,$,#16850,#16848)
REPRESENTATION_RELATIONSHIP_WITH_TRANSFORMATION(#12)
SHAPE_REPRESENTATION_RELATIONSHIP()
);
#15=CONTEXT_DEPENDENT_SHAPE_REPRESENTATION(#13,#16846);
#16=CONTEXT_DEPENDENT_SHAPE_REPRESENTATION(#14,#16847);
#17=NEXT_ASSEMBLY_USAGE_OCCURRENCE('PAL_Klammer v1:1',
'PAL_Klammer v1:1','PAL_Klammer v1:1',#16852,#16853,'PAL_Klammer v1:1');
#18=NEXT_ASSEMBLY_USAGE_OCCURRENCE('Dosierer Tray MCPD_Vial v2:1',
'Dosierer Tray MCPD_Vial v2:1','Dosierer Tray MCPD_Vial v2:1',#16852,#16854,
'Dosierer Tray MCPD_Vial v2:1');
#19=ORIENTED_CLOSED_SHELL('',*,#5321,.F.);
#20=ORIENTED_CLOSED_SHELL('',*,#5322,.F.);
#21=BREP_WITH_VOIDS('Wippe',#5320,(#19,#20));
#22=ELLIPSE('',#5444,172.027044314444,12.);
#23=ELLIPSE('',#5446,172.027044314444,12.);
#24=ELLIPSE('',#5617,6.30393100362596,6.25);
#25=ELLIPSE('',#5618,6.30393100362596,6.25);
#26=ELLIPSE('',#5621,3.97015217879012,3.05);
#27=ELLIPSE('',#5622,3.74461057023984,2.75);
#28=ELLIPSE('',#5625,8.28193291023305,7.5);
#29=ELLIPSE('',#5628,3.8125,3.05);
#30=ELLIPSE('',#5629,3.57703176530486,2.75);
#31=ELLIPSE('',#5631,8.38525491562421,7.5);
#32=ELLIPSE('',#5637,3.8125,3.05);
#33=ELLIPSE('',#5638,3.57703176530486,2.75);
#34=ELLIPSE('',#5641,8.38525491562421,7.5);
#35=ELLIPSE('',#5646,3.97015217879012,3.05);
#36=ELLIPSE('',#5647,3.74461057023984,2.75);
#37=ELLIPSE('',#5649,8.28193291023305,7.5);
#38=ELLIPSE('',#5663,9.31748562369075,9.);
#39=ELLIPSE('',#5694,11.7152031505282,9.);
#40=ELLIPSE('',#5695,11.7152031505282,9.);
#41=ELLIPSE('',#5697,11.25,9.);
#42=ELLIPSE('',#5699,6.30393100362596,6.25);
#43=ELLIPSE('',#5700,6.30393100362596,6.25);
#44=ELLIPSE('',#5771,9.34090504579722,9.25);
#45=ELLIPSE('',#5772,66.4639929425313,9.25);
#46=ELLIPSE('',#5774,73.8495814331257,9.);
#47=ELLIPSE('',#5776,9.31748562369075,9.00000000000001);
#48=ELLIPSE('',#5778,34.7733297464064,9.);
#49=ELLIPSE('',#5781,66.4639929425313,9.25);
#50=ELLIPSE('',#5782,9.34090504579722,9.25);
#51=ELLIPSE('',#5784,73.8495814331257,9.);
#52=ELLIPSE('',#5786,9.31748562369075,9.00000000000001);
#53=ELLIPSE('',#5788,34.7733297464064,9.);
#54=CONICAL_SURFACE('',#5416,2.,0.785398163397456);
#55=CONICAL_SURFACE('',#5423,2.,0.785398163397441);
#56=CONICAL_SURFACE('',#5440,12.5,0.785398163397437);
#57=CONICAL_SURFACE('',#5452,12.5,0.78539816339746);
#58=CONICAL_SURFACE('',#5602,7.6379107414007,0.523598775598297);
#59=CONICAL_SURFACE('',#5651,2.266,0.785398163397452);
#60=CONICAL_SURFACE('',#5665,2.266,0.785398163397452);
#61=CONICAL_SURFACE('',#5669,2.266,0.78539816339745);
#62=CONICAL_SURFACE('',#5673,2.266,0.78539816339745);
#63=CONICAL_SURFACE('',#5717,7.,0.785398163397435);
#64=CONICAL_SURFACE('',#5720,7.,0.785398163397466);
#65=CONICAL_SURFACE('',#5723,7.,0.785398163397466);
#66=CONICAL_SURFACE('',#5726,7.,0.785398163397435);
#67=TOROIDAL_SURFACE('',#5371,4.75,1.);
#68=TOROIDAL_SURFACE('',#5381,4.1,1.);
#69=TOROIDAL_SURFACE('',#5386,4.75,1.);
#70=TOROIDAL_SURFACE('',#5390,4.15,0.5);
#71=TOROIDAL_SURFACE('',#5399,3.6,0.5);
#72=TOROIDAL_SURFACE('',#5401,5.,1.);
#73=TOROIDAL_SURFACE('',#5410,5.,1.);
#74=TOROIDAL_SURFACE('',#5414,5.65,1.);
#75=TOROIDAL_SURFACE('',#5598,8.94001610320493,0.5);
#76=TOROIDAL_SURFACE('',#5610,6.75,0.5);
#77=TOROIDAL_SURFACE('',#5612,6.75,0.5);
#78=TOROIDAL_SURFACE('',#5746,8.,1.);
#79=TOROIDAL_SURFACE('',#5755,8.,1.);
#80=TOROIDAL_SURFACE('',#5760,8.,1.);
#81=SHAPE_REPRESENTATION_RELATIONSHIP('SRR','None',#16849,#84);
#82=SHAPE_REPRESENTATION_RELATIONSHIP('SRR','None',#16850,#85);
#83=SHAPE_REPRESENTATION_RELATIONSHIP('SRR','None',#16848,#86);
#84=ADVANCED_BREP_SHAPE_REPRESENTATION('',(#91),#16833);
#85=ADVANCED_BREP_SHAPE_REPRESENTATION('',(#92),#16834);
#86=ADVANCED_BREP_SHAPE_REPRESENTATION('',(#93,#21),#16832);
#87=STYLED_ITEM('',(#16871),#91);
#88=STYLED_ITEM('',(#16872),#92);
#89=STYLED_ITEM('',(#16868),#93);
#90=STYLED_ITEM('',(#16867),#21);
#91=MANIFOLD_SOLID_BREP('K\X\F6rper1',#5317);
#92=MANIFOLD_SOLID_BREP('K\X\F6rper1',#5318);
#93=MANIFOLD_SOLID_BREP('Halter',#5319);
#94=FACE_BOUND('',#1533,.T.);
#95=FACE_BOUND('',#1535,.T.);
#96=FACE_BOUND('',#1545,.T.);
#97=FACE_BOUND('',#1546,.T.);
#98=FACE_BOUND('',#1549,.T.);
#99=FACE_BOUND('',#1557,.T.);
#100=FACE_BOUND('',#1567,.T.);
#101=FACE_BOUND('',#1568,.T.);
#102=FACE_BOUND('',#1578,.T.);
#103=FACE_BOUND('',#1579,.T.);
#104=FACE_BOUND('',#1591,.T.);
#105=FACE_BOUND('',#1592,.T.);
#106=FACE_BOUND('',#1593,.T.);
#107=FACE_BOUND('',#1594,.T.);
#108=FACE_BOUND('',#1595,.T.);
#109=FACE_BOUND('',#1599,.T.);
#110=FACE_BOUND('',#1600,.T.);
#111=FACE_BOUND('',#1601,.T.);
#112=FACE_BOUND('',#1602,.T.);
#113=FACE_BOUND('',#1603,.T.);
#114=FACE_BOUND('',#1668,.T.);
#115=FACE_BOUND('',#1669,.T.);
#116=FACE_BOUND('',#1728,.T.);
#117=FACE_BOUND('',#1760,.T.);
#118=FACE_BOUND('',#1761,.T.);
#119=FACE_BOUND('',#1762,.T.);
#120=FACE_BOUND('',#1763,.T.);
#121=FACE_BOUND('',#1764,.T.);
#122=FACE_BOUND('',#1789,.T.);
#123=FACE_BOUND('',#1791,.T.);
#124=FACE_BOUND('',#1794,.T.);
#125=FACE_BOUND('',#1796,.T.);
#126=FACE_BOUND('',#1800,.T.);
#127=FACE_BOUND('',#1820,.T.);
#128=(
BOUNDED_SURFACE()
B_SPLINE_SURFACE(5,1,((#7109,#7110),(#7111,#7112),(#7113,#7114),(#7115,
#7116),(#7117,#7118),(#7119,#7120),(#7121,#7122),(#7123,#7124),(#7125,#7126),
(#7127,#7128)),.UNSPECIFIED.,.F.,.F.,.F.)
B_SPLINE_SURFACE_WITH_KNOTS((6,1,1,1,1,6),(2,2),(-1.,-0.8,-0.6,-0.4,-0.2,
0.),(-1.15,1.15),.UNSPECIFIED.)
GEOMETRIC_REPRESENTATION_ITEM()
RATIONAL_B_SPLINE_SURFACE(((1.,1.),(1.,1.),(1.,1.),(1.,1.),(1.,1.),(1.,
1.),(1.,1.),(1.,1.),(1.,1.),(1.,1.)))
REPRESENTATION_ITEM('')
SURFACE()
);
#129=(
BOUNDED_SURFACE()
B_SPLINE_SURFACE(2,2,((#16523,#16524,#16525),(#16526,#16527,#16528),(#16529,
#16530,#16531),(#16532,#16533,#16534),(#16535,#16536,#16537)),
 .UNSPECIFIED.,.F.,.F.,.F.)
B_SPLINE_SURFACE_WITH_KNOTS((3,2,3),(3,3),(-9.9091224115E-10,0.785398162901992,
1.5707963267949),(-0.69472072309402,0.643501108793285),.UNSPECIFIED.)
GEOMETRIC_REPRESENTATION_ITEM()
RATIONAL_B_SPLINE_SURFACE(((1.,0.784373464754485,1.),(0.923879532416487,
0.724666589857274,0.923879532416487),(1.,0.784373464754485,1.),(0.923879532416488,
0.724666589857274,0.923879532416488),(1.,0.784373464754485,1.)))
REPRESENTATION_ITEM('')
SURFACE()
);
#130=(
BOUNDED_SURFACE()
B_SPLINE_SURFACE(2,2,((#16573,#16574,#16575),(#16576,#16577,#16578),(#16579,
#16580,#16581),(#16582,#16583,#16584),(#16585,#16586,#16587)),
 .UNSPECIFIED.,.F.,.F.,.F.)
B_SPLINE_SURFACE_WITH_KNOTS((3,2,3),(3,3),(-1.5707963267949,-0.785398162902064,
9.90769244424428E-10),(-0.69472072309402,0.643501108793285),
 .UNSPECIFIED.)
GEOMETRIC_REPRESENTATION_ITEM()
RATIONAL_B_SPLINE_SURFACE(((1.,0.784373464754485,1.),(0.9238795324165,0.724666589857284,
0.9238795324165),(1.,0.784373464754485,1.),(0.923879532416499,0.724666589857283,
0.923879532416499),(1.,0.784373464754485,1.)))
REPRESENTATION_ITEM('')
SURFACE()
);
#131=CYLINDRICAL_SURFACE('',#5351,5.);
#132=CYLINDRICAL_SURFACE('',#5365,1.65);
#133=CYLINDRICAL_SURFACE('',#5367,1.65);
#134=CYLINDRICAL_SURFACE('',#5378,5.75);
#135=CYLINDRICAL_SURFACE('',#5384,3.1);
#136=CYLINDRICAL_SURFACE('',#5397,4.65);
#137=CYLINDRICAL_SURFACE('',#5406,6.);
#138=CYLINDRICAL_SURFACE('',#5421,1.75);
#139=CYLINDRICAL_SURFACE('',#5425,1.75);
#140=CYLINDRICAL_SURFACE('',#5443,12.);
#141=CYLINDRICAL_SURFACE('',#5525,12.);
#142=CYLINDRICAL_SURFACE('',#5526,2.25);
#143=CYLINDRICAL_SURFACE('',#5527,2.25);
#144=CYLINDRICAL_SURFACE('',#5528,2.25);
#145=CYLINDRICAL_SURFACE('',#5529,2.25);
#146=CYLINDRICAL_SURFACE('',#5530,2.15475);
#147=CYLINDRICAL_SURFACE('',#5532,2.15475);
#148=CYLINDRICAL_SURFACE('',#5533,2.15475);
#149=CYLINDRICAL_SURFACE('',#5534,2.15475);
#150=CYLINDRICAL_SURFACE('',#5535,2.15475);
#151=CYLINDRICAL_SURFACE('',#5536,2.15475);
#152=CYLINDRICAL_SURFACE('',#5538,2.15475);
#153=CYLINDRICAL_SURFACE('',#5540,2.15475);
#154=CYLINDRICAL_SURFACE('',#5541,2.15475);
#155=CYLINDRICAL_SURFACE('',#5542,2.15475);
#156=CYLINDRICAL_SURFACE('',#5543,2.15475);
#157=CYLINDRICAL_SURFACE('',#5544,2.15475);
#158=CYLINDRICAL_SURFACE('',#5546,2.15475);
#159=CYLINDRICAL_SURFACE('',#5548,2.15475);
#160=CYLINDRICAL_SURFACE('',#5549,2.15475);
#161=CYLINDRICAL_SURFACE('',#5550,2.15475);
#162=CYLINDRICAL_SURFACE('',#5551,2.15475);
#163=CYLINDRICAL_SURFACE('',#5552,2.15475);
#164=CYLINDRICAL_SURFACE('',#5554,2.15475);
#165=CYLINDRICAL_SURFACE('',#5556,2.15475);
#166=CYLINDRICAL_SURFACE('',#5557,2.15475);
#167=CYLINDRICAL_SURFACE('',#5558,2.15475);
#168=CYLINDRICAL_SURFACE('',#5559,2.15475);
#169=CYLINDRICAL_SURFACE('',#5560,2.15475);
#170=CYLINDRICAL_SURFACE('',#5562,1.766);
#171=CYLINDRICAL_SURFACE('',#5564,1.766);
#172=CYLINDRICAL_SURFACE('',#5566,1.766);
#173=CYLINDRICAL_SURFACE('',#5567,1.766);
#174=CYLINDRICAL_SURFACE('',#5568,1.766);
#175=CYLINDRICAL_SURFACE('',#5569,1.766);
#176=CYLINDRICAL_SURFACE('',#5571,1.766);
#177=CYLINDRICAL_SURFACE('',#5573,1.766);
#178=CYLINDRICAL_SURFACE('',#5575,1.766);
#179=CYLINDRICAL_SURFACE('',#5576,1.766);
#180=CYLINDRICAL_SURFACE('',#5577,1.766);
#181=CYLINDRICAL_SURFACE('',#5578,1.766);
#182=CYLINDRICAL_SURFACE('',#5580,1.766);
#183=CYLINDRICAL_SURFACE('',#5582,1.766);
#184=CYLINDRICAL_SURFACE('',#5584,1.766);
#185=CYLINDRICAL_SURFACE('',#5585,1.766);
#186=CYLINDRICAL_SURFACE('',#5586,1.766);
#187=CYLINDRICAL_SURFACE('',#5587,1.766);
#188=CYLINDRICAL_SURFACE('',#5589,1.766);
#189=CYLINDRICAL_SURFACE('',#5591,1.766);
#190=CYLINDRICAL_SURFACE('',#5593,1.766);
#191=CYLINDRICAL_SURFACE('',#5594,1.766);
#192=CYLINDRICAL_SURFACE('',#5595,1.766);
#193=CYLINDRICAL_SURFACE('',#5596,1.766);
#194=CYLINDRICAL_SURFACE('',#5616,6.25);
#195=CYLINDRICAL_SURFACE('',#5623,7.5);
#196=CYLINDRICAL_SURFACE('',#5630,7.5);
#197=CYLINDRICAL_SURFACE('',#5633,2.75);
#198=CYLINDRICAL_SURFACE('',#5639,7.5);
#199=CYLINDRICAL_SURFACE('',#5642,2.75);
#200=CYLINDRICAL_SURFACE('',#5648,7.5);
#201=CYLINDRICAL_SURFACE('',#5655,1.766);
#202=CYLINDRICAL_SURFACE('',#5668,1.766);
#203=CYLINDRICAL_SURFACE('',#5672,1.766);
#204=CYLINDRICAL_SURFACE('',#5676,1.766);
#205=CYLINDRICAL_SURFACE('',#5677,2.15475);
#206=CYLINDRICAL_SURFACE('',#5679,2.15475);
#207=CYLINDRICAL_SURFACE('',#5681,2.15475);
#208=CYLINDRICAL_SURFACE('',#5683,2.15475);
#209=CYLINDRICAL_SURFACE('',#5685,2.75);
#210=CYLINDRICAL_SURFACE('',#5689,2.75);
#211=CYLINDRICAL_SURFACE('',#5698,6.25);
#212=CYLINDRICAL_SURFACE('',#5703,7.0302459433159);
#213=CYLINDRICAL_SURFACE('',#5704,7.0302459433159);
#214=CYLINDRICAL_SURFACE('',#5705,6.25);
#215=CYLINDRICAL_SURFACE('',#5707,6.25);
#216=CYLINDRICAL_SURFACE('',#5711,1.);
#217=CYLINDRICAL_SURFACE('',#5713,9.);
#218=CYLINDRICAL_SURFACE('',#5731,7.5);
#219=CYLINDRICAL_SURFACE('',#5733,7.5);
#220=CYLINDRICAL_SURFACE('',#5737,7.5);
#221=CYLINDRICAL_SURFACE('',#5738,8.);
#222=CYLINDRICAL_SURFACE('',#5739,8.);
#223=CYLINDRICAL_SURFACE('',#5741,7.5);
#224=CYLINDRICAL_SURFACE('',#5744,8.);
#225=CYLINDRICAL_SURFACE('',#5745,8.);
#226=CYLINDRICAL_SURFACE('',#5750,9.);
#227=CYLINDRICAL_SURFACE('',#5752,1.);
#228=CYLINDRICAL_SURFACE('',#5759,1.);
#229=CYLINDRICAL_SURFACE('',#5765,1.);
#230=CYLINDRICAL_SURFACE('',#5766,1.);
#231=CYLINDRICAL_SURFACE('',#5767,1.);
#232=CYLINDRICAL_SURFACE('',#5770,9.25);
#233=CYLINDRICAL_SURFACE('',#5777,9.);
#234=CYLINDRICAL_SURFACE('',#5780,9.25);
#235=CYLINDRICAL_SURFACE('',#5787,9.);
#236=(
BOUNDED_CURVE()
B_SPLINE_CURVE(5,(#7091,#7092,#7093,#7094,#7095,#7096,#7097,#7098,#7099,
#7100),.UNSPECIFIED.,.F.,.F.)
B_SPLINE_CURVE_WITH_KNOTS((6,1,1,1,1,6),(0.,0.2,0.4,0.6,0.8,0.947668573113125),
 .UNSPECIFIED.)
CURVE()
GEOMETRIC_REPRESENTATION_ITEM()
RATIONAL_B_SPLINE_CURVE((1.,1.,1.,1.,1.,1.,1.,1.,1.,1.))
REPRESENTATION_ITEM('')
);
#237=(
BOUNDED_CURVE()
B_SPLINE_CURVE(5,(#7131,#7132,#7133,#7134,#7135,#7136,#7137,#7138,#7139,
#7140),.UNSPECIFIED.,.F.,.F.)
B_SPLINE_CURVE_WITH_KNOTS((6,1,1,1,1,6),(-0.947668573113125,-0.8,-0.6,-0.4,
-0.2,0.),.UNSPECIFIED.)
CURVE()
GEOMETRIC_REPRESENTATION_ITEM()
RATIONAL_B_SPLINE_CURVE((1.,1.,1.,1.,1.,1.,1.,1.,1.,1.))
REPRESENTATION_ITEM('')
);
#238=CIRCLE('',#5349,5.);
#239=CIRCLE('',#5352,5.);
#240=CIRCLE('',#5356,1.65);
#241=CIRCLE('',#5358,1.65);
#242=CIRCLE('',#5366,1.65);
#243=CIRCLE('',#5368,1.65);
#244=CIRCLE('',#5372,4.75);
#245=CIRCLE('',#5373,1.);
#246=CIRCLE('',#5374,5.75);
#247=CIRCLE('',#5375,5.75);
#248=CIRCLE('',#5377,4.1);
#249=CIRCLE('',#5379,5.75);
#250=CIRCLE('',#5380,5.75);
#251=CIRCLE('',#5382,3.1);
#252=CIRCLE('',#5383,1.);
#253=CIRCLE('',#5385,3.1);
#254=CIRCLE('',#5387,1.);
#255=CIRCLE('',#5388,4.75);
#256=CIRCLE('',#5391,4.15);
#257=CIRCLE('',#5392,0.5);
#258=CIRCLE('',#5393,4.65);
#259=CIRCLE('',#5394,4.65);
#260=CIRCLE('',#5396,3.6);
#261=CIRCLE('',#5398,4.65);
#262=CIRCLE('',#5400,0.5);
#263=CIRCLE('',#5402,6.);
#264=CIRCLE('',#5403,1.);
#265=CIRCLE('',#5404,5.);
#266=CIRCLE('',#5405,6.);
#267=CIRCLE('',#5407,6.);
#268=CIRCLE('',#5408,6.);
#269=CIRCLE('',#5411,5.325);
#270=CIRCLE('',#5412,5.325);
#271=CIRCLE('',#5413,1.);
#272=CIRCLE('',#5415,1.);
#273=CIRCLE('',#5417,1.75);
#274=CIRCLE('',#5418,2.25);
#275=CIRCLE('',#5420,2.25);
#276=CIRCLE('',#5422,1.75);
#277=CIRCLE('',#5424,1.75);
#278=CIRCLE('',#5426,1.75);
#279=CIRCLE('',#5441,12.);
#280=CIRCLE('',#5442,13.);
#281=CIRCLE('',#5445,12.);
#282=CIRCLE('',#5448,2.25);
#283=CIRCLE('',#5449,2.25);
#284=CIRCLE('',#5450,2.25);
#285=CIRCLE('',#5451,2.25);
#286=CIRCLE('',#5453,13.);
#287=CIRCLE('',#5455,2.25);
#288=CIRCLE('',#5456,2.25);
#289=CIRCLE('',#5457,2.25);
#290=CIRCLE('',#5458,2.25);
#291=CIRCLE('',#5531,2.15475);
#292=CIRCLE('',#5537,2.15475);
#293=CIRCLE('',#5539,2.15475);
#294=CIRCLE('',#5545,2.15475);
#295=CIRCLE('',#5547,2.15475);
#296=CIRCLE('',#5553,2.15475);
#297=CIRCLE('',#5555,2.15475);
#298=CIRCLE('',#5561,2.15475);
#299=CIRCLE('',#5563,1.766);
#300=CIRCLE('',#5565,1.766);
#301=CIRCLE('',#5570,1.766);
#302=CIRCLE('',#5572,1.766);
#303=CIRCLE('',#5574,1.766);
#304=CIRCLE('',#5579,1.766);
#305=CIRCLE('',#5581,1.766);
#306=CIRCLE('',#5583,1.766);
#307=CIRCLE('',#5588,1.766);
#308=CIRCLE('',#5590,1.766);
#309=CIRCLE('',#5592,1.766);
#310=CIRCLE('',#5597,1.766);
#311=CIRCLE('',#5599,8.94001610320493);
#312=CIRCLE('',#5600,0.5);
#313=CIRCLE('',#5601,8.50700340131271);
#314=CIRCLE('',#5603,6.31698729810778);
#315=CIRCLE('',#5604,6.31698729810778);
#316=CIRCLE('',#5606,9.);
#317=CIRCLE('',#5607,0.5);
#318=CIRCLE('',#5608,0.5);
#319=CIRCLE('',#5609,0.500000000000001);
#320=CIRCLE('',#5611,6.25);
#321=CIRCLE('',#5613,6.25);
#322=CIRCLE('',#5614,2.);
#323=CIRCLE('',#5615,2.);
#324=CIRCLE('',#5619,0.3);
#325=CIRCLE('',#5620,0.3);
#326=CIRCLE('',#5624,7.5);
#327=CIRCLE('',#5626,0.300000000000001);
#328=CIRCLE('',#5627,0.299999999999998);
#329=CIRCLE('',#5632,7.5);
#330=CIRCLE('',#5634,2.75);
#331=CIRCLE('',#5635,0.3);
#332=CIRCLE('',#5636,0.299999999999998);
#333=CIRCLE('',#5640,7.5);
#334=CIRCLE('',#5643,2.75);
#335=CIRCLE('',#5644,0.300000000000002);
#336=CIRCLE('',#5645,0.3);
#337=CIRCLE('',#5650,7.5);
#338=CIRCLE('',#5652,2.766);
#339=CIRCLE('',#5653,1.766);
#340=CIRCLE('',#5654,1.766);
#341=CIRCLE('',#5657,6.5);
#342=CIRCLE('',#5658,6.5);
#343=CIRCLE('',#5659,6.5);
#344=CIRCLE('',#5660,6.5);
#345=CIRCLE('',#5661,2.766);
#346=CIRCLE('',#5662,2.766);
#347=CIRCLE('',#5664,2.766);
#348=CIRCLE('',#5666,1.766);
#349=CIRCLE('',#5667,1.766);
#350=CIRCLE('',#5670,1.766);
#351=CIRCLE('',#5671,1.766);
#352=CIRCLE('',#5674,1.766);
#353=CIRCLE('',#5675,1.766);
#354=CIRCLE('',#5686,2.75);
#355=CIRCLE('',#5690,2.75);
#356=CIRCLE('',#5701,2.);
#357=CIRCLE('',#5702,2.);
#358=CIRCLE('',#5706,6.25);
#359=CIRCLE('',#5708,6.25);
#360=CIRCLE('',#5709,1.);
#361=CIRCLE('',#5710,1.);
#362=CIRCLE('',#5712,1.);
#363=CIRCLE('',#5714,9.);
#364=CIRCLE('',#5715,9.);
#365=CIRCLE('',#5716,9.);
#366=CIRCLE('',#5718,7.5);
#367=CIRCLE('',#5721,7.5);
#368=CIRCLE('',#5724,7.5);
#369=CIRCLE('',#5727,7.5);
#370=CIRCLE('',#5730,0.500000000000002);
#371=CIRCLE('',#5734,8.);
#372=CIRCLE('',#5735,0.500000000000002);
#373=CIRCLE('',#5736,8.);
#374=CIRCLE('',#5742,8.);
#375=CIRCLE('',#5743,8.);
#376=CIRCLE('',#5747,1.);
#377=CIRCLE('',#5748,8.);
#378=CIRCLE('',#5753,0.999999999999998);
#379=CIRCLE('',#5754,1.);
#380=CIRCLE('',#5756,1.);
#381=CIRCLE('',#5757,8.);
#382=CIRCLE('',#5758,0.999999999999998);
#383=CIRCLE('',#5761,8.);
#384=CIRCLE('',#5764,1.);
#385=LINE('',#7084,#735);
#386=LINE('',#7088,#736);
#387=LINE('',#7090,#737);
#388=LINE('',#7103,#738);
#389=LINE('',#7104,#739);
#390=LINE('',#7108,#740);
#391=LINE('',#7130,#741);
#392=LINE('',#7143,#742);
#393=LINE('',#7144,#743);
#394=LINE('',#7146,#744);
#395=LINE('',#7149,#745);
#396=LINE('',#7151,#746);
#397=LINE('',#7152,#747);
#398=LINE('',#7157,#748);
#399=LINE('',#7159,#749);
#400=LINE('',#7160,#750);
#401=LINE('',#7165,#751);
#402=LINE('',#7167,#752);
#403=LINE('',#7168,#753);
#404=LINE('',#7171,#754);
#405=LINE('',#7173,#755);
#406=LINE('',#7174,#756);
#407=LINE('',#7177,#757);
#408=LINE('',#7179,#758);
#409=LINE('',#7180,#759);
#410=LINE('',#7183,#760);
#411=LINE('',#7184,#761);
#412=LINE('',#7187,#762);
#413=LINE('',#7188,#763);
#414=LINE('',#7190,#764);
#415=LINE('',#7193,#765);
#416=LINE('',#7197,#766);
#417=LINE('',#7216,#767);
#418=LINE('',#7225,#768);
#419=LINE('',#7244,#769);
#420=LINE('',#7261,#770);
#421=LINE('',#7275,#771);
#422=LINE('',#7280,#772);
#423=LINE('',#7282,#773);
#424=LINE('',#7284,#774);
#425=LINE('',#7285,#775);
#426=LINE('',#7291,#776);
#427=LINE('',#7295,#777);
#428=LINE('',#7299,#778);
#429=LINE('',#7303,#779);
#430=LINE('',#7305,#780);
#431=LINE('',#7307,#781);
#432=LINE('',#7308,#782);
#433=LINE('',#7311,#783);
#434=LINE('',#7313,#784);
#435=LINE('',#7314,#785);
#436=LINE('',#7316,#786);
#437=LINE('',#7317,#787);
#438=LINE('',#7320,#788);
#439=LINE('',#7322,#789);
#440=LINE('',#7324,#790);
#441=LINE('',#7326,#791);
#442=LINE('',#7328,#792);
#443=LINE('',#7330,#793);
#444=LINE('',#7332,#794);
#445=LINE('',#7334,#795);
#446=LINE('',#7336,#796);
#447=LINE('',#7338,#797);
#448=LINE('',#7340,#798);
#449=LINE('',#7341,#799);
#450=LINE('',#7344,#800);
#451=LINE('',#7345,#801);
#452=LINE('',#7349,#802);
#453=LINE('',#7351,#803);
#454=LINE('',#7353,#804);
#455=LINE('',#7355,#805);
#456=LINE('',#7357,#806);
#457=LINE('',#7359,#807);
#458=LINE('',#7361,#808);
#459=LINE('',#7362,#809);
#460=LINE('',#7365,#810);
#461=LINE('',#7367,#811);
#462=LINE('',#7368,#812);
#463=LINE('',#7371,#813);
#464=LINE('',#7373,#814);
#465=LINE('',#7374,#815);
#466=LINE('',#7377,#816);
#467=LINE('',#7378,#817);
#468=LINE('',#7381,#818);
#469=LINE('',#7382,#819);
#470=LINE('',#7386,#820);
#471=LINE('',#7388,#821);
#472=LINE('',#7390,#822);
#473=LINE('',#7391,#823);
#474=LINE('',#7394,#824);
#475=LINE('',#7396,#825);
#476=LINE('',#7397,#826);
#477=LINE('',#7401,#827);
#478=LINE('',#7403,#828);
#479=LINE('',#7405,#829);
#480=LINE('',#7406,#830);
#481=LINE('',#7409,#831);
#482=LINE('',#7411,#832);
#483=LINE('',#7412,#833);
#484=LINE('',#7524,#834);
#485=LINE('',#7526,#835);
#486=LINE('',#7528,#836);
#487=LINE('',#7530,#837);
#488=LINE('',#7532,#838);
#489=LINE('',#7534,#839);
#490=LINE('',#7536,#840);
#491=LINE('',#7537,#841);
#492=LINE('',#7539,#842);
#493=LINE('',#7541,#843);
#494=LINE('',#7542,#844);
#495=LINE('',#7678,#845);
#496=LINE('',#7680,#846);
#497=LINE('',#7682,#847);
#498=LINE('',#7684,#848);
#499=LINE('',#7686,#849);
#500=LINE('',#7688,#850);
#501=LINE('',#7689,#851);
#502=LINE('',#7701,#852);
#503=LINE('',#7703,#853);
#504=LINE('',#7705,#854);
#505=LINE('',#7707,#855);
#506=LINE('',#7709,#856);
#507=LINE('',#7711,#857);
#508=LINE('',#7713,#858);
#509=LINE('',#7714,#859);
#510=LINE('',#7717,#860);
#511=LINE('',#7718,#861);
#512=LINE('',#7720,#862);
#513=LINE('',#7721,#863);
#514=LINE('',#7724,#864);
#515=LINE('',#7725,#865);
#516=LINE('',#7727,#866);
#517=LINE('',#7728,#867);
#518=LINE('',#7731,#868);
#519=LINE('',#7732,#869);
#520=LINE('',#7734,#870);
#521=LINE('',#7735,#871);
#522=LINE('',#7737,#872);
#523=LINE('',#7741,#873);
#524=LINE('',#7742,#874);
#525=LINE('',#7743,#875);
#526=LINE('',#7745,#876);
#527=LINE('',#7747,#877);
#528=LINE('',#7748,#878);
#529=LINE('',#7751,#879);
#530=LINE('',#7753,#880);
#531=LINE('',#7754,#881);
#532=LINE('',#7756,#882);
#533=LINE('',#7758,#883);
#534=LINE('',#7759,#884);
#535=LINE('',#7761,#885);
#536=LINE('',#7765,#886);
#537=LINE('',#7766,#887);
#538=LINE('',#7767,#888);
#539=LINE('',#7769,#889);
#540=LINE('',#7772,#890);
#541=LINE('',#7773,#891);
#542=LINE('',#7774,#892);
#543=LINE('',#7777,#893);
#544=LINE('',#7779,#894);
#545=LINE('',#7780,#895);
#546=LINE('',#7782,#896);
#547=LINE('',#7786,#897);
#548=LINE('',#7787,#898);
#549=LINE('',#7788,#899);
#550=LINE('',#7791,#900);
#551=LINE('',#7793,#901);
#552=LINE('',#7794,#902);
#553=LINE('',#7796,#903);
#554=LINE('',#7798,#904);
#555=LINE('',#7799,#905);
#556=LINE('',#7803,#906);
#557=LINE('',#7804,#907);
#558=LINE('',#7805,#908);
#559=LINE('',#7807,#909);
#560=LINE('',#7809,#910);
#561=LINE('',#7810,#911);
#562=LINE('',#7812,#912);
#563=LINE('',#7815,#913);
#564=LINE('',#7816,#914);
#565=LINE('',#7819,#915);
#566=LINE('',#7821,#916);
#567=LINE('',#7823,#917);
#568=LINE('',#7824,#918);
#569=LINE('',#7826,#919);
#570=LINE('',#7829,#920);
#571=LINE('',#7830,#921);
#572=LINE('',#7832,#922);
#573=LINE('',#7833,#923);
#574=LINE('',#7835,#924);
#575=LINE('',#7839,#925);
#576=LINE('',#7840,#926);
#577=LINE('',#7841,#927);
#578=LINE('',#7843,#928);
#579=LINE('',#7845,#929);
#580=LINE('',#7849,#930);
#581=LINE('',#7850,#931);
#582=LINE('',#7851,#932);
#583=LINE('',#7853,#933);
#584=LINE('',#7856,#934);
#585=LINE('',#7857,#935);
#586=LINE('',#7858,#936);
#587=LINE('',#7860,#937);
#588=LINE('',#7862,#938);
#589=LINE('',#7865,#939);
#590=LINE('',#7867,#940);
#591=LINE('',#7868,#941);
#592=LINE('',#7870,#942);
#593=LINE('',#7871,#943);
#594=LINE('',#7874,#944);
#595=LINE('',#7875,#945);
#596=LINE('',#7877,#946);
#597=LINE('',#7879,#947);
#598=LINE('',#7882,#948);
#599=LINE('',#7889,#949);
#600=LINE('',#7890,#950);
#601=LINE('',#7891,#951);
#602=LINE('',#7893,#952);
#603=LINE('',#7895,#953);
#604=LINE('',#7896,#954);
#605=LINE('',#7899,#955);
#606=LINE('',#7900,#956);
#607=LINE('',#7903,#957);
#608=LINE('',#7906,#958);
#609=LINE('',#7908,#959);
#610=LINE('',#7909,#960);
#611=LINE('',#7911,#961);
#612=LINE('',#7912,#962);
#613=LINE('',#7915,#963);
#614=LINE('',#7920,#964);
#615=LINE('',#7922,#965);
#616=LINE('',#7924,#966);
#617=LINE('',#7926,#967);
#618=LINE('',#7930,#968);
#619=LINE('',#7972,#969);
#620=LINE('',#8032,#970);
#621=LINE('',#8086,#971);
#622=LINE('',#8152,#972);
#623=LINE('',#8218,#973);
#624=LINE('',#8248,#974);
#625=LINE('',#8290,#975);
#626=LINE('',#8356,#976);
#627=LINE('',#8416,#977);
#628=LINE('',#8479,#978);
#629=LINE('',#8542,#979);
#630=LINE('',#8572,#980);
#631=LINE('',#8614,#981);
#632=LINE('',#8674,#982);
#633=LINE('',#8728,#983);
#634=LINE('',#8794,#984);
#635=LINE('',#8860,#985);
#636=LINE('',#8890,#986);
#637=LINE('',#8932,#987);
#638=LINE('',#8992,#988);
#639=LINE('',#9046,#989);
#640=LINE('',#9112,#990);
#641=LINE('',#9178,#991);
#642=LINE('',#9208,#992);
#643=LINE('',#9221,#993);
#644=LINE('',#9286,#994);
#645=LINE('',#9340,#995);
#646=LINE('',#9397,#996);
#647=LINE('',#9466,#997);
#648=LINE('',#9520,#998);
#649=LINE('',#9533,#999);
#650=LINE('',#9598,#1000);
#651=LINE('',#9652,#1001);
#652=LINE('',#9709,#1002);
#653=LINE('',#9778,#1003);
#654=LINE('',#9835,#1004);
#655=LINE('',#9848,#1005);
#656=LINE('',#9913,#1006);
#657=LINE('',#9973,#1007);
#658=LINE('',#10036,#1008);
#659=LINE('',#10102,#1009);
#660=LINE('',#10159,#1010);
#661=LINE('',#10172,#1011);
#662=LINE('',#10237,#1012);
#663=LINE('',#10291,#1013);
#664=LINE('',#10348,#1014);
#665=LINE('',#10417,#1015);
#666=LINE('',#10479,#1016);
#667=LINE('',#11363,#1017);
#668=LINE('',#11367,#1018);
#669=LINE('',#11370,#1019);
#670=LINE('',#11569,#1020);
#671=LINE('',#11573,#1021);
#672=LINE('',#11576,#1022);
#673=LINE('',#11580,#1023);
#674=LINE('',#11779,#1024);
#675=LINE('',#11783,#1025);
#676=LINE('',#11786,#1026);
#677=LINE('',#11790,#1027);
#678=LINE('',#12027,#1028);
#679=LINE('',#12031,#1029);
#680=LINE('',#12034,#1030);
#681=LINE('',#12039,#1031);
#682=LINE('',#12101,#1032);
#683=LINE('',#12105,#1033);
#684=LINE('',#12109,#1034);
#685=LINE('',#12112,#1035);
#686=LINE('',#12123,#1036);
#687=LINE('',#12182,#1037);
#688=LINE('',#12244,#1038);
#689=LINE('',#15379,#1039);
#690=LINE('',#15381,#1040);
#691=LINE('',#15386,#1041);
#692=LINE('',#15389,#1042);
#693=LINE('',#15392,#1043);
#694=LINE('',#15393,#1044);
#695=LINE('',#16454,#1045);
#696=LINE('',#16458,#1046);
#697=LINE('',#16461,#1047);
#698=LINE('',#16465,#1048);
#699=LINE('',#16483,#1049);
#700=LINE('',#16486,#1050);
#701=LINE('',#16489,#1051);
#702=LINE('',#16490,#1052);
#703=LINE('',#16493,#1053);
#704=LINE('',#16497,#1054);
#705=LINE('',#16498,#1055);
#706=LINE('',#16501,#1056);
#707=LINE('',#16505,#1057);
#708=LINE('',#16506,#1058);
#709=LINE('',#16509,#1059);
#710=LINE('',#16512,#1060);
#711=LINE('',#16514,#1061);
#712=LINE('',#16516,#1062);
#713=LINE('',#16518,#1063);
#714=LINE('',#16520,#1064);
#715=LINE('',#16522,#1065);
#716=LINE('',#16554,#1066);
#717=LINE('',#16555,#1067);
#718=LINE('',#16571,#1068);
#719=LINE('',#16622,#1069);
#720=LINE('',#16628,#1070);
#721=LINE('',#16723,#1071);
#722=LINE('',#16754,#1072);
#723=LINE('',#16755,#1073);
#724=LINE('',#16756,#1074);
#725=LINE('',#16759,#1075);
#726=LINE('',#16762,#1076);
#727=LINE('',#16764,#1077);
#728=LINE('',#16765,#1078);
#729=LINE('',#16782,#1079);
#730=LINE('',#16789,#1080);
#731=LINE('',#16792,#1081);
#732=LINE('',#16814,#1082);
#733=LINE('',#16818,#1083);
#734=LINE('',#16821,#1084);
#735=VECTOR('',#5798,10.);
#736=VECTOR('',#5801,10.);
#737=VECTOR('',#5802,10.);
#738=VECTOR('',#5805,10.);
#739=VECTOR('',#5806,10.);
#740=VECTOR('',#5811,10.);
#741=VECTOR('',#5812,10.);
#742=VECTOR('',#5815,10.);
#743=VECTOR('',#5816,10.);
#744=VECTOR('',#5819,10.);
#745=VECTOR('',#5822,10.);
#746=VECTOR('',#5823,10.);
#747=VECTOR('',#5824,10.);
#748=VECTOR('',#5829,10.);
#749=VECTOR('',#5830,10.);
#750=VECTOR('',#5831,10.);
#751=VECTOR('',#5836,10.);
#752=VECTOR('',#5837,10.);
#753=VECTOR('',#5838,10.);
#754=VECTOR('',#5841,10.);
#755=VECTOR('',#5842,10.);
#756=VECTOR('',#5843,10.);
#757=VECTOR('',#5846,10.);
#758=VECTOR('',#5847,10.);
#759=VECTOR('',#5848,10.);
#760=VECTOR('',#5851,10.);
#761=VECTOR('',#5852,10.);
#762=VECTOR('',#5855,10.);
#763=VECTOR('',#5856,10.);
#764=VECTOR('',#5859,10.);
#765=VECTOR('',#5862,1.65);
#766=VECTOR('',#5867,1.65);
#767=VECTOR('',#5892,5.75);
#768=VECTOR('',#5905,3.1);
#769=VECTOR('',#5930,4.65);
#770=VECTOR('',#5953,6.);
#771=VECTOR('',#5972,2.);
#772=VECTOR('',#5977,10.);
#773=VECTOR('',#5978,10.);
#774=VECTOR('',#5979,10.);
#775=VECTOR('',#5980,10.);
#776=VECTOR('',#5987,1.75);
#777=VECTOR('',#5992,2.);
#778=VECTOR('',#5997,1.75);
#779=VECTOR('',#6000,10.);
#780=VECTOR('',#6001,10.);
#781=VECTOR('',#6002,10.);
#782=VECTOR('',#6003,10.);
#783=VECTOR('',#6006,10.);
#784=VECTOR('',#6007,10.);
#785=VECTOR('',#6008,10.);
#786=VECTOR('',#6011,10.);
#787=VECTOR('',#6012,10.);
#788=VECTOR('',#6015,10.);
#789=VECTOR('',#6016,10.);
#790=VECTOR('',#6017,10.);
#791=VECTOR('',#6018,10.);
#792=VECTOR('',#6019,10.);
#793=VECTOR('',#6020,10.);
#794=VECTOR('',#6021,10.);
#795=VECTOR('',#6022,10.);
#796=VECTOR('',#6023,10.);
#797=VECTOR('',#6024,10.);
#798=VECTOR('',#6025,10.);
#799=VECTOR('',#6026,10.);
#800=VECTOR('',#6029,10.);
#801=VECTOR('',#6030,10.);
#802=VECTOR('',#6033,10.);
#803=VECTOR('',#6034,10.);
#804=VECTOR('',#6035,10.);
#805=VECTOR('',#6036,10.);
#806=VECTOR('',#6037,10.);
#807=VECTOR('',#6038,10.);
#808=VECTOR('',#6039,10.);
#809=VECTOR('',#6040,10.);
#810=VECTOR('',#6041,10.);
#811=VECTOR('',#6042,10.);
#812=VECTOR('',#6043,10.);
#813=VECTOR('',#6046,10.);
#814=VECTOR('',#6047,10.);
#815=VECTOR('',#6048,10.);
#816=VECTOR('',#6051,10.);
#817=VECTOR('',#6052,10.);
#818=VECTOR('',#6055,10.);
#819=VECTOR('',#6056,10.);
#820=VECTOR('',#6059,10.);
#821=VECTOR('',#6060,10.);
#822=VECTOR('',#6061,10.);
#823=VECTOR('',#6062,10.);
#824=VECTOR('',#6065,10.);
#825=VECTOR('',#6066,10.);
#826=VECTOR('',#6067,10.);
#827=VECTOR('',#6070,10.);
#828=VECTOR('',#6071,10.);
#829=VECTOR('',#6072,10.);
#830=VECTOR('',#6073,10.);
#831=VECTOR('',#6076,10.);
#832=VECTOR('',#6077,10.);
#833=VECTOR('',#6078,10.);
#834=VECTOR('',#6095,10.);
#835=VECTOR('',#6096,10.);
#836=VECTOR('',#6097,10.);
#837=VECTOR('',#6098,10.);
#838=VECTOR('',#6099,10.);
#839=VECTOR('',#6100,10.);
#840=VECTOR('',#6101,10.);
#841=VECTOR('',#6102,10.);
#842=VECTOR('',#6103,10.);
#843=VECTOR('',#6104,10.);
#844=VECTOR('',#6105,10.);
#845=VECTOR('',#6120,10.);
#846=VECTOR('',#6121,10.);
#847=VECTOR('',#6122,10.);
#848=VECTOR('',#6123,10.);
#849=VECTOR('',#6124,10.);
#850=VECTOR('',#6125,10.);
#851=VECTOR('',#6126,10.);
#852=VECTOR('',#6137,10.);
#853=VECTOR('',#6138,10.);
#854=VECTOR('',#6139,10.);
#855=VECTOR('',#6140,10.);
#856=VECTOR('',#6141,10.);
#857=VECTOR('',#6142,10.);
#858=VECTOR('',#6143,10.);
#859=VECTOR('',#6144,10.);
#860=VECTOR('',#6147,10.);
#861=VECTOR('',#6148,10.);
#862=VECTOR('',#6149,10.);
#863=VECTOR('',#6150,10.);
#864=VECTOR('',#6153,10.);
#865=VECTOR('',#6154,10.);
#866=VECTOR('',#6157,10.);
#867=VECTOR('',#6158,10.);
#868=VECTOR('',#6161,10.);
#869=VECTOR('',#6162,10.);
#870=VECTOR('',#6165,10.);
#871=VECTOR('',#6166,10.);
#872=VECTOR('',#6169,10.);
#873=VECTOR('',#6172,10.);
#874=VECTOR('',#6173,10.);
#875=VECTOR('',#6174,10.);
#876=VECTOR('',#6177,10.);
#877=VECTOR('',#6178,10.);
#878=VECTOR('',#6179,10.);
#879=VECTOR('',#6182,10.);
#880=VECTOR('',#6183,10.);
#881=VECTOR('',#6184,10.);
#882=VECTOR('',#6187,10.);
#883=VECTOR('',#6188,10.);
#884=VECTOR('',#6189,10.);
#885=VECTOR('',#6192,10.);
#886=VECTOR('',#6195,10.);
#887=VECTOR('',#6196,10.);
#888=VECTOR('',#6197,10.);
#889=VECTOR('',#6200,10.);
#890=VECTOR('',#6203,10.);
#891=VECTOR('',#6204,10.);
#892=VECTOR('',#6205,10.);
#893=VECTOR('',#6208,10.);
#894=VECTOR('',#6209,10.);
#895=VECTOR('',#6210,10.);
#896=VECTOR('',#6213,10.);
#897=VECTOR('',#6216,10.);
#898=VECTOR('',#6217,10.);
#899=VECTOR('',#6218,10.);
#900=VECTOR('',#6221,10.);
#901=VECTOR('',#6222,10.);
#902=VECTOR('',#6223,10.);
#903=VECTOR('',#6226,10.);
#904=VECTOR('',#6227,10.);
#905=VECTOR('',#6228,10.);
#906=VECTOR('',#6231,10.);
#907=VECTOR('',#6232,10.);
#908=VECTOR('',#6233,10.);
#909=VECTOR('',#6236,10.);
#910=VECTOR('',#6237,10.);
#911=VECTOR('',#6238,10.);
#912=VECTOR('',#6241,10.);
#913=VECTOR('',#6244,10.);
#914=VECTOR('',#6245,10.);
#915=VECTOR('',#6250,10.);
#916=VECTOR('',#6253,10.);
#917=VECTOR('',#6256,10.);
#918=VECTOR('',#6257,10.);
#919=VECTOR('',#6260,10.);
#920=VECTOR('',#6263,10.);
#921=VECTOR('',#6264,10.);
#922=VECTOR('',#6267,10.);
#923=VECTOR('',#6268,10.);
#924=VECTOR('',#6271,10.);
#925=VECTOR('',#6276,10.);
#926=VECTOR('',#6277,10.);
#927=VECTOR('',#6278,10.);
#928=VECTOR('',#6281,10.);
#929=VECTOR('',#6284,10.);
#930=VECTOR('',#6287,10.);
#931=VECTOR('',#6288,10.);
#932=VECTOR('',#6289,10.);
#933=VECTOR('',#6292,10.);
#934=VECTOR('',#6295,10.);
#935=VECTOR('',#6296,10.);
#936=VECTOR('',#6297,10.);
#937=VECTOR('',#6300,10.);
#938=VECTOR('',#6303,10.);
#939=VECTOR('',#6308,10.);
#940=VECTOR('',#6311,10.);
#941=VECTOR('',#6312,10.);
#942=VECTOR('',#6315,10.);
#943=VECTOR('',#6316,10.);
#944=VECTOR('',#6319,10.);
#945=VECTOR('',#6320,10.);
#946=VECTOR('',#6323,10.);
#947=VECTOR('',#6326,10.);
#948=VECTOR('',#6331,10.);
#949=VECTOR('',#6342,10.);
#950=VECTOR('',#6343,10.);
#951=VECTOR('',#6344,10.);
#952=VECTOR('',#6347,10.);
#953=VECTOR('',#6350,10.);
#954=VECTOR('',#6351,10.);
#955=VECTOR('',#6354,10.);
#956=VECTOR('',#6355,10.);
#957=VECTOR('',#6360,10.);
#958=VECTOR('',#6363,10.);
#959=VECTOR('',#6364,10.);
#960=VECTOR('',#6365,10.);
#961=VECTOR('',#6368,10.);
#962=VECTOR('',#6369,10.);
#963=VECTOR('',#6374,10.);
#964=VECTOR('',#6383,2.25);
#965=VECTOR('',#6386,2.25);
#966=VECTOR('',#6389,2.25);
#967=VECTOR('',#6392,2.25);
#968=VECTOR('',#6395,2.05475);
#969=VECTOR('',#6400,2.05475);
#970=VECTOR('',#6403,2.05475);
#971=VECTOR('',#6406,2.05475);
#972=VECTOR('',#6409,2.05475);
#973=VECTOR('',#6412,2.05475);
#974=VECTOR('',#6417,2.05475);
#975=VECTOR('',#6422,2.05475);
#976=VECTOR('',#6425,2.05475);
#977=VECTOR('',#6428,2.05475);
#978=VECTOR('',#6431,2.05475);
#979=VECTOR('',#6434,2.05475);
#980=VECTOR('',#6439,2.05475);
#981=VECTOR('',#6444,2.05475);
#982=VECTOR('',#6447,2.05475);
#983=VECTOR('',#6450,2.05475);
#984=VECTOR('',#6453,2.05475);
#985=VECTOR('',#6456,2.05475);
#986=VECTOR('',#6461,2.05475);
#987=VECTOR('',#6466,2.05475);
#988=VECTOR('',#6469,2.05475);
#989=VECTOR('',#6472,2.05475);
#990=VECTOR('',#6475,2.05475);
#991=VECTOR('',#6478,2.05475);
#992=VECTOR('',#6483,1.75);
#993=VECTOR('',#6488,1.75);
#994=VECTOR('',#6493,1.75);
#995=VECTOR('',#6496,1.75);
#996=VECTOR('',#6499,1.75);
#997=VECTOR('',#6502,1.75);
#998=VECTOR('',#6507,1.75);
#999=VECTOR('',#6512,1.75);
#1000=VECTOR('',#6517,1.75);
#1001=VECTOR('',#6520,1.75);
#1002=VECTOR('',#6523,1.75);
#1003=VECTOR('',#6526,1.75);
#1004=VECTOR('',#6531,1.75);
#1005=VECTOR('',#6536,1.75);
#1006=VECTOR('',#6541,1.75);
#1007=VECTOR('',#6544,1.75);
#1008=VECTOR('',#6547,1.75);
#1009=VECTOR('',#6550,1.75);
#1010=VECTOR('',#6555,1.75);
#1011=VECTOR('',#6560,1.75);
#1012=VECTOR('',#6565,1.75);
#1013=VECTOR('',#6568,1.75);
#1014=VECTOR('',#6571,1.75);
#1015=VECTOR('',#6574,1.75);
#1016=VECTOR('',#6587,7.6379107414007);
#1017=VECTOR('',#6630,10.);
#1018=VECTOR('',#6633,10.);
#1019=VECTOR('',#6636,10.);
#1020=VECTOR('',#6647,10.);
#1021=VECTOR('',#6650,10.);
#1022=VECTOR('',#6653,10.);
#1023=VECTOR('',#6658,2.75);
#1024=VECTOR('',#6669,10.);
#1025=VECTOR('',#6672,10.);
#1026=VECTOR('',#6675,10.);
#1027=VECTOR('',#6680,2.75);
#1028=VECTOR('',#6691,10.);
#1029=VECTOR('',#6694,10.);
#1030=VECTOR('',#6697,10.);
#1031=VECTOR('',#6702,2.266);
#1032=VECTOR('',#6713,10.);
#1033=VECTOR('',#6716,10.);
#1034=VECTOR('',#6719,10.);
#1035=VECTOR('',#6722,10.);
#1036=VECTOR('',#6733,2.266);
#1037=VECTOR('',#6742,2.266);
#1038=VECTOR('',#6751,2.266);
#1039=VECTOR('',#6792,10.);
#1040=VECTOR('',#6793,10.);
#1041=VECTOR('',#6798,10.);
#1042=VECTOR('',#6801,10.);
#1043=VECTOR('',#6804,10.);
#1044=VECTOR('',#6805,10.);
#1045=VECTOR('',#6836,10.);
#1046=VECTOR('',#6841,9.);
#1047=VECTOR('',#6842,10.);
#1048=VECTOR('',#6845,10.);
#1049=VECTOR('',#6850,10.);
#1050=VECTOR('',#6853,10.);
#1051=VECTOR('',#6856,10.);
#1052=VECTOR('',#6857,10.);
#1053=VECTOR('',#6860,10.);
#1054=VECTOR('',#6865,10.);
#1055=VECTOR('',#6866,10.);
#1056=VECTOR('',#6869,10.);
#1057=VECTOR('',#6874,10.);
#1058=VECTOR('',#6875,10.);
#1059=VECTOR('',#6878,10.);
#1060=VECTOR('',#6883,10.);
#1061=VECTOR('',#6886,10.);
#1062=VECTOR('',#6889,10.);
#1063=VECTOR('',#6892,10.);
#1064=VECTOR('',#6895,10.);
#1065=VECTOR('',#6898,10.);
#1066=VECTOR('',#6907,10.);
#1067=VECTOR('',#6908,10.);
#1068=VECTOR('',#6915,10.);
#1069=VECTOR('',#6936,9.);
#1070=VECTOR('',#6943,10.);
#1071=VECTOR('',#6956,10.);
#1072=VECTOR('',#6963,10.);
#1073=VECTOR('',#6964,10.);
#1074=VECTOR('',#6965,10.);
#1075=VECTOR('',#6970,10.);
#1076=VECTOR('',#6975,10.);
#1077=VECTOR('',#6978,10.);
#1078=VECTOR('',#6979,10.);
#1079=VECTOR('',#6986,10.);
#1080=VECTOR('',#6995,10.);
#1081=VECTOR('',#6998,10.);
#1082=VECTOR('',#7013,10.);
#1083=VECTOR('',#7018,10.);
#1084=VECTOR('',#7021,10.);
#1085=PLANE('',#5348);
#1086=PLANE('',#5350);
#1087=PLANE('',#5353);
#1088=PLANE('',#5354);
#1089=PLANE('',#5355);
#1090=PLANE('',#5357);
#1091=PLANE('',#5359);
#1092=PLANE('',#5360);
#1093=PLANE('',#5361);
#1094=PLANE('',#5362);
#1095=PLANE('',#5363);
#1096=PLANE('',#5364);
#1097=PLANE('',#5369);
#1098=PLANE('',#5376);
#1099=PLANE('',#5389);
#1100=PLANE('',#5395);
#1101=PLANE('',#5409);
#1102=PLANE('',#5419);
#1103=PLANE('',#5427);
#1104=PLANE('',#5428);
#1105=PLANE('',#5429);
#1106=PLANE('',#5430);
#1107=PLANE('',#5431);
#1108=PLANE('',#5432);
#1109=PLANE('',#5433);
#1110=PLANE('',#5434);
#1111=PLANE('',#5435);
#1112=PLANE('',#5436);
#1113=PLANE('',#5437);
#1114=PLANE('',#5438);
#1115=PLANE('',#5439);
#1116=PLANE('',#5447);
#1117=PLANE('',#5454);
#1118=PLANE('',#5459);
#1119=PLANE('',#5460);
#1120=PLANE('',#5461);
#1121=PLANE('',#5462);
#1122=PLANE('',#5463);
#1123=PLANE('',#5464);
#1124=PLANE('',#5465);
#1125=PLANE('',#5466);
#1126=PLANE('',#5467);
#1127=PLANE('',#5468);
#1128=PLANE('',#5469);
#1129=PLANE('',#5470);
#1130=PLANE('',#5471);
#1131=PLANE('',#5472);
#1132=PLANE('',#5473);
#1133=PLANE('',#5474);
#1134=PLANE('',#5475);
#1135=PLANE('',#5476);
#1136=PLANE('',#5477);
#1137=PLANE('',#5478);
#1138=PLANE('',#5479);
#1139=PLANE('',#5480);
#1140=PLANE('',#5481);
#1141=PLANE('',#5482);
#1142=PLANE('',#5483);
#1143=PLANE('',#5484);
#1144=PLANE('',#5485);
#1145=PLANE('',#5486);
#1146=PLANE('',#5487);
#1147=PLANE('',#5488);
#1148=PLANE('',#5489);
#1149=PLANE('',#5490);
#1150=PLANE('',#5491);
#1151=PLANE('',#5492);
#1152=PLANE('',#5493);
#1153=PLANE('',#5494);
#1154=PLANE('',#5495);
#1155=PLANE('',#5496);
#1156=PLANE('',#5497);
#1157=PLANE('',#5498);
#1158=PLANE('',#5499);
#1159=PLANE('',#5500);
#1160=PLANE('',#5501);
#1161=PLANE('',#5502);
#1162=PLANE('',#5503);
#1163=PLANE('',#5504);
#1164=PLANE('',#5505);
#1165=PLANE('',#5506);
#1166=PLANE('',#5507);
#1167=PLANE('',#5508);
#1168=PLANE('',#5509);
#1169=PLANE('',#5510);
#1170=PLANE('',#5511);
#1171=PLANE('',#5512);
#1172=PLANE('',#5513);
#1173=PLANE('',#5514);
#1174=PLANE('',#5515);
#1175=PLANE('',#5516);
#1176=PLANE('',#5517);
#1177=PLANE('',#5518);
#1178=PLANE('',#5519);
#1179=PLANE('',#5520);
#1180=PLANE('',#5521);
#1181=PLANE('',#5522);
#1182=PLANE('',#5523);
#1183=PLANE('',#5524);
#1184=PLANE('',#5605);
#1185=PLANE('',#5656);
#1186=PLANE('',#5678);
#1187=PLANE('',#5680);
#1188=PLANE('',#5682);
#1189=PLANE('',#5684);
#1190=PLANE('',#5687);
#1191=PLANE('',#5688);
#1192=PLANE('',#5691);
#1193=PLANE('',#5692);
#1194=PLANE('',#5693);
#1195=PLANE('',#5696);
#1196=PLANE('',#5719);
#1197=PLANE('',#5722);
#1198=PLANE('',#5725);
#1199=PLANE('',#5728);
#1200=PLANE('',#5729);
#1201=PLANE('',#5732);
#1202=PLANE('',#5740);
#1203=PLANE('',#5749);
#1204=PLANE('',#5751);
#1205=PLANE('',#5762);
#1206=PLANE('',#5763);
#1207=PLANE('',#5768);
#1208=PLANE('',#5769);
#1209=PLANE('',#5773);
#1210=PLANE('',#5775);
#1211=PLANE('',#5779);
#1212=PLANE('',#5783);
#1213=PLANE('',#5785);
#1214=PLANE('',#5789);
#1215=FACE_OUTER_BOUND('',#1525,.T.);
#1216=FACE_OUTER_BOUND('',#1526,.T.);
#1217=FACE_OUTER_BOUND('',#1527,.T.);
#1218=FACE_OUTER_BOUND('',#1528,.T.);
#1219=FACE_OUTER_BOUND('',#1529,.T.);
#1220=FACE_OUTER_BOUND('',#1530,.T.);
#1221=FACE_OUTER_BOUND('',#1531,.T.);
#1222=FACE_OUTER_BOUND('',#1532,.T.);
#1223=FACE_OUTER_BOUND('',#1534,.T.);
#1224=FACE_OUTER_BOUND('',#1536,.T.);
#1225=FACE_OUTER_BOUND('',#1537,.T.);
#1226=FACE_OUTER_BOUND('',#1538,.T.);
#1227=FACE_OUTER_BOUND('',#1539,.T.);
#1228=FACE_OUTER_BOUND('',#1540,.T.);
#1229=FACE_OUTER_BOUND('',#1541,.T.);
#1230=FACE_OUTER_BOUND('',#1542,.T.);
#1231=FACE_OUTER_BOUND('',#1543,.T.);
#1232=FACE_OUTER_BOUND('',#1544,.T.);
#1233=FACE_OUTER_BOUND('',#1547,.T.);
#1234=FACE_OUTER_BOUND('',#1548,.T.);
#1235=FACE_OUTER_BOUND('',#1550,.T.);
#1236=FACE_OUTER_BOUND('',#1551,.T.);
#1237=FACE_OUTER_BOUND('',#1552,.T.);
#1238=FACE_OUTER_BOUND('',#1553,.T.);
#1239=FACE_OUTER_BOUND('',#1554,.T.);
#1240=FACE_OUTER_BOUND('',#1555,.T.);
#1241=FACE_OUTER_BOUND('',#1556,.T.);
#1242=FACE_OUTER_BOUND('',#1558,.T.);
#1243=FACE_OUTER_BOUND('',#1559,.T.);
#1244=FACE_OUTER_BOUND('',#1560,.T.);
#1245=FACE_OUTER_BOUND('',#1561,.T.);
#1246=FACE_OUTER_BOUND('',#1562,.T.);
#1247=FACE_OUTER_BOUND('',#1563,.T.);
#1248=FACE_OUTER_BOUND('',#1564,.T.);
#1249=FACE_OUTER_BOUND('',#1565,.T.);
#1250=FACE_OUTER_BOUND('',#1566,.T.);
#1251=FACE_OUTER_BOUND('',#1569,.T.);
#1252=FACE_OUTER_BOUND('',#1570,.T.);
#1253=FACE_OUTER_BOUND('',#1571,.T.);
#1254=FACE_OUTER_BOUND('',#1572,.T.);
#1255=FACE_OUTER_BOUND('',#1573,.T.);
#1256=FACE_OUTER_BOUND('',#1574,.T.);
#1257=FACE_OUTER_BOUND('',#1575,.T.);
#1258=FACE_OUTER_BOUND('',#1576,.T.);
#1259=FACE_OUTER_BOUND('',#1577,.T.);
#1260=FACE_OUTER_BOUND('',#1580,.T.);
#1261=FACE_OUTER_BOUND('',#1581,.T.);
#1262=FACE_OUTER_BOUND('',#1582,.T.);
#1263=FACE_OUTER_BOUND('',#1583,.T.);
#1264=FACE_OUTER_BOUND('',#1584,.T.);
#1265=FACE_OUTER_BOUND('',#1585,.T.);
#1266=FACE_OUTER_BOUND('',#1586,.T.);
#1267=FACE_OUTER_BOUND('',#1587,.T.);
#1268=FACE_OUTER_BOUND('',#1588,.T.);
#1269=FACE_OUTER_BOUND('',#1589,.T.);
#1270=FACE_OUTER_BOUND('',#1590,.T.);
#1271=FACE_OUTER_BOUND('',#1596,.T.);
#1272=FACE_OUTER_BOUND('',#1597,.T.);
#1273=FACE_OUTER_BOUND('',#1598,.T.);
#1274=FACE_OUTER_BOUND('',#1604,.T.);
#1275=FACE_OUTER_BOUND('',#1605,.T.);
#1276=FACE_OUTER_BOUND('',#1606,.T.);
#1277=FACE_OUTER_BOUND('',#1607,.T.);
#1278=FACE_OUTER_BOUND('',#1608,.T.);
#1279=FACE_OUTER_BOUND('',#1609,.T.);
#1280=FACE_OUTER_BOUND('',#1610,.T.);
#1281=FACE_OUTER_BOUND('',#1611,.T.);
#1282=FACE_OUTER_BOUND('',#1612,.T.);
#1283=FACE_OUTER_BOUND('',#1613,.T.);
#1284=FACE_OUTER_BOUND('',#1614,.T.);
#1285=FACE_OUTER_BOUND('',#1615,.T.);
#1286=FACE_OUTER_BOUND('',#1616,.T.);
#1287=FACE_OUTER_BOUND('',#1617,.T.);
#1288=FACE_OUTER_BOUND('',#1618,.T.);
#1289=FACE_OUTER_BOUND('',#1619,.T.);
#1290=FACE_OUTER_BOUND('',#1620,.T.);
#1291=FACE_OUTER_BOUND('',#1621,.T.);
#1292=FACE_OUTER_BOUND('',#1622,.T.);
#1293=FACE_OUTER_BOUND('',#1623,.T.);
#1294=FACE_OUTER_BOUND('',#1624,.T.);
#1295=FACE_OUTER_BOUND('',#1625,.T.);
#1296=FACE_OUTER_BOUND('',#1626,.T.);
#1297=FACE_OUTER_BOUND('',#1627,.T.);
#1298=FACE_OUTER_BOUND('',#1628,.T.);
#1299=FACE_OUTER_BOUND('',#1629,.T.);
#1300=FACE_OUTER_BOUND('',#1630,.T.);
#1301=FACE_OUTER_BOUND('',#1631,.T.);
#1302=FACE_OUTER_BOUND('',#1632,.T.);
#1303=FACE_OUTER_BOUND('',#1633,.T.);
#1304=FACE_OUTER_BOUND('',#1634,.T.);
#1305=FACE_OUTER_BOUND('',#1635,.T.);
#1306=FACE_OUTER_BOUND('',#1636,.T.);
#1307=FACE_OUTER_BOUND('',#1637,.T.);
#1308=FACE_OUTER_BOUND('',#1638,.T.);
#1309=FACE_OUTER_BOUND('',#1639,.T.);
#1310=FACE_OUTER_BOUND('',#1640,.T.);
#1311=FACE_OUTER_BOUND('',#1641,.T.);
#1312=FACE_OUTER_BOUND('',#1642,.T.);
#1313=FACE_OUTER_BOUND('',#1643,.T.);
#1314=FACE_OUTER_BOUND('',#1644,.T.);
#1315=FACE_OUTER_BOUND('',#1645,.T.);
#1316=FACE_OUTER_BOUND('',#1646,.T.);
#1317=FACE_OUTER_BOUND('',#1647,.T.);
#1318=FACE_OUTER_BOUND('',#1648,.T.);
#1319=FACE_OUTER_BOUND('',#1649,.T.);
#1320=FACE_OUTER_BOUND('',#1650,.T.);
#1321=FACE_OUTER_BOUND('',#1651,.T.);
#1322=FACE_OUTER_BOUND('',#1652,.T.);
#1323=FACE_OUTER_BOUND('',#1653,.T.);
#1324=FACE_OUTER_BOUND('',#1654,.T.);
#1325=FACE_OUTER_BOUND('',#1655,.T.);
#1326=FACE_OUTER_BOUND('',#1656,.T.);
#1327=FACE_OUTER_BOUND('',#1657,.T.);
#1328=FACE_OUTER_BOUND('',#1658,.T.);
#1329=FACE_OUTER_BOUND('',#1659,.T.);
#1330=FACE_OUTER_BOUND('',#1660,.T.);
#1331=FACE_OUTER_BOUND('',#1661,.T.);
#1332=FACE_OUTER_BOUND('',#1662,.T.);
#1333=FACE_OUTER_BOUND('',#1663,.T.);
#1334=FACE_OUTER_BOUND('',#1664,.T.);
#1335=FACE_OUTER_BOUND('',#1665,.T.);
#1336=FACE_OUTER_BOUND('',#1666,.T.);
#1337=FACE_OUTER_BOUND('',#1667,.T.);
#1338=FACE_OUTER_BOUND('',#1670,.T.);
#1339=FACE_OUTER_BOUND('',#1671,.T.);
#1340=FACE_OUTER_BOUND('',#1672,.T.);
#1341=FACE_OUTER_BOUND('',#1673,.T.);
#1342=FACE_OUTER_BOUND('',#1674,.T.);
#1343=FACE_OUTER_BOUND('',#1675,.T.);
#1344=FACE_OUTER_BOUND('',#1676,.T.);
#1345=FACE_OUTER_BOUND('',#1677,.T.);
#1346=FACE_OUTER_BOUND('',#1678,.T.);
#1347=FACE_OUTER_BOUND('',#1679,.T.);
#1348=FACE_OUTER_BOUND('',#1680,.T.);
#1349=FACE_OUTER_BOUND('',#1681,.T.);
#1350=FACE_OUTER_BOUND('',#1682,.T.);
#1351=FACE_OUTER_BOUND('',#1683,.T.);
#1352=FACE_OUTER_BOUND('',#1684,.T.);
#1353=FACE_OUTER_BOUND('',#1685,.T.);
#1354=FACE_OUTER_BOUND('',#1686,.T.);
#1355=FACE_OUTER_BOUND('',#1687,.T.);
#1356=FACE_OUTER_BOUND('',#1688,.T.);
#1357=FACE_OUTER_BOUND('',#1689,.T.);
#1358=FACE_OUTER_BOUND('',#1690,.T.);
#1359=FACE_OUTER_BOUND('',#1691,.T.);
#1360=FACE_OUTER_BOUND('',#1692,.T.);
#1361=FACE_OUTER_BOUND('',#1693,.T.);
#1362=FACE_OUTER_BOUND('',#1694,.T.);
#1363=FACE_OUTER_BOUND('',#1695,.T.);
#1364=FACE_OUTER_BOUND('',#1696,.T.);
#1365=FACE_OUTER_BOUND('',#1697,.T.);
#1366=FACE_OUTER_BOUND('',#1698,.T.);
#1367=FACE_OUTER_BOUND('',#1699,.T.);
#1368=FACE_OUTER_BOUND('',#1700,.T.);
#1369=FACE_OUTER_BOUND('',#1701,.T.);
#1370=FACE_OUTER_BOUND('',#1702,.T.);
#1371=FACE_OUTER_BOUND('',#1703,.T.);
#1372=FACE_OUTER_BOUND('',#1704,.T.);
#1373=FACE_OUTER_BOUND('',#1705,.T.);
#1374=FACE_OUTER_BOUND('',#1706,.T.);
#1375=FACE_OUTER_BOUND('',#1707,.T.);
#1376=FACE_OUTER_BOUND('',#1708,.T.);
#1377=FACE_OUTER_BOUND('',#1709,.T.);
#1378=FACE_OUTER_BOUND('',#1710,.T.);
#1379=FACE_OUTER_BOUND('',#1711,.T.);
#1380=FACE_OUTER_BOUND('',#1712,.T.);
#1381=FACE_OUTER_BOUND('',#1713,.T.);
#1382=FACE_OUTER_BOUND('',#1714,.T.);
#1383=FACE_OUTER_BOUND('',#1715,.T.);
#1384=FACE_OUTER_BOUND('',#1716,.T.);
#1385=FACE_OUTER_BOUND('',#1717,.T.);
#1386=FACE_OUTER_BOUND('',#1718,.T.);
#1387=FACE_OUTER_BOUND('',#1719,.T.);
#1388=FACE_OUTER_BOUND('',#1720,.T.);
#1389=FACE_OUTER_BOUND('',#1721,.T.);
#1390=FACE_OUTER_BOUND('',#1722,.T.);
#1391=FACE_OUTER_BOUND('',#1723,.T.);
#1392=FACE_OUTER_BOUND('',#1724,.T.);
#1393=FACE_OUTER_BOUND('',#1725,.T.);
#1394=FACE_OUTER_BOUND('',#1726,.T.);
#1395=FACE_OUTER_BOUND('',#1727,.T.);
#1396=FACE_OUTER_BOUND('',#1729,.T.);
#1397=FACE_OUTER_BOUND('',#1730,.T.);
#1398=FACE_OUTER_BOUND('',#1731,.T.);
#1399=FACE_OUTER_BOUND('',#1732,.T.);
#1400=FACE_OUTER_BOUND('',#1733,.T.);
#1401=FACE_OUTER_BOUND('',#1734,.T.);
#1402=FACE_OUTER_BOUND('',#1735,.T.);
#1403=FACE_OUTER_BOUND('',#1736,.T.);
#1404=FACE_OUTER_BOUND('',#1737,.T.);
#1405=FACE_OUTER_BOUND('',#1738,.T.);
#1406=FACE_OUTER_BOUND('',#1739,.T.);
#1407=FACE_OUTER_BOUND('',#1740,.T.);
#1408=FACE_OUTER_BOUND('',#1741,.T.);
#1409=FACE_OUTER_BOUND('',#1742,.T.);
#1410=FACE_OUTER_BOUND('',#1743,.T.);
#1411=FACE_OUTER_BOUND('',#1744,.T.);
#1412=FACE_OUTER_BOUND('',#1745,.T.);
#1413=FACE_OUTER_BOUND('',#1746,.T.);
#1414=FACE_OUTER_BOUND('',#1747,.T.);
#1415=FACE_OUTER_BOUND('',#1748,.T.);
#1416=FACE_OUTER_BOUND('',#1749,.T.);
#1417=FACE_OUTER_BOUND('',#1750,.T.);
#1418=FACE_OUTER_BOUND('',#1751,.T.);
#1419=FACE_OUTER_BOUND('',#1752,.T.);
#1420=FACE_OUTER_BOUND('',#1753,.T.);
#1421=FACE_OUTER_BOUND('',#1754,.T.);
#1422=FACE_OUTER_BOUND('',#1755,.T.);
#1423=FACE_OUTER_BOUND('',#1756,.T.);
#1424=FACE_OUTER_BOUND('',#1757,.T.);
#1425=FACE_OUTER_BOUND('',#1758,.T.);
#1426=FACE_OUTER_BOUND('',#1759,.T.);
#1427=FACE_OUTER_BOUND('',#1765,.T.);
#1428=FACE_OUTER_BOUND('',#1766,.T.);
#1429=FACE_OUTER_BOUND('',#1767,.T.);
#1430=FACE_OUTER_BOUND('',#1768,.T.);
#1431=FACE_OUTER_BOUND('',#1769,.T.);
#1432=FACE_OUTER_BOUND('',#1770,.T.);
#1433=FACE_OUTER_BOUND('',#1771,.T.);
#1434=FACE_OUTER_BOUND('',#1772,.T.);
#1435=FACE_OUTER_BOUND('',#1773,.T.);
#1436=FACE_OUTER_BOUND('',#1774,.T.);
#1437=FACE_OUTER_BOUND('',#1775,.T.);
#1438=FACE_OUTER_BOUND('',#1776,.T.);
#1439=FACE_OUTER_BOUND('',#1777,.T.);
#1440=FACE_OUTER_BOUND('',#1778,.T.);
#1441=FACE_OUTER_BOUND('',#1779,.T.);
#1442=FACE_OUTER_BOUND('',#1780,.T.);
#1443=FACE_OUTER_BOUND('',#1781,.T.);
#1444=FACE_OUTER_BOUND('',#1782,.T.);
#1445=FACE_OUTER_BOUND('',#1783,.T.);
#1446=FACE_OUTER_BOUND('',#1784,.T.);
#1447=FACE_OUTER_BOUND('',#1785,.T.);
#1448=FACE_OUTER_BOUND('',#1786,.T.);
#1449=FACE_OUTER_BOUND('',#1787,.T.);
#1450=FACE_OUTER_BOUND('',#1788,.T.);
#1451=FACE_OUTER_BOUND('',#1790,.T.);
#1452=FACE_OUTER_BOUND('',#1792,.T.);
#1453=FACE_OUTER_BOUND('',#1793,.T.);
#1454=FACE_OUTER_BOUND('',#1795,.T.);
#1455=FACE_OUTER_BOUND('',#1797,.T.);
#1456=FACE_OUTER_BOUND('',#1798,.T.);
#1457=FACE_OUTER_BOUND('',#1799,.T.);
#1458=FACE_OUTER_BOUND('',#1801,.T.);
#1459=FACE_OUTER_BOUND('',#1802,.T.);
#1460=FACE_OUTER_BOUND('',#1803,.T.);
#1461=FACE_OUTER_BOUND('',#1804,.T.);
#1462=FACE_OUTER_BOUND('',#1805,.T.);
#1463=FACE_OUTER_BOUND('',#1806,.T.);
#1464=FACE_OUTER_BOUND('',#1807,.T.);
#1465=FACE_OUTER_BOUND('',#1808,.T.);
#1466=FACE_OUTER_BOUND('',#1809,.T.);
#1467=FACE_OUTER_BOUND('',#1810,.T.);
#1468=FACE_OUTER_BOUND('',#1811,.T.);
#1469=FACE_OUTER_BOUND('',#1812,.T.);
#1470=FACE_OUTER_BOUND('',#1813,.T.);
#1471=FACE_OUTER_BOUND('',#1814,.T.);
#1472=FACE_OUTER_BOUND('',#1815,.T.);
#1473=FACE_OUTER_BOUND('',#1816,.T.);
#1474=FACE_OUTER_BOUND('',#1817,.T.);
#1475=FACE_OUTER_BOUND('',#1818,.T.);
#1476=FACE_OUTER_BOUND('',#1819,.T.);
#1477=FACE_OUTER_BOUND('',#1821,.T.);
#1478=FACE_OUTER_BOUND('',#1822,.T.);
#1479=FACE_OUTER_BOUND('',#1823,.T.);
#1480=FACE_OUTER_BOUND('',#1824,.T.);
#1481=FACE_OUTER_BOUND('',#1825,.T.);
#1482=FACE_OUTER_BOUND('',#1826,.T.);
#1483=FACE_OUTER_BOUND('',#1827,.T.);
#1484=FACE_OUTER_BOUND('',#1828,.T.);
#1485=FACE_OUTER_BOUND('',#1829,.T.);
#1486=FACE_OUTER_BOUND('',#1830,.T.);
#1487=FACE_OUTER_BOUND('',#1831,.T.);
#1488=FACE_OUTER_BOUND('',#1832,.T.);
#1489=FACE_OUTER_BOUND('',#1833,.T.);
#1490=FACE_OUTER_BOUND('',#1834,.T.);
#1491=FACE_OUTER_BOUND('',#1835,.T.);
#1492=FACE_OUTER_BOUND('',#1836,.T.);
#1493=FACE_OUTER_BOUND('',#1837,.T.);
#1494=FACE_OUTER_BOUND('',#1838,.T.);
#1495=FACE_OUTER_BOUND('',#1839,.T.);
#1496=FACE_OUTER_BOUND('',#1840,.T.);
#1497=FACE_OUTER_BOUND('',#1841,.T.);
#1498=FACE_OUTER_BOUND('',#1842,.T.);
#1499=FACE_OUTER_BOUND('',#1843,.T.);
#1500=FACE_OUTER_BOUND('',#1844,.T.);
#1501=FACE_OUTER_BOUND('',#1845,.T.);
#1502=FACE_OUTER_BOUND('',#1846,.T.);
#1503=FACE_OUTER_BOUND('',#1847,.T.);
#1504=FACE_OUTER_BOUND('',#1848,.T.);
#1505=FACE_OUTER_BOUND('',#1849,.T.);
#1506=FACE_OUTER_BOUND('',#1850,.T.);
#1507=FACE_OUTER_BOUND('',#1851,.T.);
#1508=FACE_OUTER_BOUND('',#1852,.T.);
#1509=FACE_OUTER_BOUND('',#1853,.T.);
#1510=FACE_OUTER_BOUND('',#1854,.T.);
#1511=FACE_OUTER_BOUND('',#1855,.T.);
#1512=FACE_OUTER_BOUND('',#1856,.T.);
#1513=FACE_OUTER_BOUND('',#1857,.T.);
#1514=FACE_OUTER_BOUND('',#1858,.T.);
#1515=FACE_OUTER_BOUND('',#1859,.T.);
#1516=FACE_OUTER_BOUND('',#1860,.T.);
#1517=FACE_OUTER_BOUND('',#1861,.T.);
#1518=FACE_OUTER_BOUND('',#1862,.T.);
#1519=FACE_OUTER_BOUND('',#1863,.T.);
#1520=FACE_OUTER_BOUND('',#1864,.T.);
#1521=FACE_OUTER_BOUND('',#1865,.T.);
#1522=FACE_OUTER_BOUND('',#1866,.T.);
#1523=FACE_OUTER_BOUND('',#1867,.T.);
#1524=FACE_OUTER_BOUND('',#1868,.T.);
#1525=EDGE_LOOP('',(#3394,#3395,#3396,#3397));
#1526=EDGE_LOOP('',(#3398,#3399,#3400,#3401,#3402,#3403));
#1527=EDGE_LOOP('',(#3404,#3405,#3406,#3407));
#1528=EDGE_LOOP('',(#3408,#3409,#3410,#3411));
#1529=EDGE_LOOP('',(#3412,#3413,#3414,#3415));
#1530=EDGE_LOOP('',(#3416,#3417,#3418,#3419));
#1531=EDGE_LOOP('',(#3420,#3421,#3422,#3423,#3424,#3425));
#1532=EDGE_LOOP('',(#3426,#3427,#3428,#3429));
#1533=EDGE_LOOP('',(#3430));
#1534=EDGE_LOOP('',(#3431,#3432,#3433,#3434));
#1535=EDGE_LOOP('',(#3435));
#1536=EDGE_LOOP('',(#3436,#3437,#3438,#3439));
#1537=EDGE_LOOP('',(#3440,#3441,#3442,#3443));
#1538=EDGE_LOOP('',(#3444,#3445,#3446,#3447,#3448,#3449,#3450,#3451));
#1539=EDGE_LOOP('',(#3452,#3453,#3454,#3455));
#1540=EDGE_LOOP('',(#3456,#3457,#3458,#3459,#3460,#3461,#3462,#3463));
#1541=EDGE_LOOP('',(#3464,#3465,#3466,#3467));
#1542=EDGE_LOOP('',(#3468,#3469,#3470,#3471));
#1543=EDGE_LOOP('',(#3472,#3473,#3474,#3475));
#1544=EDGE_LOOP('',(#3476,#3477,#3478,#3479));
#1545=EDGE_LOOP('',(#3480));
#1546=EDGE_LOOP('',(#3481));
#1547=EDGE_LOOP('',(#3482,#3483,#3484,#3485,#3486));
#1548=EDGE_LOOP('',(#3487));
#1549=EDGE_LOOP('',(#3488));
#1550=EDGE_LOOP('',(#3489,#3490,#3491,#3492,#3493,#3494));
#1551=EDGE_LOOP('',(#3495,#3496,#3497,#3498));
#1552=EDGE_LOOP('',(#3499,#3500,#3501,#3502));
#1553=EDGE_LOOP('',(#3503,#3504,#3505,#3506,#3507));
#1554=EDGE_LOOP('',(#3508));
#1555=EDGE_LOOP('',(#3509,#3510,#3511,#3512,#3513));
#1556=EDGE_LOOP('',(#3514));
#1557=EDGE_LOOP('',(#3515));
#1558=EDGE_LOOP('',(#3516,#3517,#3518,#3519,#3520));
#1559=EDGE_LOOP('',(#3521,#3522,#3523,#3524));
#1560=EDGE_LOOP('',(#3525,#3526,#3527,#3528,#3529));
#1561=EDGE_LOOP('',(#3530,#3531,#3532,#3533,#3534,#3535));
#1562=EDGE_LOOP('',(#3536));
#1563=EDGE_LOOP('',(#3537,#3538,#3539,#3540,#3541,#3542));
#1564=EDGE_LOOP('',(#3543,#3544,#3545,#3546,#3547));
#1565=EDGE_LOOP('',(#3548,#3549,#3550,#3551));
#1566=EDGE_LOOP('',(#3552,#3553,#3554,#3555));
#1567=EDGE_LOOP('',(#3556));
#1568=EDGE_LOOP('',(#3557));
#1569=EDGE_LOOP('',(#3558,#3559,#3560,#3561));
#1570=EDGE_LOOP('',(#3562,#3563,#3564,#3565));
#1571=EDGE_LOOP('',(#3566,#3567,#3568,#3569));
#1572=EDGE_LOOP('',(#3570,#3571,#3572,#3573));
#1573=EDGE_LOOP('',(#3574,#3575,#3576,#3577));
#1574=EDGE_LOOP('',(#3578,#3579,#3580,#3581));
#1575=EDGE_LOOP('',(#3582,#3583,#3584,#3585,#3586,#3587,#3588,#3589,#3590,
#3591,#3592,#3593,#3594));
#1576=EDGE_LOOP('',(#3595,#3596,#3597,#3598));
#1577=EDGE_LOOP('',(#3599,#3600,#3601,#3602,#3603,#3604,#3605,#3606));
#1578=EDGE_LOOP('',(#3607,#3608,#3609));
#1579=EDGE_LOOP('',(#3610,#3611,#3612));
#1580=EDGE_LOOP('',(#3613,#3614,#3615,#3616));
#1581=EDGE_LOOP('',(#3617,#3618,#3619,#3620));
#1582=EDGE_LOOP('',(#3621,#3622,#3623,#3624));
#1583=EDGE_LOOP('',(#3625,#3626,#3627,#3628));
#1584=EDGE_LOOP('',(#3629,#3630,#3631,#3632));
#1585=EDGE_LOOP('',(#3633,#3634,#3635,#3636));
#1586=EDGE_LOOP('',(#3637,#3638,#3639,#3640));
#1587=EDGE_LOOP('',(#3641,#3642,#3643,#3644));
#1588=EDGE_LOOP('',(#3645,#3646,#3647,#3648,#3649,#3650));
#1589=EDGE_LOOP('',(#3651,#3652,#3653,#3654));
#1590=EDGE_LOOP('',(#3655,#3656,#3657,#3658,#3659,#3660,#3661,#3662,#3663,
#3664,#3665,#3666,#3667,#3668,#3669));
#1591=EDGE_LOOP('',(#3670));
#1592=EDGE_LOOP('',(#3671));
#1593=EDGE_LOOP('',(#3672));
#1594=EDGE_LOOP('',(#3673));
#1595=EDGE_LOOP('',(#3674,#3675));
#1596=EDGE_LOOP('',(#3676,#3677,#3678,#3679,#3680,#3681));
#1597=EDGE_LOOP('',(#3682,#3683,#3684,#3685));
#1598=EDGE_LOOP('',(#3686,#3687,#3688,#3689,#3690,#3691,#3692));
#1599=EDGE_LOOP('',(#3693));
#1600=EDGE_LOOP('',(#3694));
#1601=EDGE_LOOP('',(#3695));
#1602=EDGE_LOOP('',(#3696));
#1603=EDGE_LOOP('',(#3697,#3698));
#1604=EDGE_LOOP('',(#3699,#3700,#3701,#3702,#3703,#3704,#3705,#3706));
#1605=EDGE_LOOP('',(#3707,#3708,#3709,#3710,#3711,#3712));
#1606=EDGE_LOOP('',(#3713,#3714,#3715,#3716));
#1607=EDGE_LOOP('',(#3717,#3718,#3719,#3720,#3721));
#1608=EDGE_LOOP('',(#3722,#3723,#3724,#3725,#3726));
#1609=EDGE_LOOP('',(#3727,#3728,#3729,#3730,#3731,#3732));
#1610=EDGE_LOOP('',(#3733,#3734,#3735));
#1611=EDGE_LOOP('',(#3736,#3737,#3738));
#1612=EDGE_LOOP('',(#3739,#3740,#3741,#3742));
#1613=EDGE_LOOP('',(#3743,#3744,#3745));
#1614=EDGE_LOOP('',(#3746,#3747,#3748));
#1615=EDGE_LOOP('',(#3749,#3750,#3751,#3752));
#1616=EDGE_LOOP('',(#3753,#3754,#3755));
#1617=EDGE_LOOP('',(#3756,#3757,#3758,#3759));
#1618=EDGE_LOOP('',(#3760,#3761,#3762,#3763,#3764));
#1619=EDGE_LOOP('',(#3765,#3766,#3767));
#1620=EDGE_LOOP('',(#3768,#3769,#3770,#3771));
#1621=EDGE_LOOP('',(#3772,#3773,#3774));
#1622=EDGE_LOOP('',(#3775,#3776,#3777));
#1623=EDGE_LOOP('',(#3778,#3779,#3780,#3781,#3782));
#1624=EDGE_LOOP('',(#3783,#3784,#3785));
#1625=EDGE_LOOP('',(#3786,#3787,#3788));
#1626=EDGE_LOOP('',(#3789,#3790,#3791,#3792));
#1627=EDGE_LOOP('',(#3793,#3794,#3795,#3796));
#1628=EDGE_LOOP('',(#3797,#3798,#3799,#3800));
#1629=EDGE_LOOP('',(#3801,#3802,#3803,#3804));
#1630=EDGE_LOOP('',(#3805,#3806,#3807,#3808));
#1631=EDGE_LOOP('',(#3809,#3810,#3811,#3812));
#1632=EDGE_LOOP('',(#3813,#3814,#3815,#3816));
#1633=EDGE_LOOP('',(#3817,#3818,#3819,#3820));
#1634=EDGE_LOOP('',(#3821,#3822,#3823));
#1635=EDGE_LOOP('',(#3824,#3825,#3826,#3827));
#1636=EDGE_LOOP('',(#3828,#3829,#3830,#3831));
#1637=EDGE_LOOP('',(#3832,#3833,#3834));
#1638=EDGE_LOOP('',(#3835,#3836,#3837,#3838));
#1639=EDGE_LOOP('',(#3839,#3840,#3841,#3842));
#1640=EDGE_LOOP('',(#3843,#3844,#3845));
#1641=EDGE_LOOP('',(#3846,#3847,#3848,#3849));
#1642=EDGE_LOOP('',(#3850,#3851,#3852));
#1643=EDGE_LOOP('',(#3853,#3854,#3855,#3856));
#1644=EDGE_LOOP('',(#3857,#3858,#3859));
#1645=EDGE_LOOP('',(#3860,#3861,#3862,#3863));
#1646=EDGE_LOOP('',(#3864,#3865,#3866,#3867));
#1647=EDGE_LOOP('',(#3868,#3869,#3870,#3871));
#1648=EDGE_LOOP('',(#3872,#3873,#3874,#3875));
#1649=EDGE_LOOP('',(#3876,#3877,#3878,#3879));
#1650=EDGE_LOOP('',(#3880,#3881,#3882,#3883));
#1651=EDGE_LOOP('',(#3884,#3885,#3886,#3887));
#1652=EDGE_LOOP('',(#3888,#3889,#3890,#3891));
#1653=EDGE_LOOP('',(#3892,#3893,#3894,#3895));
#1654=EDGE_LOOP('',(#3896,#3897,#3898,#3899,#3900,#3901,#3902,#3903,#3904,
#3905));
#1655=EDGE_LOOP('',(#3906,#3907,#3908,#3909));
#1656=EDGE_LOOP('',(#3910,#3911,#3912,#3913));
#1657=EDGE_LOOP('',(#3914,#3915,#3916,#3917));
#1658=EDGE_LOOP('',(#3918,#3919,#3920));
#1659=EDGE_LOOP('',(#3921,#3922,#3923,#3924));
#1660=EDGE_LOOP('',(#3925,#3926,#3927,#3928));
#1661=EDGE_LOOP('',(#3929,#3930,#3931,#3932));
#1662=EDGE_LOOP('',(#3933,#3934,#3935,#3936));
#1663=EDGE_LOOP('',(#3937,#3938,#3939,#3940));
#1664=EDGE_LOOP('',(#3941,#3942,#3943,#3944,#3945,#3946,#3947,#3948,#3949,
#3950,#3951,#3952,#3953));
#1665=EDGE_LOOP('',(#3954,#3955,#3956,#3957));
#1666=EDGE_LOOP('',(#3958,#3959,#3960,#3961));
#1667=EDGE_LOOP('',(#3962,#3963,#3964,#3965,#3966,#3967,#3968,#3969,#3970,
#3971,#3972));
#1668=EDGE_LOOP('',(#3973));
#1669=EDGE_LOOP('',(#3974));
#1670=EDGE_LOOP('',(#3975,#3976,#3977,#3978));
#1671=EDGE_LOOP('',(#3979,#3980,#3981));
#1672=EDGE_LOOP('',(#3982,#3983,#3984,#3985,#3986,#3987,#3988,#3989));
#1673=EDGE_LOOP('',(#3990,#3991,#3992,#3993));
#1674=EDGE_LOOP('',(#3994,#3995,#3996,#3997));
#1675=EDGE_LOOP('',(#3998,#3999,#4000,#4001));
#1676=EDGE_LOOP('',(#4002,#4003,#4004,#4005));
#1677=EDGE_LOOP('',(#4006,#4007,#4008,#4009));
#1678=EDGE_LOOP('',(#4010,#4011,#4012,#4013));
#1679=EDGE_LOOP('',(#4014,#4015,#4016,#4017));
#1680=EDGE_LOOP('',(#4018,#4019,#4020,#4021));
#1681=EDGE_LOOP('',(#4022,#4023,#4024,#4025));
#1682=EDGE_LOOP('',(#4026,#4027,#4028,#4029));
#1683=EDGE_LOOP('',(#4030,#4031,#4032,#4033));
#1684=EDGE_LOOP('',(#4034,#4035,#4036,#4037));
#1685=EDGE_LOOP('',(#4038,#4039,#4040,#4041));
#1686=EDGE_LOOP('',(#4042,#4043,#4044,#4045));
#1687=EDGE_LOOP('',(#4046,#4047,#4048,#4049));
#1688=EDGE_LOOP('',(#4050,#4051,#4052,#4053));
#1689=EDGE_LOOP('',(#4054,#4055,#4056,#4057));
#1690=EDGE_LOOP('',(#4058,#4059,#4060,#4061));
#1691=EDGE_LOOP('',(#4062,#4063,#4064,#4065));
#1692=EDGE_LOOP('',(#4066,#4067,#4068,#4069));
#1693=EDGE_LOOP('',(#4070,#4071,#4072,#4073));
#1694=EDGE_LOOP('',(#4074,#4075,#4076,#4077));
#1695=EDGE_LOOP('',(#4078,#4079,#4080,#4081));
#1696=EDGE_LOOP('',(#4082,#4083,#4084,#4085));
#1697=EDGE_LOOP('',(#4086,#4087,#4088,#4089));
#1698=EDGE_LOOP('',(#4090,#4091,#4092,#4093));
#1699=EDGE_LOOP('',(#4094,#4095,#4096,#4097));
#1700=EDGE_LOOP('',(#4098,#4099,#4100,#4101));
#1701=EDGE_LOOP('',(#4102,#4103,#4104));
#1702=EDGE_LOOP('',(#4105,#4106,#4107,#4108,#4109));
#1703=EDGE_LOOP('',(#4110,#4111,#4112,#4113));
#1704=EDGE_LOOP('',(#4114,#4115,#4116,#4117));
#1705=EDGE_LOOP('',(#4118,#4119,#4120,#4121));
#1706=EDGE_LOOP('',(#4122,#4123,#4124,#4125));
#1707=EDGE_LOOP('',(#4126,#4127,#4128));
#1708=EDGE_LOOP('',(#4129,#4130,#4131,#4132,#4133));
#1709=EDGE_LOOP('',(#4134,#4135,#4136,#4137));
#1710=EDGE_LOOP('',(#4138,#4139,#4140,#4141));
#1711=EDGE_LOOP('',(#4142,#4143,#4144,#4145));
#1712=EDGE_LOOP('',(#4146,#4147,#4148,#4149));
#1713=EDGE_LOOP('',(#4150,#4151,#4152));
#1714=EDGE_LOOP('',(#4153,#4154,#4155,#4156,#4157));
#1715=EDGE_LOOP('',(#4158,#4159,#4160,#4161));
#1716=EDGE_LOOP('',(#4162,#4163,#4164,#4165));
#1717=EDGE_LOOP('',(#4166,#4167,#4168,#4169));
#1718=EDGE_LOOP('',(#4170,#4171,#4172,#4173));
#1719=EDGE_LOOP('',(#4174,#4175,#4176));
#1720=EDGE_LOOP('',(#4177,#4178,#4179,#4180,#4181));
#1721=EDGE_LOOP('',(#4182,#4183,#4184,#4185));
#1722=EDGE_LOOP('',(#4186,#4187,#4188,#4189));
#1723=EDGE_LOOP('',(#4190,#4191,#4192,#4193));
#1724=EDGE_LOOP('',(#4194,#4195,#4196,#4197));
#1725=EDGE_LOOP('',(#4198,#4199,#4200,#4201));
#1726=EDGE_LOOP('',(#4202,#4203,#4204,#4205,#4206,#4207,#4208,#4209,#4210,
#4211,#4212,#4213,#4214,#4215));
#1727=EDGE_LOOP('',(#4216));
#1728=EDGE_LOOP('',(#4217));
#1729=EDGE_LOOP('',(#4218,#4219,#4220,#4221,#4222));
#1730=EDGE_LOOP('',(#4223,#4224,#4225,#4226,#4227));
#1731=EDGE_LOOP('',(#4228,#4229,#4230,#4231,#4232));
#1732=EDGE_LOOP('',(#4233,#4234,#4235,#4236,#4237));
#1733=EDGE_LOOP('',(#4238,#4239,#4240,#4241,#4242));
#1734=EDGE_LOOP('',(#4243,#4244,#4245,#4246,#4247));
#1735=EDGE_LOOP('',(#4248,#4249,#4250,#4251,#4252));
#1736=EDGE_LOOP('',(#4253,#4254,#4255,#4256,#4257));
#1737=EDGE_LOOP('',(#4258,#4259,#4260,#4261,#4262));
#1738=EDGE_LOOP('',(#4263,#4264,#4265,#4266));
#1739=EDGE_LOOP('',(#4267,#4268,#4269,#4270));
#1740=EDGE_LOOP('',(#4271,#4272,#4273,#4274,#4275));
#1741=EDGE_LOOP('',(#4276,#4277,#4278,#4279,#4280,#4281,#4282));
#1742=EDGE_LOOP('',(#4283,#4284,#4285,#4286,#4287,#4288));
#1743=EDGE_LOOP('',(#4289,#4290,#4291,#4292,#4293,#4294));
#1744=EDGE_LOOP('',(#4295,#4296,#4297,#4298));
#1745=EDGE_LOOP('',(#4299,#4300,#4301,#4302,#4303,#4304));
#1746=EDGE_LOOP('',(#4305,#4306,#4307,#4308,#4309));
#1747=EDGE_LOOP('',(#4310,#4311,#4312,#4313));
#1748=EDGE_LOOP('',(#4314,#4315,#4316,#4317,#4318,#4319));
#1749=EDGE_LOOP('',(#4320,#4321,#4322,#4323,#4324,#4325));
#1750=EDGE_LOOP('',(#4326,#4327,#4328,#4329,#4330));
#1751=EDGE_LOOP('',(#4331,#4332,#4333,#4334));
#1752=EDGE_LOOP('',(#4335,#4336,#4337,#4338,#4339,#4340));
#1753=EDGE_LOOP('',(#4341,#4342,#4343,#4344,#4345,#4346));
#1754=EDGE_LOOP('',(#4347,#4348,#4349,#4350,#4351,#4352));
#1755=EDGE_LOOP('',(#4353,#4354,#4355,#4356));
#1756=EDGE_LOOP('',(#4357,#4358,#4359,#4360,#4361,#4362));
#1757=EDGE_LOOP('',(#4363,#4364,#4365,#4366,#4367,#4368));
#1758=EDGE_LOOP('',(#4369,#4370,#4371,#4372));
#1759=EDGE_LOOP('',(#4373,#4374,#4375,#4376,#4377,#4378,#4379,#4380));
#1760=EDGE_LOOP('',(#4381));
#1761=EDGE_LOOP('',(#4382));
#1762=EDGE_LOOP('',(#4383));
#1763=EDGE_LOOP('',(#4384));
#1764=EDGE_LOOP('',(#4385));
#1765=EDGE_LOOP('',(#4386,#4387,#4388,#4389,#4390,#4391));
#1766=EDGE_LOOP('',(#4392,#4393,#4394,#4395));
#1767=EDGE_LOOP('',(#4396,#4397,#4398,#4399,#4400,#4401));
#1768=EDGE_LOOP('',(#4402,#4403,#4404,#4405));
#1769=EDGE_LOOP('',(#4406,#4407,#4408,#4409,#4410,#4411));
#1770=EDGE_LOOP('',(#4412,#4413,#4414,#4415));
#1771=EDGE_LOOP('',(#4416,#4417,#4418,#4419));
#1772=EDGE_LOOP('',(#4420,#4421,#4422,#4423,#4424,#4425,#4426,#4427,#4428,
#4429,#4430,#4431,#4432,#4433,#4434,#4435));
#1773=EDGE_LOOP('',(#4436,#4437,#4438,#4439,#4440));
#1774=EDGE_LOOP('',(#4441,#4442,#4443,#4444,#4445,#4446,#4447,#4448,#4449,
#4450,#4451,#4452,#4453,#4454,#4455));
#1775=EDGE_LOOP('',(#4456,#4457,#4458,#4459));
#1776=EDGE_LOOP('',(#4460,#4461,#4462,#4463,#4464,#4465,#4466,#4467,#4468,
#4469,#4470,#4471,#4472,#4473,#4474,#4475));
#1777=EDGE_LOOP('',(#4476,#4477,#4478,#4479,#4480));
#1778=EDGE_LOOP('',(#4481,#4482,#4483,#4484,#4485,#4486,#4487,#4488,#4489,
#4490,#4491,#4492,#4493,#4494,#4495));
#1779=EDGE_LOOP('',(#4496,#4497,#4498,#4499));
#1780=EDGE_LOOP('',(#4500,#4501,#4502,#4503,#4504,#4505,#4506,#4507,#4508,
#4509,#4510,#4511,#4512,#4513,#4514,#4515));
#1781=EDGE_LOOP('',(#4516,#4517,#4518,#4519,#4520));
#1782=EDGE_LOOP('',(#4521,#4522,#4523,#4524,#4525,#4526,#4527,#4528,#4529,
#4530,#4531,#4532,#4533,#4534,#4535));
#1783=EDGE_LOOP('',(#4536,#4537,#4538,#4539));
#1784=EDGE_LOOP('',(#4540,#4541,#4542,#4543,#4544,#4545,#4546,#4547,#4548,
#4549,#4550,#4551,#4552,#4553,#4554,#4555));
#1785=EDGE_LOOP('',(#4556,#4557,#4558,#4559,#4560));
#1786=EDGE_LOOP('',(#4561,#4562,#4563,#4564,#4565,#4566,#4567,#4568,#4569,
#4570,#4571,#4572,#4573,#4574,#4575));
#1787=EDGE_LOOP('',(#4576,#4577,#4578,#4579));
#1788=EDGE_LOOP('',(#4580,#4581));
#1789=EDGE_LOOP('',(#4582,#4583,#4584,#4585,#4586));
#1790=EDGE_LOOP('',(#4587));
#1791=EDGE_LOOP('',(#4588,#4589,#4590,#4591,#4592));
#1792=EDGE_LOOP('',(#4593,#4594,#4595,#4596));
#1793=EDGE_LOOP('',(#4597,#4598));
#1794=EDGE_LOOP('',(#4599,#4600,#4601,#4602,#4603));
#1795=EDGE_LOOP('',(#4604));
#1796=EDGE_LOOP('',(#4605,#4606,#4607,#4608,#4609));
#1797=EDGE_LOOP('',(#4610,#4611,#4612,#4613,#4614,#4615,#4616,#4617,#4618,
#4619,#4620));
#1798=EDGE_LOOP('',(#4621,#4622,#4623,#4624,#4625,#4626,#4627,#4628,#4629,
#4630));
#1799=EDGE_LOOP('',(#4631,#4632,#4633,#4634,#4635,#4636,#4637,#4638,#4639,
#4640));
#1800=EDGE_LOOP('',(#4641,#4642));
#1801=EDGE_LOOP('',(#4643,#4644,#4645,#4646,#4647,#4648));
#1802=EDGE_LOOP('',(#4649,#4650,#4651,#4652,#4653,#4654,#4655));
#1803=EDGE_LOOP('',(#4656,#4657,#4658,#4659,#4660));
#1804=EDGE_LOOP('',(#4661,#4662,#4663));
#1805=EDGE_LOOP('',(#4664,#4665,#4666));
#1806=EDGE_LOOP('',(#4667,#4668,#4669,#4670));
#1807=EDGE_LOOP('',(#4671,#4672,#4673,#4674,#4675,#4676,#4677));
#1808=EDGE_LOOP('',(#4678,#4679,#4680,#4681,#4682,#4683,#4684));
#1809=EDGE_LOOP('',(#4685,#4686,#4687,#4688,#4689,#4690,#4691,#4692,#4693,
#4694,#4695,#4696,#4697,#4698,#4699,#4700,#4701,#4702,#4703,#4704));
#1810=EDGE_LOOP('',(#4705,#4706,#4707));
#1811=EDGE_LOOP('',(#4708,#4709,#4710,#4711,#4712,#4713));
#1812=EDGE_LOOP('',(#4714,#4715,#4716));
#1813=EDGE_LOOP('',(#4717,#4718));
#1814=EDGE_LOOP('',(#4719,#4720,#4721,#4722,#4723,#4724,#4725));
#1815=EDGE_LOOP('',(#4726,#4727,#4728,#4729,#4730));
#1816=EDGE_LOOP('',(#4731,#4732,#4733,#4734,#4735));
#1817=EDGE_LOOP('',(#4736,#4737,#4738,#4739,#4740));
#1818=EDGE_LOOP('',(#4741,#4742,#4743,#4744));
#1819=EDGE_LOOP('',(#4745,#4746,#4747,#4748));
#1820=EDGE_LOOP('',(#4749,#4750,#4751,#4752,#4753,#4754));
#1821=EDGE_LOOP('',(#4755,#4756,#4757,#4758));
#1822=EDGE_LOOP('',(#4759,#4760,#4761,#4762));
#1823=EDGE_LOOP('',(#4763,#4764,#4765,#4766));
#1824=EDGE_LOOP('',(#4767,#4768,#4769,#4770));
#1825=EDGE_LOOP('',(#4771,#4772,#4773,#4774));
#1826=EDGE_LOOP('',(#4775,#4776,#4777,#4778));
#1827=EDGE_LOOP('',(#4779,#4780,#4781,#4782));
#1828=EDGE_LOOP('',(#4783,#4784,#4785,#4786));
#1829=EDGE_LOOP('',(#4787,#4788,#4789,#4790,#4791,#4792));
#1830=EDGE_LOOP('',(#4793,#4794,#4795,#4796));
#1831=EDGE_LOOP('',(#4797,#4798,#4799,#4800));
#1832=EDGE_LOOP('',(#4801,#4802,#4803,#4804));
#1833=EDGE_LOOP('',(#4805,#4806,#4807,#4808,#4809,#4810));
#1834=EDGE_LOOP('',(#4811,#4812,#4813,#4814));
#1835=EDGE_LOOP('',(#4815,#4816,#4817));
#1836=EDGE_LOOP('',(#4818,#4819,#4820));
#1837=EDGE_LOOP('',(#4821,#4822,#4823,#4824));
#1838=EDGE_LOOP('',(#4825,#4826,#4827,#4828));
#1839=EDGE_LOOP('',(#4829,#4830,#4831,#4832,#4833,#4834));
#1840=EDGE_LOOP('',(#4835,#4836,#4837));
#1841=EDGE_LOOP('',(#4838,#4839,#4840));
#1842=EDGE_LOOP('',(#4841,#4842,#4843,#4844));
#1843=EDGE_LOOP('',(#4845));
#1844=EDGE_LOOP('',(#4846,#4847,#4848,#4849,#4850,#4851,#4852,#4853,#4854,
#4855,#4856,#4857));
#1845=EDGE_LOOP('',(#4858,#4859,#4860,#4861,#4862,#4863));
#1846=EDGE_LOOP('',(#4864,#4865,#4866,#4867));
#1847=EDGE_LOOP('',(#4868,#4869,#4870,#4871));
#1848=EDGE_LOOP('',(#4872,#4873,#4874,#4875));
#1849=EDGE_LOOP('',(#4876,#4877,#4878,#4879));
#1850=EDGE_LOOP('',(#4880,#4881,#4882,#4883));
#1851=EDGE_LOOP('',(#4884,#4885,#4886,#4887,#4888,#4889));
#1852=EDGE_LOOP('',(#4890,#4891,#4892,#4893,#4894));
#1853=EDGE_LOOP('',(#4895,#4896,#4897,#4898,#4899,#4900,#4901,#4902));
#1854=EDGE_LOOP('',(#4903,#4904,#4905,#4906));
#1855=EDGE_LOOP('',(#4907,#4908,#4909,#4910));
#1856=EDGE_LOOP('',(#4911,#4912,#4913,#4914));
#1857=EDGE_LOOP('',(#4915,#4916,#4917,#4918,#4919));
#1858=EDGE_LOOP('',(#4920,#4921,#4922,#4923,#4924,#4925));
#1859=EDGE_LOOP('',(#4926,#4927,#4928,#4929));
#1860=EDGE_LOOP('',(#4930,#4931,#4932));
#1861=EDGE_LOOP('',(#4933,#4934,#4935,#4936));
#1862=EDGE_LOOP('',(#4937,#4938,#4939,#4940));
#1863=EDGE_LOOP('',(#4941,#4942,#4943));
#1864=EDGE_LOOP('',(#4944,#4945,#4946,#4947));
#1865=EDGE_LOOP('',(#4948,#4949,#4950));
#1866=EDGE_LOOP('',(#4951,#4952,#4953,#4954));
#1867=EDGE_LOOP('',(#4955,#4956,#4957,#4958));
#1868=EDGE_LOOP('',(#4959,#4960,#4961));
#1869=B_SPLINE_CURVE_WITH_KNOTS('',3,(#7058,#7059,#7060,#7061,#7062,#7063,
#7064),.UNSPECIFIED.,.F.,.F.,(4,3,4),(0.,0.0892120525136977,0.156121091898971),
 .UNSPECIFIED.);
#1870=B_SPLINE_CURVE_WITH_KNOTS('',3,(#7066,#7067,#7068,#7069),
 .UNSPECIFIED.,.F.,.F.,(4,4),(-2.3,4.44089209850062E-16),.UNSPECIFIED.);
#1871=B_SPLINE_CURVE_WITH_KNOTS('',3,(#7071,#7072,#7073,#7074,#7075,#7076,
#7077),.UNSPECIFIED.,.F.,.F.,(4,3,4),(0.,0.0669090393852733,0.156121091898971),
 .UNSPECIFIED.);
#1872=B_SPLINE_CURVE_WITH_KNOTS('',3,(#7078,#7079,#7080,#7081),
 .UNSPECIFIED.,.F.,.F.,(4,4),(-4.44089209850062E-16,2.3),.UNSPECIFIED.);
#1873=B_SPLINE_CURVE_WITH_KNOTS('',3,(#7455,#7456,#7457,#7458,#7459,#7460,
#7461,#7462,#7463,#7464,#7465,#7466,#7467,#7468,#7469,#7470,#7471,#7472,
#7473,#7474,#7475,#7476),.UNSPECIFIED.,.F.,.F.,(4,3,3,3,3,3,3,4),(-1.63142848381839,
-1.16530605987028,-0.699183635922167,-0.233061211974056,0.233061211974054,
0.699183635922165,1.16530605987027,1.63142848381839),.UNSPECIFIED.);
#1874=B_SPLINE_CURVE_WITH_KNOTS('',3,(#7478,#7479,#7480,#7481,#7482,#7483,
#7484),.UNSPECIFIED.,.F.,.F.,(4,3,4),(0.,0.0710041369787839,0.142008223694357),
 .UNSPECIFIED.);
#1875=B_SPLINE_CURVE_WITH_KNOTS('',3,(#7486,#7487,#7488,#7489,#7490,#7491,
#7492,#7493,#7494,#7495),.UNSPECIFIED.,.F.,.F.,(4,1,1,1,1,1,1,4),(-1.6306535019519,
-1.16530605987027,-0.699183635922164,-0.233061211974054,0.233061211974056,
0.699183635922167,1.16530605987028,1.63065350195199),.UNSPECIFIED.);
#1876=B_SPLINE_CURVE_WITH_KNOTS('',3,(#7496,#7497,#7498,#7499,#7500,#7501,
#7502),.UNSPECIFIED.,.F.,.F.,(4,3,4),(-0.142000308192871,-0.0710001263320942,
0.),.UNSPECIFIED.);
#1877=B_SPLINE_CURVE_WITH_KNOTS('',3,(#7507,#7508,#7509,#7510),
 .UNSPECIFIED.,.F.,.F.,(4,4),(1.72241794261123,1.72244677072956),
 .UNSPECIFIED.);
#1878=B_SPLINE_CURVE_WITH_KNOTS('',3,(#7512,#7513,#7514,#7515),
 .UNSPECIFIED.,.F.,.F.,(4,4),(5.51611222057395,5.51614104869228),
 .UNSPECIFIED.);
#1879=B_SPLINE_CURVE_WITH_KNOTS('',3,(#7556,#7557,#7558,#7559,#7560,#7561,
#7562),.UNSPECIFIED.,.F.,.F.,(4,3,4),(-0.141408325594017,-0.0707010998434133,
0.),.UNSPECIFIED.);
#1880=B_SPLINE_CURVE_WITH_KNOTS('',3,(#7563,#7564,#7565,#7566),
 .UNSPECIFIED.,.F.,.F.,(4,4),(-1.7341835350774,-1.73413131896623),
 .UNSPECIFIED.);
#1881=B_SPLINE_CURVE_WITH_KNOTS('',3,(#7568,#7569,#7570,#7571),
 .UNSPECIFIED.,.F.,.F.,(4,4),(1.73413131896623,1.7341835350774),
 .UNSPECIFIED.);
#1882=B_SPLINE_CURVE_WITH_KNOTS('',3,(#7572,#7573,#7574,#7575,#7576,#7577,
#7578),.UNSPECIFIED.,.F.,.F.,(4,3,4),(0.,0.0707048080062882,0.141404771653597),
 .UNSPECIFIED.);
#1883=B_SPLINE_CURVE_WITH_KNOTS('',3,(#7619,#7620,#7621,#7622,#7623,#7624,
#7625,#7626,#7627,#7628),.UNSPECIFIED.,.F.,.F.,(4,1,1,1,1,1,1,4),(-1.67713733148664,
-1.19795523677619,-0.718773142065729,-0.239591047355272,0.239591047355185,
0.718773142065642,1.1979552367761,1.67713733148655),.UNSPECIFIED.);
#1884=B_SPLINE_CURVE_WITH_KNOTS('',3,(#7629,#7630,#7631,#7632,#7633,#7634,
#7635,#7636,#7637,#7638,#7639,#7640,#7641,#7642,#7643,#7644,#7645,#7646,
#7647,#7648,#7649,#7650,#7651,#7652,#7653,#7654,#7655,#7656,#7657,#7658,
#7659,#7660,#7661,#7662,#7663,#7664,#7665,#7666,#7667,#7668,#7669,#7670,
#7671,#7672,#7673,#7674),.UNSPECIFIED.,.F.,.F.,(4,3,3,3,3,3,3,3,3,3,3,3,
3,3,3,4),(-1.66383516670654,-1.35524658072406,-1.19794805860053,-0.890084877843647,
-0.718735764547563,-0.415438084689947,-0.239526665726902,0.0477395147660538,
0.239652852578059,0.504553989465292,0.718776421366799,0.762430918400472,
0.997768600219935,1.19792923773885,1.4419889272021,1.66383516670654),
 .UNSPECIFIED.);
#1885=B_SPLINE_CURVE_WITH_KNOTS('',3,(#7932,#7933,#7934,#7935,#7936,#7937,
#7938,#7939,#7940,#7941,#7942,#7943,#7944),.UNSPECIFIED.,.F.,.F.,(4,3,3,
3,4),(8.17561328820708,8.198469063631,8.3450119681934,8.49155487275579,
8.6380977773181),.UNSPECIFIED.);
#1886=B_SPLINE_CURVE_WITH_KNOTS('',3,(#7947,#7948,#7949,#7950,#7951,#7952,
#7953,#7954,#7955,#7956,#7957,#7958,#7959,#7960,#7961,#7962,#7963,#7964,
#7965,#7966,#7967,#7968),.UNSPECIFIED.,.F.,.F.,(4,3,3,3,3,3,3,4),(-1.66724699120058,
-1.60345964759912,-1.45689493854708,-1.31033022949503,-1.16376552044298,
-1.01720081139093,-0.870636102338882,-0.866905518167345),.UNSPECIFIED.);
#1887=B_SPLINE_CURVE_WITH_KNOTS('',3,(#7973,#7974,#7975,#7976,#7977,#7978,
#7979,#7980,#7981,#7982,#7983,#7984,#7985,#7986,#7987,#7988,#7989,#7990,
#7991,#7992,#7993,#7994,#7995,#7996,#7997,#7998,#7999,#8000,#8001,#8002,
#8003),.UNSPECIFIED.,.F.,.F.,(4,3,3,3,3,3,3,3,3,3,4),(6.81565814859836,
6.87947146553391,7.07487880829925,7.2051503701428,7.33542193198635,7.46569349382991,
7.61224900090391,7.7588045079779,7.9053600150519,8.0519155221259,8.17561328820708),
 .UNSPECIFIED.);
#1888=B_SPLINE_CURVE_WITH_KNOTS('',3,(#8004,#8005,#8006,#8007,#8008,#8009,
#8010,#8011,#8012,#8013,#8014,#8015,#8016,#8017,#8018,#8019,#8020,#8021,
#8022,#8023,#8024,#8025,#8026,#8027,#8028),.UNSPECIFIED.,.F.,.F.,(4,3,3,
3,3,3,3,3,4),(-3.02720215817358,-2.97131507804747,-2.77590773135013,-2.58050038465279,
-2.38509303795544,-2.1896856912581,-1.99427834456076,-1.86400678009587,
-1.66724699120058),.UNSPECIFIED.);
#1889=B_SPLINE_CURVE_WITH_KNOTS('',3,(#8033,#8034,#8035,#8036,#8037,#8038,
#8039,#8040,#8041,#8042,#8043,#8044,#8045,#8046,#8047,#8048,#8049,#8050,
#8051,#8052,#8053,#8054,#8055,#8056,#8057),.UNSPECIFIED.,.F.,.F.,(4,3,3,
3,3,3,3,3,4),(5.45569269286623,5.51161017389443,5.70701899899728,5.90242782410013,
6.09783664920297,6.29324547430582,6.48865429940867,6.68406312451151,6.81565814859836),
 .UNSPECIFIED.);
#1890=B_SPLINE_CURVE_WITH_KNOTS('',3,(#8058,#8059,#8060,#8061,#8062,#8063,
#8064,#8065,#8066,#8067,#8068,#8069,#8070,#8071,#8072,#8073,#8074,#8075,
#8076,#8077,#8078,#8079,#8080,#8081,#8082),.UNSPECIFIED.,.F.,.F.,(4,3,3,
3,3,3,3,3,4),(-4.3871423223681,-4.24144943603042,-4.09489554278681,-3.94834164954319,
-3.75293645855169,-3.5575312675602,-3.36212607656871,-3.16672088557722,
-3.02720215817358),.UNSPECIFIED.);
#1891=B_SPLINE_CURVE_WITH_KNOTS('',3,(#8087,#8088,#8089,#8090,#8091,#8092,
#8093,#8094,#8095,#8096,#8097,#8098,#8099,#8100,#8101,#8102,#8103,#8104,
#8105,#8106,#8107,#8108,#8109,#8110,#8111,#8112,#8113,#8114),
 .UNSPECIFIED.,.F.,.F.,(4,3,3,3,3,3,3,3,3,4),(4.09572154431531,4.24144772765008,
4.38800495999553,4.53456219234098,4.68111942468644,4.82767665703189,4.97423388937734,
5.1207911217228,5.31620076485007,5.45569269286623),.UNSPECIFIED.);
#1892=B_SPLINE_CURVE_WITH_KNOTS('',3,(#8115,#8116,#8117,#8118,#8119,#8120,
#8121,#8122,#8123,#8124,#8125,#8126,#8127,#8128,#8129,#8130,#8131,#8132,
#8133,#8134,#8135,#8136,#8137,#8138,#8139,#8140,#8141,#8142,#8143,#8144,
#8145,#8146,#8147,#8148),.UNSPECIFIED.,.F.,.F.,(4,3,3,3,3,3,3,3,3,3,3,4),
(-5.74707680006094,-5.70698284971749,-5.56042956926819,-5.4138762888189,
-5.26732300836961,-5.12076972792032,-4.97421644747103,-4.82766316702174,
-4.68110988657244,-4.53455660612315,-4.38800332567386,-4.3871423223681),
 .UNSPECIFIED.);
#1893=B_SPLINE_CURVE_WITH_KNOTS('',3,(#8153,#8154,#8155,#8156,#8157,#8158,
#8159,#8160,#8161,#8162,#8163,#8164,#8165,#8166,#8167,#8168,#8169,#8170,
#8171,#8172,#8173,#8174,#8175,#8176,#8177,#8178,#8179,#8180,#8181,#8182,
#8183,#8184,#8185,#8186),.UNSPECIFIED.,.F.,.F.,(4,3,3,3,3,3,3,3,3,3,3,4),
(2.73574928400801,2.77587432517564,2.9224316773367,3.06898902949777,3.21554638165883,
3.36210373381989,3.50866108598096,3.65521843814202,3.80177579030308,3.94833314246415,
4.09489049462521,4.09572154431531),.UNSPECIFIED.);
#1894=B_SPLINE_CURVE_WITH_KNOTS('',3,(#8187,#8188,#8189,#8190,#8191,#8192,
#8193,#8194,#8195,#8196,#8197,#8198,#8199,#8200,#8201,#8202,#8203,#8204,
#8205,#8206,#8207,#8208,#8209,#8210,#8211,#8212,#8213,#8214),
 .UNSPECIFIED.,.F.,.F.,(4,3,3,3,3,3,3,3,3,4),(-7.10702731044931,-7.07482912022851,
-6.87942244263029,-6.68401576503206,-6.48860908743384,-6.29320240983562,
-6.14664740163695,-6.00009239343828,-5.85353738523961,-5.74707680006094),
 .UNSPECIFIED.);
#1895=B_SPLINE_CURVE_WITH_KNOTS('',3,(#8220,#8221,#8222,#8223,#8224,#8225,
#8226),.UNSPECIFIED.,.F.,.F.,(4,3,4),(-8.63809777731682,-8.49153993045499,
-8.46698974268218),.UNSPECIFIED.);
#1896=B_SPLINE_CURVE_WITH_KNOTS('',3,(#8229,#8230,#8231,#8232,#8233,#8234,
#8235,#8236,#8237,#8238,#8239,#8240,#8241,#8242,#8243,#8244),
 .UNSPECIFIED.,.F.,.F.,(4,3,3,3,3,4),(0.866905518165939,0.870635887906357,
1.01719217248406,1.16374845706176,1.31030474163946,1.37578048462076),
 .UNSPECIFIED.);
#1897=B_SPLINE_CURVE_WITH_KNOTS('',3,(#8250,#8251,#8252,#8253,#8254,#8255,
#8256,#8257,#8258,#8259,#8260,#8261,#8262),.UNSPECIFIED.,.F.,.F.,(4,3,3,
3,4),(-8.63809777731818,-8.49155487275588,-8.34501196819348,-8.19846906363109,
-8.17561328820716),.UNSPECIFIED.);
#1898=B_SPLINE_CURVE_WITH_KNOTS('',3,(#8265,#8266,#8267,#8268,#8269,#8270,
#8271,#8272,#8273,#8274,#8275,#8276,#8277,#8278,#8279,#8280,#8281,#8282,
#8283,#8284,#8285,#8286),.UNSPECIFIED.,.F.,.F.,(4,3,3,3,3,3,3,4),(0.86690551816734,
0.870636102338873,1.01720081139092,1.16376552044297,1.31033022949502,1.45689493854707,
1.60345964759911,1.66724699120057),.UNSPECIFIED.);
#1899=B_SPLINE_CURVE_WITH_KNOTS('',3,(#8291,#8292,#8293,#8294,#8295,#8296,
#8297,#8298,#8299,#8300,#8301,#8302,#8303,#8304,#8305,#8306,#8307,#8308,
#8309,#8310,#8311,#8312,#8313,#8314,#8315,#8316,#8317,#8318,#8319,#8320,
#8321),.UNSPECIFIED.,.F.,.F.,(4,3,3,3,3,3,3,3,3,3,4),(-8.17561328820716,
-8.05191552212598,-7.90536001505198,-7.75880450797799,-7.61224900090399,
-7.46569349382999,-7.33542193198643,-7.20515037014288,-7.07487880829932,
-6.87947146553399,-6.81565814859844),.UNSPECIFIED.);
#1900=B_SPLINE_CURVE_WITH_KNOTS('',3,(#8322,#8323,#8324,#8325,#8326,#8327,
#8328,#8329,#8330,#8331,#8332,#8333,#8334,#8335,#8336,#8337,#8338,#8339,
#8340,#8341,#8342,#8343,#8344,#8345,#8346,#8347,#8348,#8349,#8350,#8351,
#8352),.UNSPECIFIED.,.F.,.F.,(4,3,3,3,3,3,3,3,3,3,4),(1.66724699120057,
1.79887099786341,1.99427834456075,2.09198201790942,2.28738936460677,2.3362412012811,
2.38509303795544,2.58050038465278,2.77590773135012,2.92246324137313,3.02720215817357),
 .UNSPECIFIED.);
#1901=B_SPLINE_CURVE_WITH_KNOTS('',3,(#8357,#8358,#8359,#8360,#8361,#8362,
#8363,#8364,#8365,#8366,#8367,#8368,#8369,#8370,#8371,#8372,#8373,#8374,
#8375,#8376,#8377,#8378,#8379,#8380,#8381),.UNSPECIFIED.,.F.,.F.,(4,3,3,
3,3,3,3,3,4),(-6.81565814859844,-6.68406312451159,-6.48865429940875,-6.2932454743059,
-6.09783664920305,-5.9024278241002,-5.70701899899736,-5.51161017389451,
-5.45569269286631),.UNSPECIFIED.);
#1902=B_SPLINE_CURVE_WITH_KNOTS('',3,(#8382,#8383,#8384,#8385,#8386,#8387,
#8388,#8389,#8390,#8391,#8392,#8393,#8394,#8395,#8396,#8397,#8398,#8399,
#8400,#8401,#8402,#8403,#8404,#8405,#8406,#8407,#8408,#8409,#8410,#8411,
#8412),.UNSPECIFIED.,.F.,.F.,(4,3,3,3,3,3,3,3,3,3,4),(3.02720215817357,
3.06901829008147,3.21557218332509,3.3621260765687,3.50867996981232,3.65523386305594,
3.80178775629956,3.94834164954318,4.0948955427868,4.24144943603042,4.3871423223681),
 .UNSPECIFIED.);
#1903=B_SPLINE_CURVE_WITH_KNOTS('',3,(#8417,#8418,#8419,#8420,#8421,#8422,
#8423,#8424,#8425,#8426,#8427,#8428,#8429,#8430,#8431,#8432,#8433,#8434,
#8435,#8436,#8437,#8438,#8439,#8440,#8441,#8442,#8443,#8444),
 .UNSPECIFIED.,.F.,.F.,(4,3,3,3,3,3,3,3,3,4),(-5.45569269286631,-5.31620076485014,
-5.12079112172287,-4.97423388937742,-4.82767665703196,-4.68111942468651,
-4.53456219234106,-4.3880049599956,-4.24144772765015,-4.09572154431538),
 .UNSPECIFIED.);
#1904=B_SPLINE_CURVE_WITH_KNOTS('',3,(#8445,#8446,#8447,#8448,#8449,#8450,
#8451,#8452,#8453,#8454,#8455,#8456,#8457,#8458,#8459,#8460,#8461,#8462,
#8463,#8464,#8465,#8466,#8467,#8468,#8469,#8470,#8471,#8472,#8473,#8474,
#8475),.UNSPECIFIED.,.F.,.F.,(4,3,3,3,3,3,3,3,3,3,4),(4.3871423223681,4.38800332567385,
4.53455660612315,4.68110988657244,4.82766316702173,4.97421644747102,5.12076972792032,
5.3161741018527,5.51157847578509,5.70698284971748,5.74707680006094),
 .UNSPECIFIED.);
#1905=B_SPLINE_CURVE_WITH_KNOTS('',3,(#8480,#8481,#8482,#8483,#8484,#8485,
#8486,#8487,#8488,#8489,#8490,#8491,#8492,#8493,#8494,#8495,#8496,#8497,
#8498,#8499,#8500,#8501,#8502,#8503,#8504,#8505,#8506,#8507,#8508,#8509,
#8510,#8511,#8512,#8513),.UNSPECIFIED.,.F.,.F.,(4,3,3,3,3,3,3,3,3,3,3,4),
(-4.09572154431538,-4.09489049462528,-3.94833314246422,-3.80177579030316,
-3.65521843814209,-3.50866108598103,-3.36210373381996,-3.2155463816589,
-3.06898902949783,-2.92243167733677,-2.77587432517571,-2.73574928400808),
 .UNSPECIFIED.);
#1906=B_SPLINE_CURVE_WITH_KNOTS('',3,(#8514,#8515,#8516,#8517,#8518,#8519,
#8520,#8521,#8522,#8523,#8524,#8525,#8526,#8527,#8528,#8529,#8530,#8531,
#8532,#8533,#8534,#8535,#8536,#8537,#8538),.UNSPECIFIED.,.F.,.F.,(4,3,3,
3,3,3,3,3,4),(5.74707680006094,5.90238905463916,6.09779573223739,6.29320240983561,
6.48860908743383,6.68401576503206,6.87942244263028,7.0748291202285,7.1070273104493),
 .UNSPECIFIED.);
#1907=B_SPLINE_CURVE_WITH_KNOTS('',3,(#8544,#8545,#8546,#8547,#8548,#8549,
#8550),.UNSPECIFIED.,.F.,.F.,(4,3,4),(8.46698974268217,8.49153993045498,
8.63809777731682),.UNSPECIFIED.);
#1908=B_SPLINE_CURVE_WITH_KNOTS('',3,(#8553,#8554,#8555,#8556,#8557,#8558,
#8559,#8560,#8561,#8562,#8563,#8564,#8565,#8566,#8567,#8568),
 .UNSPECIFIED.,.F.,.F.,(4,3,3,3,3,4),(-1.37578048462082,-1.31030474163952,
-1.16374845706182,-1.01719217248412,-0.870635887906419,-0.866905518166001),
 .UNSPECIFIED.);
#1909=B_SPLINE_CURVE_WITH_KNOTS('',3,(#8574,#8575,#8576,#8577,#8578,#8579,
#8580,#8581,#8582,#8583,#8584,#8585,#8586),.UNSPECIFIED.,.F.,.F.,(4,3,3,
3,4),(8.17561328820721,8.19846906363112,8.34501196819352,8.49155487275593,
8.63809777731823),.UNSPECIFIED.);
#1910=B_SPLINE_CURVE_WITH_KNOTS('',3,(#8589,#8590,#8591,#8592,#8593,#8594,
#8595,#8596,#8597,#8598,#8599,#8600,#8601,#8602,#8603,#8604,#8605,#8606,
#8607,#8608,#8609,#8610),.UNSPECIFIED.,.F.,.F.,(4,3,3,3,3,3,3,4),(0.866905518167325,
0.870636102338858,1.01720081139091,1.16376552044296,1.310330229495,1.45689493854705,
1.6034596475991,1.66724699120054),.UNSPECIFIED.);
#1911=B_SPLINE_CURVE_WITH_KNOTS('',3,(#8615,#8616,#8617,#8618,#8619,#8620,
#8621,#8622,#8623,#8624,#8625,#8626,#8627,#8628,#8629,#8630,#8631,#8632,
#8633,#8634,#8635,#8636,#8637,#8638,#8639,#8640,#8641,#8642,#8643,#8644,
#8645),.UNSPECIFIED.,.F.,.F.,(4,3,3,3,3,3,3,3,3,3,4),(6.81565814859847,
6.87947146553402,7.07487880829936,7.20515037014291,7.33542193198646,7.46569349383002,
7.61224900090402,7.75880450797802,7.90536001505202,8.05191552212602,8.17561328820721),
 .UNSPECIFIED.);
#1912=B_SPLINE_CURVE_WITH_KNOTS('',3,(#8646,#8647,#8648,#8649,#8650,#8651,
#8652,#8653,#8654,#8655,#8656,#8657,#8658,#8659,#8660,#8661,#8662,#8663,
#8664,#8665,#8666,#8667,#8668,#8669,#8670),.UNSPECIFIED.,.F.,.F.,(4,3,3,
3,3,3,3,3,4),(1.66724699120054,1.86400678009584,1.99427834456074,2.18968569125808,
2.38509303795541,2.58050038465276,2.7759077313501,2.97131507804744,3.02720215817354),
 .UNSPECIFIED.);
#1913=B_SPLINE_CURVE_WITH_KNOTS('',3,(#8675,#8676,#8677,#8678,#8679,#8680,
#8681,#8682,#8683,#8684,#8685,#8686,#8687,#8688,#8689,#8690,#8691,#8692,
#8693,#8694,#8695,#8696,#8697,#8698,#8699),.UNSPECIFIED.,.F.,.F.,(4,3,3,
3,3,3,3,3,4),(5.45569269286633,5.51161017389452,5.70701899899737,5.90242782410022,
6.09783664920307,6.29324547430592,6.48865429940877,6.68406312451162,6.81565814859847),
 .UNSPECIFIED.);
#1914=B_SPLINE_CURVE_WITH_KNOTS('',3,(#8700,#8701,#8702,#8703,#8704,#8705,
#8706,#8707,#8708,#8709,#8710,#8711,#8712,#8713,#8714,#8715,#8716,#8717,
#8718,#8719,#8720,#8721,#8722,#8723,#8724),.UNSPECIFIED.,.F.,.F.,(4,3,3,
3,3,3,3,3,4),(3.02720215817354,3.16672088557719,3.36212607656868,3.55753126756017,
3.75293645855166,3.94834164954315,4.09489554278677,4.24144943603039,4.38714232236806),
 .UNSPECIFIED.);
#1915=B_SPLINE_CURVE_WITH_KNOTS('',3,(#8729,#8730,#8731,#8732,#8733,#8734,
#8735,#8736,#8737,#8738,#8739,#8740,#8741,#8742,#8743,#8744,#8745,#8746,
#8747,#8748,#8749,#8750,#8751,#8752,#8753,#8754,#8755,#8756),
 .UNSPECIFIED.,.F.,.F.,(4,3,3,3,3,3,3,3,3,4),(4.09572154431539,4.24144772765015,
4.38800495999561,4.53456219234106,4.68111942468651,4.82767665703197,4.97423388937743,
5.12079112172288,5.31620076485015,5.45569269286633),.UNSPECIFIED.);
#1916=B_SPLINE_CURVE_WITH_KNOTS('',3,(#8757,#8758,#8759,#8760,#8761,#8762,
#8763,#8764,#8765,#8766,#8767,#8768,#8769,#8770,#8771,#8772,#8773,#8774,
#8775,#8776,#8777,#8778,#8779,#8780,#8781,#8782,#8783,#8784,#8785,#8786,
#8787,#8788,#8789,#8790),.UNSPECIFIED.,.F.,.F.,(4,3,3,3,3,3,3,3,3,3,3,4),
(4.38714232236806,4.38800332567383,4.53455660612312,4.68110988657241,4.8276631670217,
4.974216447471,5.12076972792029,5.26732300836958,5.41387628881887,5.56042956926816,
5.70698284971746,5.7470768000609),.UNSPECIFIED.);
#1917=B_SPLINE_CURVE_WITH_KNOTS('',3,(#8795,#8796,#8797,#8798,#8799,#8800,
#8801,#8802,#8803,#8804,#8805,#8806,#8807,#8808,#8809,#8810,#8811,#8812,
#8813,#8814,#8815,#8816,#8817,#8818,#8819,#8820,#8821,#8822,#8823,#8824,
#8825,#8826,#8827,#8828),.UNSPECIFIED.,.F.,.F.,(4,3,3,3,3,3,3,3,3,3,3,4),
(2.73574928400808,2.7758743251757,2.92243167733676,3.06898902949783,3.21554638165889,
3.36210373381996,3.50866108598102,3.65521843814209,3.80177579030315,3.94833314246422,
4.09489049462529,4.09572154431539),.UNSPECIFIED.);
#1918=B_SPLINE_CURVE_WITH_KNOTS('',3,(#8829,#8830,#8831,#8832,#8833,#8834,
#8835,#8836,#8837,#8838,#8839,#8840,#8841,#8842,#8843,#8844,#8845,#8846,
#8847,#8848,#8849,#8850,#8851,#8852,#8853,#8854,#8855,#8856),
 .UNSPECIFIED.,.F.,.F.,(4,3,3,3,3,3,3,3,3,4),(5.7470768000609,5.85353738523958,
6.00009239343825,6.14664740163691,6.29320240983558,6.48860908743381,6.68401576503203,
6.87942244263025,7.07482912022847,7.10702731044927),.UNSPECIFIED.);
#1919=B_SPLINE_CURVE_WITH_KNOTS('',3,(#8862,#8863,#8864,#8865,#8866,#8867,
#8868),.UNSPECIFIED.,.F.,.F.,(4,3,4),(8.46698974268213,8.49153993045495,
8.63809777731678),.UNSPECIFIED.);
#1920=B_SPLINE_CURVE_WITH_KNOTS('',3,(#8871,#8872,#8873,#8874,#8875,#8876,
#8877,#8878,#8879,#8880,#8881,#8882,#8883,#8884,#8885,#8886),
 .UNSPECIFIED.,.F.,.F.,(4,3,3,3,3,4),(0.866905518165992,0.870635887906409,
1.01719217248411,1.16374845706181,1.31030474163951,1.37578048462082),
 .UNSPECIFIED.);
#1921=B_SPLINE_CURVE_WITH_KNOTS('',3,(#8892,#8893,#8894,#8895,#8896,#8897,
#8898,#8899,#8900,#8901,#8902,#8903,#8904),.UNSPECIFIED.,.F.,.F.,(4,3,3,
3,4),(8.17561328820699,8.19846906363091,8.3450119681933,8.4915548727557,
8.638097777318),.UNSPECIFIED.);
#1922=B_SPLINE_CURVE_WITH_KNOTS('',3,(#8907,#8908,#8909,#8910,#8911,#8912,
#8913,#8914,#8915,#8916,#8917,#8918,#8919,#8920,#8921,#8922,#8923,#8924,
#8925,#8926,#8927,#8928),.UNSPECIFIED.,.F.,.F.,(4,3,3,3,3,3,3,4),(-1.66724699120053,
-1.60345964759909,-1.45689493854704,-1.31033022949499,-1.16376552044295,
-1.0172008113909,-0.870636102338848,-0.866905518167317),.UNSPECIFIED.);
#1923=B_SPLINE_CURVE_WITH_KNOTS('',3,(#8933,#8934,#8935,#8936,#8937,#8938,
#8939,#8940,#8941,#8942,#8943,#8944,#8945,#8946,#8947,#8948,#8949,#8950,
#8951,#8952,#8953,#8954,#8955,#8956,#8957,#8958,#8959,#8960,#8961,#8962,
#8963),.UNSPECIFIED.,.F.,.F.,(4,3,3,3,3,3,3,3,3,3,4),(6.81565814859828,
6.87947146553383,7.07487880829916,7.20515037014271,7.33542193198626,7.46569349382981,
7.61224900090381,7.75880450797781,7.90536001505181,8.0519155221258,8.17561328820699),
 .UNSPECIFIED.);
#1924=B_SPLINE_CURVE_WITH_KNOTS('',3,(#8964,#8965,#8966,#8967,#8968,#8969,
#8970,#8971,#8972,#8973,#8974,#8975,#8976,#8977,#8978,#8979,#8980,#8981,
#8982,#8983,#8984,#8985,#8986,#8987,#8988),.UNSPECIFIED.,.F.,.F.,(4,3,3,
3,3,3,3,3,4),(-3.02720215817353,-2.97131507804743,-2.77590773135009,-2.58050038465275,
-2.38509303795541,-2.18968569125807,-1.99427834456073,-1.86400678009583,
-1.66724699120053),.UNSPECIFIED.);
#1925=B_SPLINE_CURVE_WITH_KNOTS('',3,(#8993,#8994,#8995,#8996,#8997,#8998,
#8999,#9000,#9001,#9002,#9003,#9004,#9005,#9006,#9007,#9008,#9009,#9010,
#9011,#9012,#9013,#9014,#9015,#9016,#9017),.UNSPECIFIED.,.F.,.F.,(4,3,3,
3,3,3,3,3,4),(5.45569269286615,5.51161017389435,5.70701899899719,5.90242782410004,
6.09783664920289,6.29324547430573,6.48865429940858,6.68406312451142,6.81565814859828),
 .UNSPECIFIED.);
#1926=B_SPLINE_CURVE_WITH_KNOTS('',3,(#9018,#9019,#9020,#9021,#9022,#9023,
#9024,#9025,#9026,#9027,#9028,#9029,#9030,#9031,#9032,#9033,#9034,#9035,
#9036,#9037,#9038,#9039,#9040,#9041,#9042),.UNSPECIFIED.,.F.,.F.,(4,3,3,
3,3,3,3,3,4),(-4.38714232236805,-4.24144943603039,-4.09489554278677,-3.94834164954315,
-3.75293645855166,-3.55753126756017,-3.36212607656867,-3.16672088557718,
-3.02720215817353),.UNSPECIFIED.);
#1927=B_SPLINE_CURVE_WITH_KNOTS('',3,(#9047,#9048,#9049,#9050,#9051,#9052,
#9053,#9054,#9055,#9056,#9057,#9058,#9059,#9060,#9061,#9062,#9063,#9064,
#9065,#9066,#9067,#9068,#9069,#9070,#9071,#9072,#9073,#9074),
 .UNSPECIFIED.,.F.,.F.,(4,3,3,3,3,3,3,3,3,4),(4.09572154431523,4.24144772764999,
4.38800495999545,4.5345621923409,4.68111942468635,4.82767665703181,4.97423388937726,
5.12079112172271,5.31620076484998,5.45569269286615),.UNSPECIFIED.);
#1928=B_SPLINE_CURVE_WITH_KNOTS('',3,(#9075,#9076,#9077,#9078,#9079,#9080,
#9081,#9082,#9083,#9084,#9085,#9086,#9087,#9088,#9089,#9090,#9091,#9092,
#9093,#9094,#9095,#9096,#9097,#9098,#9099,#9100,#9101,#9102,#9103,#9104,
#9105,#9106,#9107,#9108),.UNSPECIFIED.,.F.,.F.,(4,3,3,3,3,3,3,3,3,3,3,4),
(-5.74707680006089,-5.70698284971745,-5.56042956926816,-5.41387628881887,
-5.26732300836957,-5.12076972792028,-4.97421644747099,-4.8276631670217,
-4.68110988657241,-4.53455660612312,-4.38800332567383,-4.38714232236805),
 .UNSPECIFIED.);
#1929=B_SPLINE_CURVE_WITH_KNOTS('',3,(#9113,#9114,#9115,#9116,#9117,#9118,
#9119,#9120,#9121,#9122,#9123,#9124,#9125,#9126,#9127,#9128,#9129,#9130,
#9131,#9132,#9133,#9134,#9135,#9136,#9137,#9138,#9139,#9140,#9141,#9142,
#9143,#9144,#9145,#9146),.UNSPECIFIED.,.F.,.F.,(4,3,3,3,3,3,3,3,3,3,3,4),
(2.73574928400794,2.77587432517556,2.92243167733662,3.06898902949769,3.21554638165875,
3.36210373381981,3.50866108598088,3.65521843814194,3.801775790303,3.94833314246407,
4.09489049462513,4.09572154431523),.UNSPECIFIED.);
#1930=B_SPLINE_CURVE_WITH_KNOTS('',3,(#9147,#9148,#9149,#9150,#9151,#9152,
#9153,#9154,#9155,#9156,#9157,#9158,#9159,#9160,#9161,#9162,#9163,#9164,
#9165,#9166,#9167,#9168,#9169,#9170,#9171,#9172,#9173,#9174),
 .UNSPECIFIED.,.F.,.F.,(4,3,3,3,3,3,3,3,3,4),(-7.10702731044926,-7.07482912022847,
-6.87942244263025,-6.68401576503202,-6.4886090874338,-6.29320240983558,
-6.14664740163691,-6.00009239343824,-5.85353738523957,-5.74707680006089),
 .UNSPECIFIED.);
#1931=B_SPLINE_CURVE_WITH_KNOTS('',3,(#9180,#9181,#9182,#9183,#9184,#9185,
#9186),.UNSPECIFIED.,.F.,.F.,(4,3,4),(-8.6380977773168,-8.49153993045496,
-8.46698974268214),.UNSPECIFIED.);
#1932=B_SPLINE_CURVE_WITH_KNOTS('',3,(#9189,#9190,#9191,#9192,#9193,#9194,
#9195,#9196,#9197,#9198,#9199,#9200,#9201,#9202,#9203,#9204),
 .UNSPECIFIED.,.F.,.F.,(4,3,3,3,3,4),(0.866905518165864,0.870635887906283,
1.01719217248398,1.16374845706168,1.31030474163938,1.37578048462069),
 .UNSPECIFIED.);
#1933=B_SPLINE_CURVE_WITH_KNOTS('',3,(#9211,#9212,#9213,#9214,#9215,#9216,
#9217),.UNSPECIFIED.,.F.,.F.,(4,3,4),(6.70518788709698,6.7237142703332,
6.72676821398137),.UNSPECIFIED.);
#1934=B_SPLINE_CURVE_WITH_KNOTS('',3,(#9223,#9224,#9225,#9226,#9227,#9228,
#9229,#9230,#9231,#9232,#9233,#9234,#9235,#9236,#9237,#9238,#9239,#9240,
#9241,#9242,#9243,#9244,#9245,#9246,#9247,#9248,#9249,#9250),
 .UNSPECIFIED.,.F.,.F.,(4,3,3,3,3,3,3,3,3,4),(-1.36753231402349,-1.31503323538952,
-1.19483536380866,-1.07463749222779,-0.95443962064693,-0.834241749066065,
-0.714043877485201,-0.593846005904336,-0.473648134323475,-0.353450262742609),
 .UNSPECIFIED.);
#1935=B_SPLINE_CURVE_WITH_KNOTS('',3,(#9252,#9253,#9254,#9255,#9256,#9257,
#9258,#9259,#9260,#9261,#9262,#9263,#9264,#9265,#9266,#9267,#9268,#9269,
#9270,#9271,#9272,#9273,#9274,#9275,#9276,#9277,#9278,#9279,#9280,#9281,
#9282),.UNSPECIFIED.,.F.,.F.,(4,3,3,3,3,3,3,3,3,3,4),(5.58985467972306,
5.64200257123141,5.8022610180152,5.90909998253772,6.01593894706025,6.12277791158277,
6.24297174667061,6.36316558175845,6.48335941684629,6.60355325193413,6.70518788709698),
 .UNSPECIFIED.);
#1936=B_SPLINE_CURVE_WITH_KNOTS('',3,(#9287,#9288,#9289,#9290,#9291,#9292,
#9293,#9294,#9295,#9296,#9297,#9298,#9299,#9300,#9301,#9302,#9303,#9304,
#9305,#9306,#9307,#9308,#9309,#9310,#9311),.UNSPECIFIED.,.F.,.F.,(4,3,3,
3,3,3,3,3,4),(-2.48286261555312,-2.43684133983949,-2.27658331060492,-2.11632528137035,
-1.95606725213578,-1.79580922290122,-1.63555119366665,-1.52871250751027,
-1.36753231402349),.UNSPECIFIED.);
#1937=B_SPLINE_CURVE_WITH_KNOTS('',3,(#9312,#9313,#9314,#9315,#9316,#9317,
#9318,#9319,#9320,#9321,#9322,#9323,#9324,#9325,#9326,#9327,#9328,#9329,
#9330,#9331,#9332,#9333,#9334,#9335,#9336),.UNSPECIFIED.,.F.,.F.,(4,3,3,
3,3,3,3,3,4),(4.47451587497771,4.52018807523662,4.68044732633935,4.84070657744209,
5.00096582854482,5.16122507964755,5.32148433075029,5.48174358185302,5.58985467972306),
 .UNSPECIFIED.);
#1938=B_SPLINE_CURVE_WITH_KNOTS('',3,(#9341,#9342,#9343,#9344,#9345,#9346,
#9347,#9348,#9349,#9350,#9351,#9352,#9353,#9354,#9355,#9356,#9357,#9358,
#9359,#9360,#9361,#9362,#9363,#9364,#9365),.UNSPECIFIED.,.F.,.F.,(4,3,3,
3,3,3,3,3,4),(-3.5981833509158,-3.47850999001471,-3.35831749900174,-3.23812500798878,
-3.07786835330482,-2.91761169862086,-2.7573550439369,-2.59709838925295,
-2.48286261555312),.UNSPECIFIED.);
#1939=B_SPLINE_CURVE_WITH_KNOTS('',3,(#9366,#9367,#9368,#9369,#9370,#9371,
#9372,#9373,#9374,#9375,#9376,#9377,#9378,#9379,#9380,#9381,#9382,#9383,
#9384,#9385,#9386,#9387,#9388,#9389,#9390,#9391,#9392,#9393),
 .UNSPECIFIED.,.F.,.F.,(4,3,3,3,3,3,3,3,3,4),(3.35917429828072,3.47850046746882,
3.59869520454034,3.71888994161186,3.83908467868338,3.9592794157549,4.07947415282642,
4.19966888989794,4.35992853932663,4.47451587497771),.UNSPECIFIED.);
#1940=B_SPLINE_CURVE_WITH_KNOTS('',3,(#9398,#9399,#9400,#9401,#9402,#9403,
#9404,#9405,#9406,#9407,#9408,#9409,#9410,#9411,#9412,#9413,#9414,#9415,
#9416,#9417,#9418,#9419,#9420,#9421,#9422,#9423,#9424,#9425,#9426,#9427,
#9428),.UNSPECIFIED.,.F.,.F.,(4,3,3,3,3,3,3,3,3,3,4),(-4.71349517057612,
-4.68042624900159,-4.56023471876563,-4.44004318852966,-4.3198516582937,
-4.19966012805774,-4.07946859782178,-3.95927706758582,-3.83908553734986,
-3.7188940071139,-3.5981833509158),.UNSPECIFIED.);
#1941=B_SPLINE_CURVE_WITH_KNOTS('',3,(#9429,#9430,#9431,#9432,#9433,#9434,
#9435,#9436,#9437,#9438,#9439,#9440,#9441,#9442,#9443,#9444,#9445,#9446,
#9447,#9448,#9449,#9450,#9451,#9452,#9453,#9454,#9455,#9456,#9457,#9458,
#9459,#9460,#9461,#9462),.UNSPECIFIED.,.F.,.F.,(4,3,3,3,3,3,3,3,3,3,3,4),
(2.24383275792009,2.27655313202721,2.39674786518259,2.51694259833797,2.63713733149334,
2.75733206464872,2.8775267978041,2.99772153095947,3.11791626411485,3.23811099727023,
3.3583057304256,3.35917429828072),.UNSPECIFIED.);
#1942=B_SPLINE_CURVE_WITH_KNOTS('',3,(#9468,#9469,#9470,#9471,#9472,#9473,
#9474,#9475,#9476,#9477,#9478,#9479,#9480,#9481,#9482,#9483,#9484,#9485,
#9486,#9487,#9488,#9489),.UNSPECIFIED.,.F.,.F.,(4,3,3,3,3,3,3,4),(0.353450262742496,
0.473643442607258,0.593836622472021,0.714029802336784,0.834222982201546,
0.954416162066309,1.07460934193107,1.12849406241036),.UNSPECIFIED.);
#1943=B_SPLINE_CURVE_WITH_KNOTS('',3,(#9492,#9493,#9494,#9495,#9496,#9497,
#9498,#9499,#9500,#9501,#9502,#9503,#9504,#9505,#9506,#9507,#9508,#9509,
#9510,#9511,#9512,#9513,#9514,#9515,#9516),.UNSPECIFIED.,.F.,.F.,(4,3,3,
3,3,3,3,3,4),(-6.72676821397003,-6.72370885943758,-6.60351497337538,-6.48332108731318,
-6.36312720125098,-6.24293331518879,-6.12273942912659,-5.96248091437699,
-5.82881604678477),.UNSPECIFIED.);
#1944=B_SPLINE_CURVE_WITH_KNOTS('',3,(#9523,#9524,#9525,#9526,#9527,#9528,
#9529),.UNSPECIFIED.,.F.,.F.,(4,3,4),(-6.72676821398149,-6.72371427033332,
-6.70518788709711),.UNSPECIFIED.);
#1945=B_SPLINE_CURVE_WITH_KNOTS('',3,(#9535,#9536,#9537,#9538,#9539,#9540,
#9541,#9542,#9543,#9544,#9545,#9546,#9547,#9548,#9549,#9550,#9551,#9552,
#9553,#9554,#9555,#9556,#9557,#9558,#9559,#9560,#9561,#9562),
 .UNSPECIFIED.,.F.,.F.,(4,3,3,3,3,3,3,3,3,4),(0.353450262742612,0.473648134323476,
0.59384600590434,0.714043877485206,0.834241749066069,0.954439620646933,
1.0746374922278,1.19483536380866,1.31503323538953,1.3675323140235),
 .UNSPECIFIED.);
#1946=B_SPLINE_CURVE_WITH_KNOTS('',3,(#9564,#9565,#9566,#9567,#9568,#9569,
#9570,#9571,#9572,#9573,#9574,#9575,#9576,#9577,#9578,#9579,#9580,#9581,
#9582,#9583,#9584,#9585,#9586,#9587,#9588,#9589,#9590,#9591,#9592,#9593,
#9594),.UNSPECIFIED.,.F.,.F.,(4,3,3,3,3,3,3,3,3,3,4),(-6.70518788709711,
-6.60355325193425,-6.48335941684641,-6.36316558175857,-6.24297174667073,
-6.12277791158289,-6.01593894706036,-5.90909998253784,-5.80226101801531,
-5.64200257123152,-5.58985467972318),.UNSPECIFIED.);
#1947=B_SPLINE_CURVE_WITH_KNOTS('',3,(#9599,#9600,#9601,#9602,#9603,#9604,
#9605,#9606,#9607,#9608,#9609,#9610,#9611,#9612,#9613,#9614,#9615,#9616,
#9617,#9618,#9619,#9620,#9621,#9622,#9623),.UNSPECIFIED.,.F.,.F.,(4,3,3,
3,3,3,3,3,4),(1.3675323140235,1.52871250751027,1.63555119366665,1.79580922290122,
1.95606725213579,2.11632528137036,2.27658331060492,2.43684133983949,2.48286261555313),
 .UNSPECIFIED.);
#1948=B_SPLINE_CURVE_WITH_KNOTS('',3,(#9624,#9625,#9626,#9627,#9628,#9629,
#9630,#9631,#9632,#9633,#9634,#9635,#9636,#9637,#9638,#9639,#9640,#9641,
#9642,#9643,#9644,#9645,#9646,#9647,#9648),.UNSPECIFIED.,.F.,.F.,(4,3,3,
3,3,3,3,3,4),(-5.58985467972318,-5.48174358185313,-5.3214843307504,-5.16122507964766,
-5.00096582854493,-4.84070657744219,-4.68044732633946,-4.52018807523672,
-4.47451587497782),.UNSPECIFIED.);
#1949=B_SPLINE_CURVE_WITH_KNOTS('',3,(#9653,#9654,#9655,#9656,#9657,#9658,
#9659,#9660,#9661,#9662,#9663,#9664,#9665,#9666,#9667,#9668,#9669,#9670,
#9671,#9672,#9673,#9674,#9675,#9676,#9677),.UNSPECIFIED.,.F.,.F.,(4,3,3,
3,3,3,3,3,4),(2.48286261555313,2.59709838925296,2.75735504393692,2.91761169862088,
3.07786835330483,3.23812500798879,3.35831749900176,3.47850999001473,3.59818335091582),
 .UNSPECIFIED.);
#1950=B_SPLINE_CURVE_WITH_KNOTS('',3,(#9678,#9679,#9680,#9681,#9682,#9683,
#9684,#9685,#9686,#9687,#9688,#9689,#9690,#9691,#9692,#9693,#9694,#9695,
#9696,#9697,#9698,#9699,#9700,#9701,#9702,#9703,#9704,#9705),
 .UNSPECIFIED.,.F.,.F.,(4,3,3,3,3,3,3,3,3,4),(-4.47451587497782,-4.35992853932674,
-4.19966888989804,-4.07947415282653,-3.95927941575501,-3.83908467868349,
-3.71888994161197,-3.59869520454045,-3.47850046746893,-3.35917429828083),
 .UNSPECIFIED.);
#1951=B_SPLINE_CURVE_WITH_KNOTS('',3,(#9710,#9711,#9712,#9713,#9714,#9715,
#9716,#9717,#9718,#9719,#9720,#9721,#9722,#9723,#9724,#9725,#9726,#9727,
#9728,#9729,#9730,#9731,#9732,#9733,#9734,#9735,#9736,#9737,#9738,#9739,
#9740),.UNSPECIFIED.,.F.,.F.,(4,3,3,3,3,3,3,3,3,3,4),(3.59818335091582,
3.71889400711392,3.83908553734988,3.95927706758585,4.07946859782181,4.19966012805778,
4.31985165829374,4.44004318852971,4.56023471876567,4.68042624900164,4.71349517057617),
 .UNSPECIFIED.);
#1952=B_SPLINE_CURVE_WITH_KNOTS('',3,(#9741,#9742,#9743,#9744,#9745,#9746,
#9747,#9748,#9749,#9750,#9751,#9752,#9753,#9754,#9755,#9756,#9757,#9758,
#9759,#9760,#9761,#9762,#9763,#9764,#9765,#9766,#9767,#9768,#9769,#9770,
#9771,#9772,#9773,#9774),.UNSPECIFIED.,.F.,.F.,(4,3,3,3,3,3,3,3,3,3,3,4),
(-3.35917429828083,-3.35830573042571,-3.23811099727033,-3.11791626411495,
-2.99772153095958,-2.8775267978042,-2.75733206464882,-2.63713733149344,
-2.51694259833807,-2.39674786518269,-2.27655313202731,-2.24383275792019),
 .UNSPECIFIED.);
#1953=B_SPLINE_CURVE_WITH_KNOTS('',3,(#9780,#9781,#9782,#9783,#9784,#9785,
#9786,#9787,#9788,#9789,#9790,#9791,#9792,#9793,#9794,#9795,#9796,#9797,
#9798,#9799,#9800,#9801),.UNSPECIFIED.,.F.,.F.,(4,3,3,3,3,3,3,4),(-1.12849406241047,
-1.07460934193117,-0.954416162066409,-0.834222982201646,-0.714029802336883,
-0.59383662247212,-0.473643442607358,-0.353450262742595),.UNSPECIFIED.);
#1954=B_SPLINE_CURVE_WITH_KNOTS('',3,(#9804,#9805,#9806,#9807,#9808,#9809,
#9810,#9811,#9812,#9813,#9814,#9815,#9816,#9817,#9818,#9819,#9820,#9821,
#9822,#9823,#9824,#9825,#9826,#9827,#9828,#9829,#9830,#9831),
 .UNSPECIFIED.,.F.,.F.,(4,3,3,3,3,3,3,3,3,4),(5.82881604678485,5.96248091437708,
6.04261017175188,6.12273942912669,6.24293331518889,6.36312720125109,6.4833210873133,
6.6035149733755,6.7237088594377,6.72676821397015),.UNSPECIFIED.);
#1955=B_SPLINE_CURVE_WITH_KNOTS('',3,(#9838,#9839,#9840,#9841,#9842,#9843,
#9844),.UNSPECIFIED.,.F.,.F.,(4,3,4),(-6.72676821398145,-6.72371427033328,
-6.70518788709706),.UNSPECIFIED.);
#1956=B_SPLINE_CURVE_WITH_KNOTS('',3,(#9850,#9851,#9852,#9853,#9854,#9855,
#9856,#9857,#9858,#9859,#9860,#9861,#9862,#9863,#9864,#9865,#9866,#9867,
#9868,#9869,#9870,#9871,#9872,#9873,#9874,#9875,#9876,#9877),
 .UNSPECIFIED.,.F.,.F.,(4,3,3,3,3,3,3,3,3,4),(0.353450262742625,0.47364813432349,
0.593846005904356,0.714043877485221,0.834241749066086,0.95443962064695,
1.07463749222782,1.19483536380868,1.31503323538955,1.36753231402353),
 .UNSPECIFIED.);
#1957=B_SPLINE_CURVE_WITH_KNOTS('',3,(#9879,#9880,#9881,#9882,#9883,#9884,
#9885,#9886,#9887,#9888,#9889,#9890,#9891,#9892,#9893,#9894,#9895,#9896,
#9897,#9898,#9899,#9900,#9901,#9902,#9903,#9904,#9905,#9906,#9907,#9908,
#9909),.UNSPECIFIED.,.F.,.F.,(4,3,3,3,3,3,3,3,3,3,4),(-6.70518788709706,
-6.60355325193421,-6.48335941684637,-6.36316558175854,-6.2429717466707,
-6.12277791158286,-6.01593894706033,-5.90909998253781,-5.80226101801529,
-5.6420025712315,-5.58985467972315),.UNSPECIFIED.);
#1958=B_SPLINE_CURVE_WITH_KNOTS('',3,(#9914,#9915,#9916,#9917,#9918,#9919,
#9920,#9921,#9922,#9923,#9924,#9925,#9926,#9927,#9928,#9929,#9930,#9931,
#9932,#9933,#9934,#9935,#9936,#9937,#9938,#9939,#9940,#9941,#9942,#9943,
#9944),.UNSPECIFIED.,.F.,.F.,(4,3,3,3,3,3,3,3,3,3,4),(1.36753231402353,
1.4752931644321,1.63555119366667,1.71568020828396,1.87593823751852,1.91600274482717,
1.95606725213581,2.11632528137038,2.27658331060495,2.39677683253087,2.48286261555316),
 .UNSPECIFIED.);
#1959=B_SPLINE_CURVE_WITH_KNOTS('',3,(#9945,#9946,#9947,#9948,#9949,#9950,
#9951,#9952,#9953,#9954,#9955,#9956,#9957,#9958,#9959,#9960,#9961,#9962,
#9963,#9964,#9965,#9966,#9967,#9968,#9969),.UNSPECIFIED.,.F.,.F.,(4,3,3,
3,3,3,3,3,4),(-5.58985467972315,-5.48174358185311,-5.32148433075038,-5.16122507964765,
-5.00096582854492,-4.84070657744218,-4.68044732633945,-4.52018807523672,
-4.47451587497781),.UNSPECIFIED.);
#1960=B_SPLINE_CURVE_WITH_KNOTS('',3,(#9974,#9975,#9976,#9977,#9978,#9979,
#9980,#9981,#9982,#9983,#9984,#9985,#9986,#9987,#9988,#9989,#9990,#9991,
#9992,#9993,#9994,#9995,#9996,#9997,#9998,#9999,#10000,#10001,#10002,#10003,
#10004),.UNSPECIFIED.,.F.,.F.,(4,3,3,3,3,3,3,3,3,3,4),(2.48286261555316,
2.516970061911,2.63716255292397,2.75735504393694,2.87754753494991,2.99774002596288,
3.11793251697584,3.23812500798882,3.35831749900178,3.47850999001475,3.59818335091585),
 .UNSPECIFIED.);
#1961=B_SPLINE_CURVE_WITH_KNOTS('',3,(#10005,#10006,#10007,#10008,#10009,
#10010,#10011,#10012,#10013,#10014,#10015,#10016,#10017,#10018,#10019,#10020,
#10021,#10022,#10023,#10024,#10025,#10026,#10027,#10028,#10029,#10030,#10031,
#10032),.UNSPECIFIED.,.F.,.F.,(4,3,3,3,3,3,3,3,3,4),(-4.47451587497781,
-4.35992853932673,-4.19966888989804,-4.07947415282652,-3.959279415755,-3.83908467868348,
-3.71888994161196,-3.59869520454045,-3.47850046746893,-3.35917429828082),
 .UNSPECIFIED.);
#1962=B_SPLINE_CURVE_WITH_KNOTS('',3,(#10037,#10038,#10039,#10040,#10041,
#10042,#10043,#10044,#10045,#10046,#10047,#10048,#10049,#10050,#10051,#10052,
#10053,#10054,#10055,#10056,#10057,#10058,#10059,#10060,#10061,#10062,#10063,
#10064),.UNSPECIFIED.,.F.,.F.,(4,3,3,3,3,3,3,3,3,4),(3.59818335091585,3.71889400711394,
3.8390855373499,3.95927706758587,4.07946859782183,4.1996601280578,4.35991550170575,
4.5201708753537,4.68042624900165,4.71349517057619),.UNSPECIFIED.);
#1963=B_SPLINE_CURVE_WITH_KNOTS('',3,(#10065,#10066,#10067,#10068,#10069,
#10070,#10071,#10072,#10073,#10074,#10075,#10076,#10077,#10078,#10079,#10080,
#10081,#10082,#10083,#10084,#10085,#10086,#10087,#10088,#10089,#10090,#10091,
#10092,#10093,#10094,#10095,#10096,#10097,#10098),.UNSPECIFIED.,.F.,.F.,
(4,3,3,3,3,3,3,3,3,3,3,4),(-3.35917429828082,-3.35830573042571,-3.23811099727033,
-3.11791626411495,-2.99772153095958,-2.8775267978042,-2.75733206464882,
-2.63713733149345,-2.51694259833807,-2.39674786518269,-2.27655313202732,
-2.24383275792019),.UNSPECIFIED.);
#1964=B_SPLINE_CURVE_WITH_KNOTS('',3,(#10104,#10105,#10106,#10107,#10108,
#10109,#10110,#10111,#10112,#10113,#10114,#10115,#10116,#10117,#10118,#10119,
#10120,#10121,#10122,#10123,#10124,#10125),.UNSPECIFIED.,.F.,.F.,(4,3,3,
3,3,3,3,4),(-1.12849406241047,-1.07460934193118,-0.954416162066416,-0.834222982201654,
-0.714029802336891,-0.593836622472129,-0.473643442607366,-0.353450262742604),
 .UNSPECIFIED.);
#1965=B_SPLINE_CURVE_WITH_KNOTS('',3,(#10128,#10129,#10130,#10131,#10132,
#10133,#10134,#10135,#10136,#10137,#10138,#10139,#10140,#10141,#10142,#10143,
#10144,#10145,#10146,#10147,#10148,#10149,#10150,#10151,#10152,#10153,#10154,
#10155),.UNSPECIFIED.,.F.,.F.,(4,3,3,3,3,3,3,3,3,4),(5.82881604678486,5.85564190454401,
6.01590041929362,6.12273942912668,6.24293331518888,6.36312720125109,6.48332108731329,
6.60351497337549,6.72370885943769,6.72676821397014),.UNSPECIFIED.);
#1966=B_SPLINE_CURVE_WITH_KNOTS('',3,(#10162,#10163,#10164,#10165,#10166,
#10167,#10168),.UNSPECIFIED.,.F.,.F.,(4,3,4),(6.70518788709701,6.72371427033323,
6.7267682139814),.UNSPECIFIED.);
#1967=B_SPLINE_CURVE_WITH_KNOTS('',3,(#10174,#10175,#10176,#10177,#10178,
#10179,#10180,#10181,#10182,#10183,#10184,#10185,#10186,#10187,#10188,#10189,
#10190,#10191,#10192,#10193,#10194,#10195,#10196,#10197,#10198,#10199,#10200,
#10201),.UNSPECIFIED.,.F.,.F.,(4,3,3,3,3,3,3,3,3,4),(-1.36753231402353,
-1.31503323538955,-1.19483536380869,-1.07463749222782,-0.954439620646955,
-0.834241749066091,-0.714043877485227,-0.593846005904362,-0.473648134323498,
-0.353450262742633),.UNSPECIFIED.);
#1968=B_SPLINE_CURVE_WITH_KNOTS('',3,(#10203,#10204,#10205,#10206,#10207,
#10208,#10209,#10210,#10211,#10212,#10213,#10214,#10215,#10216,#10217,#10218,
#10219,#10220,#10221,#10222,#10223,#10224,#10225,#10226,#10227,#10228,#10229,
#10230,#10231,#10232,#10233),.UNSPECIFIED.,.F.,.F.,(4,3,3,3,3,3,3,3,3,3,
4),(5.5898546797231,5.64200257123145,5.80226101801524,5.90909998253776,
6.01593894706028,6.12277791158281,6.24297174667065,6.36316558175849,6.48335941684633,
6.60355325193416,6.70518788709701),.UNSPECIFIED.);
#1969=B_SPLINE_CURVE_WITH_KNOTS('',3,(#10238,#10239,#10240,#10241,#10242,
#10243,#10244,#10245,#10246,#10247,#10248,#10249,#10250,#10251,#10252,#10253,
#10254,#10255,#10256,#10257,#10258,#10259,#10260,#10261,#10262),
 .UNSPECIFIED.,.F.,.F.,(4,3,3,3,3,3,3,3,4),(-2.48286261555316,-2.43684133983952,
-2.27658331060495,-2.11632528137038,-1.95606725213581,-1.79580922290124,
-1.63555119366667,-1.52871250751029,-1.36753231402353),.UNSPECIFIED.);
#1970=B_SPLINE_CURVE_WITH_KNOTS('',3,(#10263,#10264,#10265,#10266,#10267,
#10268,#10269,#10270,#10271,#10272,#10273,#10274,#10275,#10276,#10277,#10278,
#10279,#10280,#10281,#10282,#10283,#10284,#10285,#10286,#10287),
 .UNSPECIFIED.,.F.,.F.,(4,3,3,3,3,3,3,3,4),(4.47451587497776,4.52018807523667,
4.6804473263394,4.84070657744213,5.00096582854487,5.1612250796476,5.32148433075033,
5.48174358185306,5.5898546797231),.UNSPECIFIED.);
#1971=B_SPLINE_CURVE_WITH_KNOTS('',3,(#10292,#10293,#10294,#10295,#10296,
#10297,#10298,#10299,#10300,#10301,#10302,#10303,#10304,#10305,#10306,#10307,
#10308,#10309,#10310,#10311,#10312,#10313,#10314,#10315,#10316),
 .UNSPECIFIED.,.F.,.F.,(4,3,3,3,3,3,3,3,4),(-3.59818335091585,-3.47850999001475,
-3.35831749900178,-3.23812500798881,-3.07786835330485,-2.9176116986209,
-2.75735504393694,-2.59709838925298,-2.48286261555316),.UNSPECIFIED.);
#1972=B_SPLINE_CURVE_WITH_KNOTS('',3,(#10317,#10318,#10319,#10320,#10321,
#10322,#10323,#10324,#10325,#10326,#10327,#10328,#10329,#10330,#10331,#10332,
#10333,#10334,#10335,#10336,#10337,#10338,#10339,#10340,#10341,#10342,#10343,
#10344),.UNSPECIFIED.,.F.,.F.,(4,3,3,3,3,3,3,3,3,4),(3.35917429828077,3.47850046746888,
3.5986952045404,3.71888994161191,3.83908467868343,3.95927941575495,4.07947415282647,
4.19966888989799,4.35992853932668,4.47451587497776),.UNSPECIFIED.);
#1973=B_SPLINE_CURVE_WITH_KNOTS('',3,(#10349,#10350,#10351,#10352,#10353,
#10354,#10355,#10356,#10357,#10358,#10359,#10360,#10361,#10362,#10363,#10364,
#10365,#10366,#10367,#10368,#10369,#10370,#10371,#10372,#10373,#10374,#10375,
#10376,#10377,#10378,#10379),.UNSPECIFIED.,.F.,.F.,(4,3,3,3,3,3,3,3,3,3,
4),(-4.71349517057619,-4.68042624900164,-4.56023471876568,-4.44004318852972,
-4.31985165829375,-4.19966012805779,-4.07946859782183,-3.95927706758586,
-3.8390855373499,-3.71889400711394,-3.59818335091585),.UNSPECIFIED.);
#1974=B_SPLINE_CURVE_WITH_KNOTS('',3,(#10380,#10381,#10382,#10383,#10384,
#10385,#10386,#10387,#10388,#10389,#10390,#10391,#10392,#10393,#10394,#10395,
#10396,#10397,#10398,#10399,#10400,#10401,#10402,#10403,#10404,#10405,#10406,
#10407,#10408,#10409,#10410,#10411,#10412,#10413),.UNSPECIFIED.,.F.,.F.,
(4,3,3,3,3,3,3,3,3,3,3,4),(2.24383275792014,2.27655313202727,2.39674786518264,
2.51694259833802,2.6371373314934,2.75733206464877,2.87752679780415,2.99772153095953,
3.1179162641149,3.23811099727028,3.35830573042566,3.35917429828077),
 .UNSPECIFIED.);
#1975=B_SPLINE_CURVE_WITH_KNOTS('',3,(#10419,#10420,#10421,#10422,#10423,
#10424,#10425,#10426,#10427,#10428,#10429,#10430,#10431,#10432,#10433,#10434,
#10435,#10436,#10437,#10438,#10439,#10440),.UNSPECIFIED.,.F.,.F.,(4,3,3,
3,3,3,3,4),(0.353450262742555,0.473643442607318,0.593836622472081,0.714029802336843,
0.834222982201606,0.954416162066369,1.07460934193113,1.12849406241042),
 .UNSPECIFIED.);
#1976=B_SPLINE_CURVE_WITH_KNOTS('',3,(#10443,#10444,#10445,#10446,#10447,
#10448,#10449,#10450,#10451,#10452,#10453,#10454,#10455,#10456,#10457,#10458,
#10459,#10460,#10461,#10462,#10463,#10464,#10465,#10466,#10467,#10468,#10469,
#10470),.UNSPECIFIED.,.F.,.F.,(4,3,3,3,3,3,3,3,3,4),(-6.72676821397013,
-6.72370885943767,-6.60351497337547,-6.48332108731327,-6.36312720125107,
-6.24293331518887,-6.12273942912667,-6.04261017175187,-5.96248091437707,
-5.82881604678485),.UNSPECIFIED.);
#1977=B_SPLINE_CURVE_WITH_KNOTS('',3,(#10481,#10482,#10483,#10484,#10485),
 .UNSPECIFIED.,.F.,.F.,(4,1,4),(5.82939741164892E-16,0.366834291261624,
0.641940822375322),.UNSPECIFIED.);
#1978=B_SPLINE_CURVE_WITH_KNOTS('',3,(#10487,#10488,#10489,#10490),
 .UNSPECIFIED.,.F.,.F.,(4,4),(0.000350698538674204,0.011203521191376),
 .UNSPECIFIED.);
#1979=B_SPLINE_CURVE_WITH_KNOTS('',3,(#10492,#10493,#10494,#10495,#10496,
#10497,#10498),.UNSPECIFIED.,.F.,.F.,(4,1,1,1,4),(0.,0.0321135940668515,
0.0642271881337029,0.128454376267406,0.22479515846796),.UNSPECIFIED.);
#1980=B_SPLINE_CURVE_WITH_KNOTS('',3,(#10500,#10501,#10502,#10503),
 .UNSPECIFIED.,.F.,.F.,(4,4),(0.0558775869814173,0.215026633664295),
 .UNSPECIFIED.);
#1981=B_SPLINE_CURVE_WITH_KNOTS('',3,(#10507,#10508,#10509,#10510,#10511,
#10512,#10513,#10514,#10515,#10516,#10517),.UNSPECIFIED.,.F.,.F.,(4,1,1,
1,1,1,1,1,4),(0.191761963554147,0.426209301971465,0.662033358937213,0.897857415902961,
1.13368147286871,1.36950712683375,1.6053327807988,1.84115843476384,2.07560746188396),
 .UNSPECIFIED.);
#1982=B_SPLINE_CURVE_WITH_KNOTS('',3,(#10521,#10522,#10523,#10524),
 .UNSPECIFIED.,.F.,.F.,(4,4),(0.07365025383613,0.230488810557446),
 .UNSPECIFIED.);
#1983=B_SPLINE_CURVE_WITH_KNOTS('',3,(#10526,#10527,#10528,#10529,#10530,
#10531,#10532),.UNSPECIFIED.,.F.,.F.,(4,1,1,1,4),(0.000355601712868836,
0.129094448455663,0.193464297590782,0.209556759874561,0.225149907201044),
 .UNSPECIFIED.);
#1984=B_SPLINE_CURVE_WITH_KNOTS('',3,(#10534,#10535,#10536,#10537),
 .UNSPECIFIED.,.F.,.F.,(4,4),(0.,0.0108536728358387),.UNSPECIFIED.);
#1985=B_SPLINE_CURVE_WITH_KNOTS('',3,(#10538,#10539,#10540,#10541,#10542,
#10543),.UNSPECIFIED.,.F.,.F.,(4,1,1,4),(0.641940822375322,0.733668582523247,
0.917085728154058,1.28392001941568),.UNSPECIFIED.);
#1986=B_SPLINE_CURVE_WITH_KNOTS('',3,(#10566,#10567,#10568,#10569),
 .UNSPECIFIED.,.F.,.F.,(4,4),(-0.011203521191376,-0.00196647565666917),
 .UNSPECIFIED.);
#1987=B_SPLINE_CURVE_WITH_KNOTS('',3,(#10571,#10572,#10573,#10574),
 .UNSPECIFIED.,.F.,.F.,(4,4),(-0.00393960635649921,-0.00381926553092125),
 .UNSPECIFIED.);
#1988=B_SPLINE_CURVE_WITH_KNOTS('',3,(#10575,#10576,#10577,#10578,#10579,
#10580,#10581,#10582,#10583,#10584,#10585,#10586,#10587,#10588,#10589,#10590,
#10591,#10592,#10593,#10594,#10595,#10596,#10597,#10598,#10599),
 .UNSPECIFIED.,.F.,.F.,(4,3,3,3,3,3,3,3,4),(0.,0.00779546878661568,0.0157915425371656,
0.019547602006665,0.0275190294087967,0.030482898955601,0.0383733315253124,
0.0414274044268539,0.0416204993373428),.UNSPECIFIED.);
#1989=B_SPLINE_CURVE_WITH_KNOTS('',3,(#10630,#10631,#10632,#10633,#10634,
#10635,#10636),.UNSPECIFIED.,.F.,.F.,(4,1,1,1,4),(-1.28392001941568,-0.917085728154058,
-0.733668582523247,-0.366834291261624,-5.82939741164892E-16),
 .UNSPECIFIED.);
#1990=B_SPLINE_CURVE_WITH_KNOTS('',3,(#10654,#10655,#10656,#10657),
 .UNSPECIFIED.,.F.,.F.,(4,4),(-0.00923704553470103,0.),.UNSPECIFIED.);
#1991=B_SPLINE_CURVE_WITH_KNOTS('',3,(#10659,#10660,#10661,#10662,#10663,
#10664,#10665,#10666,#10667,#10668,#10669,#10670,#10671,#10672,#10673,#10674,
#10675,#10676,#10677,#10678,#10679,#10680,#10681,#10682,#10683),
 .UNSPECIFIED.,.F.,.F.,(4,3,3,3,3,3,3,3,4),(-0.000193097818650993,0.,0.00789055151659331,
0.0109446703010888,0.0189162178874078,0.0218801319411609,0.0298753379819235,
0.0377051380543081,0.0414280283446546),.UNSPECIFIED.);
#1992=B_SPLINE_CURVE_WITH_KNOTS('',3,(#10684,#10685,#10686,#10687),
 .UNSPECIFIED.,.F.,.F.,(4,4),(-0.000120550621324148,0.),.UNSPECIFIED.);
#1993=B_SPLINE_CURVE_WITH_KNOTS('',3,(#10718,#10719,#10720,#10721,#10722,
#10723,#10724),.UNSPECIFIED.,.F.,.F.,(4,1,1,1,4),(-0.223184340876489,-0.128454376267406,
-0.0642271881337029,-0.0321135940668515,0.),.UNSPECIFIED.);
#1994=B_SPLINE_CURVE_WITH_KNOTS('',3,(#10726,#10727,#10728,#10729),
 .UNSPECIFIED.,.F.,.F.,(4,4),(0.223184239585615,0.223186042781333),
 .UNSPECIFIED.);
#1995=B_SPLINE_CURVE_WITH_KNOTS('',3,(#10759,#10760,#10761,#10762,#10763,
#10764,#10765),.UNSPECIFIED.,.F.,.F.,(4,3,4),(0.,0.803386717180901,1.00000266922012),
 .UNSPECIFIED.);
#1996=B_SPLINE_CURVE_WITH_KNOTS('',3,(#10767,#10768,#10769,#10770,#10771,
#10772,#10773),.UNSPECIFIED.,.F.,.F.,(4,1,1,1,4),(-0.22508378625145,-0.209556759874561,
-0.193464297590782,-0.129094448455663,-0.00196566751006523),
 .UNSPECIFIED.);
#1997=B_SPLINE_CURVE_WITH_KNOTS('',3,(#10774,#10775,#10776,#10777),
 .UNSPECIFIED.,.F.,.F.,(4,4),(0.00196386431434864,0.00196566751006519),
 .UNSPECIFIED.);
#1998=B_SPLINE_CURVE_WITH_KNOTS('',3,(#10780,#10781,#10782,#10783,#10784,
#10785,#10786,#10787,#10788,#10789,#10790,#10791,#10792,#10793,#10794,#10795),
 .UNSPECIFIED.,.F.,.F.,(4,3,3,3,3,4),(-0.0262498389831101,-0.0261270390684973,
-0.0181888607573643,-0.0132359554366594,-0.00530034296838273,0.),
 .UNSPECIFIED.);
#1999=B_SPLINE_CURVE_WITH_KNOTS('',3,(#10799,#10800,#10801,#10802,#10803,
#10804,#10805,#10806,#10807,#10808),.UNSPECIFIED.,.F.,.F.,(4,3,3,4),(-1.76018122333782,
-1.75935824459549,-1.74904458729987,-1.74646559810349),.UNSPECIFIED.);
#2000=B_SPLINE_CURVE_WITH_KNOTS('',3,(#10809,#10810,#10811,#10812,#10813,
#10814,#10815,#10816,#10817,#10818,#10819,#10820,#10821,#10822,#10823,#10824),
 .UNSPECIFIED.,.F.,.F.,(4,3,3,3,3,4),(-0.0248269172111779,-0.0168701389844771,
-0.0123554331742732,-0.0043911223578054,0.,0.000115619427081332),
 .UNSPECIFIED.);
#2001=B_SPLINE_CURVE_WITH_KNOTS('',3,(#10842,#10843,#10844,#10845),
 .UNSPECIFIED.,.F.,.F.,(4,4),(-0.210519929499948,-0.0544466019603244),
 .UNSPECIFIED.);
#2002=B_SPLINE_CURVE_WITH_KNOTS('',3,(#10846,#10847,#10848,#10849),
 .UNSPECIFIED.,.F.,.F.,(4,4),(0.,0.000230586751205879),.UNSPECIFIED.);
#2003=B_SPLINE_CURVE_WITH_KNOTS('',3,(#10867,#10868,#10869,#10870,#10871,
#10872,#10873,#10874,#10875,#10876,#10877,#10878,#10879,#10880,#10881,#10882),
 .UNSPECIFIED.,.F.,.F.,(4,3,3,3,3,4),(-0.000122800769904453,0.,0.00793823423721224,
0.01289117342328,0.0208268416174927,0.0261272210527024),.UNSPECIFIED.);
#2004=B_SPLINE_CURVE_WITH_KNOTS('',3,(#10884,#10885,#10886,#10887),
 .UNSPECIFIED.,.F.,.F.,(4,4),(0.143375862007284,0.143664667113192),
 .UNSPECIFIED.);
#2005=B_SPLINE_CURVE_WITH_KNOTS('',3,(#10888,#10889,#10890,#10891),
 .UNSPECIFIED.,.F.,.F.,(4,4),(-0.231919795515314,-0.0759607563948211),
 .UNSPECIFIED.);
#2006=B_SPLINE_CURVE_WITH_KNOTS('',3,(#10896,#10897,#10898,#10899,#10900,
#10901,#10902,#10903,#10904,#10905,#10906,#10907,#10908,#10909,#10910,#10911),
 .UNSPECIFIED.,.F.,.F.,(4,3,3,3,3,4),(-0.0249423880911802,-0.0248267693526611,
-0.016863132169918,-0.0124714097623552,-0.00451528162155904,0.),
 .UNSPECIFIED.);
#2007=B_SPLINE_CURVE_WITH_KNOTS('',3,(#10912,#10913,#10914,#10915,#10916,
#10917,#10918),.UNSPECIFIED.,.F.,.F.,(4,3,4),(-5.01255365741928,-5.00893991287071,
-5.00554933666443),.UNSPECIFIED.);
#2008=B_SPLINE_CURVE_WITH_KNOTS('',3,(#10963,#10964,#10965,#10966,#10967,
#10968,#10969,#10970,#10971,#10972,#10973),.UNSPECIFIED.,.F.,.F.,(4,1,1,
1,1,1,1,1,4),(-2.07698408872888,-1.84115843476384,-1.6053327807988,-1.36950712683375,
-1.13368147286871,-0.897857415902961,-0.662033358937213,-0.426209301971465,
-0.190385245005716),.UNSPECIFIED.);
#2009=B_SPLINE_CURVE_WITH_KNOTS('',3,(#11009,#11010,#11011,#11012,#11013,
#11014,#11015,#11016),.UNSPECIFIED.,.F.,.F.,(4,1,1,1,1,4),(-1.54337617618997,
-1.32289386530569,-0.881929243537128,-0.440964621768564,-0.220482310884282,
5.91119048042126E-17),.UNSPECIFIED.);
#2010=B_SPLINE_CURVE_WITH_KNOTS('',3,(#11035,#11036,#11037,#11038),
 .UNSPECIFIED.,.F.,.F.,(4,4),(-0.0837500288857205,-0.0617129731958118),
 .UNSPECIFIED.);
#2011=B_SPLINE_CURVE_WITH_KNOTS('',3,(#11040,#11041,#11042,#11043),
 .UNSPECIFIED.,.F.,.F.,(4,4),(0.00878668952743069,0.00904528662977889),
 .UNSPECIFIED.);
#2012=B_SPLINE_CURVE_WITH_KNOTS('',3,(#11044,#11045,#11046,#11047),
 .UNSPECIFIED.,.F.,.F.,(4,4),(-0.00878668952743078,0.),.UNSPECIFIED.);
#2013=B_SPLINE_CURVE_WITH_KNOTS('',3,(#11085,#11086,#11087,#11088,#11089,
#11090,#11091,#11092,#11093,#11094,#11095,#11096,#11097),.UNSPECIFIED.,
 .F.,.F.,(4,3,3,3,4),(-0.0336251232259996,-0.0327506468257673,-0.0191724292097946,
-0.0184149448280258,-0.00954927108563746),.UNSPECIFIED.);
#2014=B_SPLINE_CURVE_WITH_KNOTS('',3,(#11099,#11100,#11101,#11102,#11103,
#11104,#11105,#11106,#11107),.UNSPECIFIED.,.F.,.F.,(4,1,1,1,1,1,4),(-0.324365311028943,
-0.281367984815228,-0.238370658601513,-0.216871995494656,-0.195373332387799,
-0.152376006174084,-0.025925152587647),.UNSPECIFIED.);
#2015=B_SPLINE_CURVE_WITH_KNOTS('',3,(#11108,#11109,#11110,#11111),
 .UNSPECIFIED.,.F.,.F.,(4,4),(-0.271050638938607,-0.265313368586995),
 .UNSPECIFIED.);
#2016=B_SPLINE_CURVE_WITH_KNOTS('',3,(#11114,#11115,#11116,#11117,#11118,
#11119,#11120,#11121,#11122,#11123),.UNSPECIFIED.,.F.,.F.,(4,2,2,2,4),(2.14676035047682,
2.15397014598922,2.43898906919908,2.87868676159277,2.90407781493792),
 .UNSPECIFIED.);
#2017=B_SPLINE_CURVE_WITH_KNOTS('',3,(#11128,#11129,#11130,#11131,#11132,
#11133,#11134,#11135),.UNSPECIFIED.,.F.,.F.,(4,2,2,4),(1.81698753242738,
1.92682422138126,2.49634478133664,2.50131457956574),.UNSPECIFIED.);
#2018=B_SPLINE_CURVE_WITH_KNOTS('',3,(#11264,#11265,#11266,#11267,#11268,
#11269,#11270,#11271,#11272,#11273,#11274,#11275,#11276,#11277,#11278,#11279,
#11280,#11281,#11282,#11283,#11284,#11285),.UNSPECIFIED.,.F.,.F.,(4,2,2,
2,2,2,2,2,2,2,4),(0.,0.0229717984259166,0.0927032658389664,0.100689369208907,
0.10438183641111,0.107270035479718,0.110443908116731,0.11566225556237,0.12665372293396,
0.158928605269237,0.233674068161539),.UNSPECIFIED.);
#2019=B_SPLINE_CURVE_WITH_KNOTS('',3,(#11287,#11288,#11289,#11290,#11291,
#11292,#11293,#11294,#11295,#11296,#11297,#11298,#11299),.UNSPECIFIED.,
 .F.,.F.,(4,1,1,1,1,1,1,1,1,1,4),(0.769952339071002,0.809501801843723,0.944418768817676,
1.07933573579163,1.34916966973954,1.48408663671349,1.61900360368745,1.68646208717442,
1.7539205706614,1.82137905414838,1.88883753763535),.UNSPECIFIED.);
#2020=B_SPLINE_CURVE_WITH_KNOTS('',3,(#11303,#11304,#11305,#11306,#11307,
#11308,#11309,#11310,#11311,#11312,#11313,#11314,#11315,#11316,#11317,#11318,
#11319,#11320),.UNSPECIFIED.,.F.,.F.,(4,1,1,1,1,1,1,1,1,1,1,1,1,1,1,4),
(-1.88883753763535,-1.82137905414838,-1.7539205706614,-1.68646208717442,
-1.61900360368745,-1.48408663671349,-1.34916966973954,-1.07933573579163,
-0.944418768817676,-0.809501801843723,-0.742043318356746,-0.674584834869769,
-0.539667867895815,-0.472209384408838,-0.269833933947908,0.),
 .UNSPECIFIED.);
#2021=B_SPLINE_CURVE_WITH_KNOTS('',3,(#11323,#11324,#11325,#11326,#11327,
#11328),.UNSPECIFIED.,.F.,.F.,(4,1,1,4),(0.,0.269833933947908,0.472209384408838,
0.524619007976887),.UNSPECIFIED.);
#2022=B_SPLINE_CURVE_WITH_KNOTS('',3,(#11494,#11495,#11496,#11497,#11498,
#11499,#11500,#11501,#11502,#11503,#11504,#11505,#11506,#11507,#11508,#11509,
#11510),.UNSPECIFIED.,.F.,.F.,(4,1,1,1,1,1,1,1,1,1,1,1,1,1,4),(-1.84816322903976,
-1.58413991060551,-1.45212825138838,-1.32011659217126,-1.18810493295413,
-1.12209910334557,-1.05609327373701,-0.924081614519881,-0.792069955302755,
-0.528046636868503,-0.396034977651377,-0.264023318434252,-0.132011659217126,
-0.0990087444128444,0.),.UNSPECIFIED.);
#2023=B_SPLINE_CURVE_WITH_KNOTS('',3,(#11514,#11515,#11516,#11517,#11518,
#11519,#11520),.UNSPECIFIED.,.F.,.F.,(4,1,1,1,4),(0.,0.0990087444128444,
0.132011659217126,0.264023318434252,0.310101775135718),.UNSPECIFIED.);
#2024=B_SPLINE_CURVE_WITH_KNOTS('',3,(#11521,#11522,#11523,#11524,#11525,
#11526,#11527,#11528,#11529,#11530,#11531,#11532,#11533,#11534),
 .UNSPECIFIED.,.F.,.F.,(4,1,1,1,1,1,1,1,1,1,1,4),(0.310279283169333,0.396034977651377,
0.528046636868503,0.792069955302755,0.924081614519881,1.05609327373701,
1.12209910334557,1.18810493295413,1.32011659217126,1.45212825138838,1.58413991060551,
1.84816322903976),.UNSPECIFIED.);
#2025=B_SPLINE_CURVE_WITH_KNOTS('',3,(#11704,#11705,#11706,#11707,#11708,
#11709,#11710,#11711,#11712,#11713,#11714,#11715,#11716,#11717,#11718,#11719,
#11720),.UNSPECIFIED.,.F.,.F.,(4,1,1,1,1,1,1,1,1,1,1,1,1,1,4),(-1.84816322903976,
-1.74915448462692,-1.71615156982263,-1.58413991060551,-1.45212825138838,
-1.32011659217126,-1.05609327373701,-0.92408161451988,-0.792069955302754,
-0.726064125694191,-0.660058296085628,-0.528046636868503,-0.264023318434251,
-0.132011659217126,0.),.UNSPECIFIED.);
#2026=B_SPLINE_CURVE_WITH_KNOTS('',3,(#11724,#11725,#11726,#11727,#11728,
#11729,#11730,#11731,#11732,#11733,#11734,#11735,#11736,#11737),
 .UNSPECIFIED.,.F.,.F.,(4,1,1,1,1,1,1,1,1,1,1,4),(0.,0.132011659217126,
0.264023318434251,0.528046636868503,0.660058296085628,0.726064125694191,
0.792069955302754,0.92408161451988,1.05609327373701,1.32011659217126,1.45212825138838,
1.53782457140398),.UNSPECIFIED.);
#2027=B_SPLINE_CURVE_WITH_KNOTS('',3,(#11738,#11739,#11740,#11741,#11742,
#11743,#11744),.UNSPECIFIED.,.F.,.F.,(4,1,1,1,4),(1.53806145354726,1.58413991060551,
1.71615156982263,1.74915448462692,1.84816322903976),.UNSPECIFIED.);
#2028=B_SPLINE_CURVE_WITH_KNOTS('',3,(#11926,#11927,#11928,#11929,#11930,
#11931,#11932,#11933,#11934,#11935,#11936,#11937,#11938,#11939,#11940,#11941,
#11942,#11943,#11944,#11945,#11946,#11947),.UNSPECIFIED.,.F.,.F.,(4,2,2,
2,2,2,2,2,2,2,4),(0.,0.0283446698242504,0.116161248767673,0.125817625412788,
0.130384144089707,0.133934650348333,0.137875158846078,0.14444795047238,
0.157967429050181,0.196314127103793,0.267241363416786),.UNSPECIFIED.);
#2029=B_SPLINE_CURVE_WITH_KNOTS('',3,(#11949,#11950,#11951,#11952,#11953,
#11954,#11955),.UNSPECIFIED.,.F.,.F.,(4,1,1,1,4),(1.36434394354031,1.48408663671349,
1.61900360368744,1.7539205706614,1.88883753763535),.UNSPECIFIED.);
#2030=B_SPLINE_CURVE_WITH_KNOTS('',3,(#11959,#11960,#11961,#11962,#11963,
#11964,#11965,#11966,#11967,#11968,#11969,#11970,#11971,#11972,#11973,#11974,
#11975,#11976,#11977),.UNSPECIFIED.,.F.,.F.,(4,1,1,1,1,1,1,1,1,1,1,1,1,
1,1,1,4),(-1.88883753763535,-1.7539205706614,-1.61900360368744,-1.48408663671349,
-1.34916966973954,-1.21425270276558,-1.14679421927861,-1.07933573579163,
-0.944418768817675,-0.809501801843721,-0.539667867895814,-0.404750900921861,
-0.269833933947907,-0.20237545046093,-0.134916966973954,-0.101187725230465,
0.),.UNSPECIFIED.);
#2031=B_SPLINE_CURVE_WITH_KNOTS('',3,(#11980,#11981,#11982,#11983,#11984,
#11985,#11986,#11987,#11988,#11989,#11990,#11991,#11992),.UNSPECIFIED.,
 .F.,.F.,(4,1,1,1,1,1,1,1,1,1,4),(0.,0.101187725230465,0.134916966973954,
0.20237545046093,0.269833933947907,0.404750900921861,0.539667867895814,
0.809501801843721,0.944418768817675,1.07933573579163,1.11887074103317),
 .UNSPECIFIED.);
#2032=B_SPLINE_CURVE_WITH_KNOTS('',3,(#12043,#12044,#12045,#12046,#12047,
#12048,#12049,#12050,#12051,#12052,#12053,#12054,#12055,#12056,#12057,#12058,
#12059,#12060,#12061,#12062,#12063,#12064,#12065,#12066,#12067,#12068,#12069,
#12070),.UNSPECIFIED.,.F.,.F.,(4,3,3,3,3,3,3,3,3,4),(-5.82881604678485,
-5.80222270493255,-5.64196603001105,-5.48170935508954,-5.32145268016804,
-5.16119600524653,-5.0410034990554,-4.92081099286428,-4.80061848667315,
-4.71349517057619),.UNSPECIFIED.);
#2033=B_SPLINE_CURVE_WITH_KNOTS('',3,(#12071,#12072,#12073,#12074,#12075,
#12076,#12077,#12078,#12079,#12080,#12081,#12082,#12083,#12084,#12085,#12086,
#12087,#12088,#12089,#12090,#12091,#12092,#12093,#12094,#12095),
 .UNSPECIFIED.,.F.,.F.,(4,3,3,3,3,3,3,3,4),(1.12849406241042,1.19480320957258,
1.31499763612695,1.47525687153277,1.63551610693859,1.79577534234441,1.95603457775024,
2.11629381315606,2.24383275792014),.UNSPECIFIED.);
#2034=B_SPLINE_CURVE_WITH_KNOTS('',3,(#12127,#12128,#12129,#12130,#12131,
#12132,#12133,#12134,#12135,#12136,#12137,#12138,#12139,#12140,#12141,#12142,
#12143,#12144,#12145,#12146,#12147,#12148,#12149,#12150,#12151),
 .UNSPECIFIED.,.F.,.F.,(4,3,3,3,3,3,3,3,4),(4.71349517057619,4.84068265540353,
5.00093933032504,5.16119600524654,5.32145268016805,5.48170935508955,5.64196603001106,
5.80222270493256,5.82881604678486),.UNSPECIFIED.);
#2035=B_SPLINE_CURVE_WITH_KNOTS('',3,(#12152,#12153,#12154,#12155,#12156,
#12157,#12158,#12159,#12160,#12161,#12162,#12163,#12164,#12165,#12166,#12167,
#12168,#12169,#12170,#12171,#12172,#12173,#12174,#12175,#12176,#12177,#12178,
#12179),.UNSPECIFIED.,.F.,.F.,(4,3,3,3,3,3,3,3,3,4),(-2.24383275792019,
-2.11629381315611,-1.95603457775029,-1.79577534234446,-1.63551610693864,
-1.47525687153282,-1.39512725382991,-1.314997636127,-1.19480320957263,-1.12849406241047),
 .UNSPECIFIED.);
#2036=B_SPLINE_CURVE_WITH_KNOTS('',3,(#12186,#12187,#12188,#12189,#12190,
#12191,#12192,#12193,#12194,#12195,#12196,#12197,#12198,#12199,#12200,#12201,
#12202,#12203,#12204,#12205,#12206,#12207,#12208,#12209,#12210,#12211,#12212,
#12213),.UNSPECIFIED.,.F.,.F.,(4,3,3,3,3,3,3,3,3,4),(4.71349517057617,4.80061848667314,
4.92081099286427,5.0410034990554,5.16119600524653,5.32145268016804,5.48170935508955,
5.64196603001105,5.80222270493256,5.82881604678485),.UNSPECIFIED.);
#2037=B_SPLINE_CURVE_WITH_KNOTS('',3,(#12214,#12215,#12216,#12217,#12218,
#12219,#12220,#12221,#12222,#12223,#12224,#12225,#12226,#12227,#12228,#12229,
#12230,#12231,#12232,#12233,#12234,#12235,#12236,#12237,#12238,#12239,#12240,
#12241),.UNSPECIFIED.,.F.,.F.,(4,3,3,3,3,3,3,3,3,4),(-2.24383275792019,
-2.1162938131561,-1.95603457775028,-1.79577534234446,-1.63551610693863,
-1.47525687153281,-1.3951272538299,-1.31499763612699,-1.19480320957262,
-1.12849406241047),.UNSPECIFIED.);
#2038=B_SPLINE_CURVE_WITH_KNOTS('',3,(#12248,#12249,#12250,#12251,#12252,
#12253,#12254,#12255,#12256,#12257,#12258,#12259,#12260,#12261,#12262,#12263,
#12264,#12265,#12266,#12267,#12268,#12269,#12270,#12271,#12272,#12273,#12274,
#12275),.UNSPECIFIED.,.F.,.F.,(4,3,3,3,3,3,3,3,3,4),(-5.82881604678477,
-5.80222270493248,-5.64196603001097,-5.48170935508947,-5.32145268016797,
-5.16119600524647,-5.04100349905534,-4.92081099286421,-4.80061848667309,
-4.71349517057612),.UNSPECIFIED.);
#2039=B_SPLINE_CURVE_WITH_KNOTS('',3,(#12276,#12277,#12278,#12279,#12280,
#12281,#12282,#12283,#12284,#12285,#12286,#12287,#12288,#12289,#12290,#12291,
#12292,#12293,#12294,#12295,#12296,#12297,#12298,#12299,#12300,#12301,#12302,
#12303),.UNSPECIFIED.,.F.,.F.,(4,3,3,3,3,3,3,3,3,4),(1.12849406241036,1.19480320957252,
1.31499763612689,1.3951272538298,1.47525687153271,1.63551610693853,1.79577534234436,
1.95603457775018,2.116293813156,2.24383275792009),.UNSPECIFIED.);
#2040=B_SPLINE_CURVE_WITH_KNOTS('',3,(#12305,#12306,#12307,#12308,#12309,
#12310,#12311,#12312,#12313,#12314,#12315,#12316,#12317,#12318,#12319,#12320,
#12321,#12322,#12323,#12324,#12325,#12326,#12327,#12328,#12329,#12330,#12331,
#12332),.UNSPECIFIED.,.F.,.F.,(4,3,3,3,3,3,3,3,3,4),(1.37578048462069,1.45686141049416,
1.60341838966788,1.70112304245036,1.79882769523284,1.9942370007978,2.18964630636276,
2.38505561192772,2.58046491749268,2.73574928400794),.UNSPECIFIED.);
#2041=B_SPLINE_CURVE_WITH_KNOTS('',3,(#12333,#12334,#12335,#12336,#12337,
#12338,#12339,#12340,#12341,#12342,#12343,#12344,#12345,#12346,#12347,#12348,
#12349,#12350,#12351,#12352,#12353,#12354,#12355,#12356,#12357,#12358,#12359,
#12360),.UNSPECIFIED.,.F.,.F.,(4,3,3,3,3,3,3,3,3,4),(-8.46698974268214,
-8.34498337717533,-8.19842708418896,-8.05187079120259,-7.90531449821622,
-7.75875820522985,-7.61220191224348,-7.46564561925711,-7.27023722860862,
-7.10702731044926),.UNSPECIFIED.);
#2042=B_SPLINE_CURVE_WITH_KNOTS('',3,(#12581,#12582,#12583,#12584,#12585,
#12586,#12587,#12588,#12589,#12590,#12591,#12592,#12593,#12594,#12595,#12596,
#12597,#12598,#12599,#12600,#12601,#12602,#12603,#12604,#12605,#12606,#12607,
#12608,#12609,#12610,#12611,#12612,#12613,#12614,#12615,#12616,#12617,#12618,
#12619,#12620,#12621,#12622,#12623,#12624,#12625,#12626,#12627,#12628,#12629,
#12630,#12631,#12632,#12633,#12634,#12635,#12636,#12637,#12638,#12639,#12640,
#12641,#12642,#12643,#12644,#12645,#12646,#12647,#12648,#12649,#12650),
 .UNSPECIFIED.,.F.,.F.,(4,3,3,3,3,3,3,3,3,3,3,3,3,3,3,3,3,3,3,3,3,3,3,4),
(0.045620403225829,0.0655981189246772,0.068015588060941,0.0883278624192001,
0.108979705372755,0.129736155776124,0.138884388494813,0.160222611935077,
0.167288964558316,0.188246662539112,0.20957739816329,0.212605313237579,
0.234309491142423,0.256299612655103,0.278223753296907,0.289177201391629,
0.300661973365338,0.322676419083803,0.345637628954466,0.368598838825128,
0.391630192125973,0.414879277875669,0.437962344828039,0.442692051946258),
 .UNSPECIFIED.);
#2043=B_SPLINE_CURVE_WITH_KNOTS('',3,(#12651,#12652,#12653,#12654,#12655,
#12656,#12657,#12658,#12659,#12660,#12661,#12662,#12663,#12664,#12665,#12666,
#12667,#12668,#12669,#12670,#12671,#12672,#12673,#12674,#12675,#12676,#12677,
#12678,#12679,#12680,#12681,#12682,#12683,#12684,#12685,#12686,#12687,#12688,
#12689,#12690,#12691,#12692,#12693,#12694,#12695,#12696,#12697,#12698,#12699,
#12700,#12701,#12702,#12703,#12704,#12705,#12706,#12707,#12708,#12709,#12710,
#12711,#12712,#12713,#12714,#12715,#12716,#12717),.UNSPECIFIED.,.F.,.F.,
(4,3,3,3,3,3,3,3,3,3,3,3,3,3,3,3,3,3,3,3,3,3,4),(0.0456204032258262,0.0655914410214341,
0.0680155880609465,0.0883202899566331,0.108965415866187,0.12973043506499,
0.138884388494818,0.160238575558697,0.170581844544612,0.191779879127636,
0.212605313237585,0.234280533382565,0.256255298572453,0.27819566499009,
0.289177201391644,0.304167304345971,0.326210271410856,0.348773526772812,
0.368598838825152,0.391605814523941,0.414850651287629,0.437953820781126,
0.442692051944998),.UNSPECIFIED.);
#2044=B_SPLINE_CURVE_WITH_KNOTS('',3,(#12719,#12720,#12721,#12722,#12723,
#12724,#12725,#12726,#12727,#12728,#12729,#12730,#12731,#12732,#12733,#12734,
#12735,#12736,#12737,#12738,#12739,#12740,#12741,#12742,#12743,#12744,#12745,
#12746,#12747,#12748,#12749,#12750,#12751,#12752,#12753,#12754,#12755,#12756,
#12757,#12758,#12759,#12760,#12761,#12762,#12763,#12764,#12765,#12766,#12767,
#12768,#12769,#12770,#12771,#12772,#12773,#12774,#12775,#12776,#12777,#12778,
#12779,#12780,#12781,#12782,#12783,#12784,#12785),.UNSPECIFIED.,.F.,.F.,
(4,3,3,3,3,3,3,3,3,3,3,3,3,3,3,3,3,3,3,3,3,3,4),(0.292921487334445,0.316439664491294,
0.339833454781159,0.351158508466131,0.374075142960825,0.396823760682092,
0.418959883606502,0.431783371447175,0.435953653042853,0.458165117561057,
0.480490712110748,0.502483112427521,0.509540124092459,0.531186675954795,
0.552394834769094,0.570338559670428,0.584427760470516,0.605441907611185,
0.626486851627574,0.647113030053408,0.656445358093061,0.676658559481883,
0.692823674001947),.UNSPECIFIED.);
#2045=B_SPLINE_CURVE_WITH_KNOTS('',3,(#12998,#12999,#13000,#13001,#13002,
#13003,#13004,#13005,#13006,#13007,#13008,#13009,#13010,#13011,#13012,#13013,
#13014,#13015,#13016,#13017,#13018,#13019,#13020,#13021,#13022,#13023,#13024,
#13025,#13026,#13027,#13028,#13029,#13030,#13031,#13032,#13033,#13034,#13035,
#13036,#13037,#13038,#13039,#13040,#13041,#13042,#13043,#13044,#13045,#13046,
#13047,#13048,#13049,#13050,#13051,#13052,#13053,#13054,#13055,#13056,#13057,
#13058,#13059,#13060,#13061,#13062,#13063,#13064),.UNSPECIFIED.,.F.,.F.,
(4,3,3,3,3,3,3,3,3,3,3,3,3,3,3,3,3,3,3,3,3,3,4),(0.388743808694575,0.412292039940526,
0.435683600077183,0.446493930388214,0.469426439442618,0.49217248162528,
0.514279828402689,0.527190495378254,0.528342765132199,0.550548575191786,
0.572891908878764,0.594916983627675,0.605017058612673,0.626675151464746,
0.647913282535614,0.663030038725519,0.67997261302835,0.701016461788256,
0.722079518339919,0.742719499746876,0.752056234920244,0.772278450548896,
0.788909622185639),.UNSPECIFIED.);
#2046=B_SPLINE_CURVE_WITH_KNOTS('',3,(#13066,#13067,#13068,#13069,#13070,
#13071,#13072,#13073,#13074,#13075,#13076,#13077,#13078,#13079,#13080,#13081,
#13082,#13083,#13084,#13085,#13086,#13087,#13088,#13089,#13090,#13091,#13092,
#13093),.UNSPECIFIED.,.F.,.F.,(4,3,3,3,3,3,3,3,3,4),(1.37578048462082,1.45686141049429,
1.60341838966801,1.70112304245049,1.79882769523297,1.99423700079793,2.18964630636289,
2.38505561192785,2.58046491749282,2.73574928400808),.UNSPECIFIED.);
#2047=B_SPLINE_CURVE_WITH_KNOTS('',3,(#13094,#13095,#13096,#13097,#13098,
#13099,#13100,#13101,#13102,#13103,#13104,#13105,#13106,#13107,#13108,#13109,
#13110,#13111,#13112,#13113,#13114,#13115,#13116,#13117,#13118,#13119,#13120,
#13121,#13122,#13123,#13124),.UNSPECIFIED.,.F.,.F.,(4,3,3,3,3,3,3,3,3,3,
4),(7.10702731044927,7.27023722860862,7.36794142393287,7.46564561925711,
7.61220191224348,7.75875820522985,7.90531449821622,8.05187079120259,8.19842708418895,
8.34498337717532,8.46698974268213),.UNSPECIFIED.);
#2048=B_SPLINE_CURVE_WITH_KNOTS('',3,(#13345,#13346,#13347,#13348,#13349,
#13350,#13351,#13352,#13353,#13354,#13355,#13356,#13357,#13358,#13359,#13360,
#13361,#13362,#13363,#13364,#13365,#13366,#13367,#13368,#13369,#13370,#13371,
#13372,#13373,#13374,#13375,#13376,#13377,#13378,#13379,#13380,#13381,#13382,
#13383,#13384,#13385,#13386,#13387,#13388,#13389,#13390,#13391,#13392,#13393,
#13394,#13395,#13396,#13397,#13398,#13399,#13400,#13401,#13402,#13403,#13404,
#13405,#13406,#13407,#13408,#13409,#13410,#13411,#13412,#13413,#13414),
 .UNSPECIFIED.,.F.,.F.,(4,3,3,3,3,3,3,3,3,3,3,3,3,3,3,3,3,3,3,3,3,3,3,4),
(0.0456204032258262,0.0655981195689487,0.0680155880609459,0.0883278645620259,
0.108979708058034,0.129736157784293,0.138884388494822,0.160222611798714,
0.167288964558323,0.188246662205932,0.209577398380574,0.212605313237592,
0.234309491334599,0.256299613376733,0.278223751990749,0.289177201391648,
0.300661973365358,0.322676414437002,0.345637626631077,0.368598838825153,
0.391630188365012,0.414879273056753,0.437962344913935,0.442692051946287),
 .UNSPECIFIED.);
#2049=B_SPLINE_CURVE_WITH_KNOTS('',3,(#13415,#13416,#13417,#13418,#13419,
#13420,#13421,#13422,#13423,#13424,#13425,#13426,#13427,#13428,#13429,#13430,
#13431,#13432,#13433,#13434,#13435,#13436,#13437,#13438,#13439,#13440,#13441,
#13442,#13443,#13444,#13445,#13446,#13447,#13448,#13449,#13450,#13451,#13452,
#13453,#13454,#13455,#13456,#13457,#13458,#13459,#13460,#13461,#13462,#13463,
#13464,#13465,#13466,#13467,#13468,#13469,#13470,#13471,#13472,#13473,#13474,
#13475,#13476,#13477,#13478,#13479,#13480,#13481),.UNSPECIFIED.,.F.,.F.,
(4,3,3,3,3,3,3,3,3,3,3,3,3,3,3,3,3,3,3,3,3,3,4),(0.0456204032258209,0.0655914457201441,
0.0680155880609452,0.0883202971973043,0.108965427695798,0.129730445729068,
0.138884388494813,0.160238577869572,0.170581844544599,0.191779874855291,
0.212605313237574,0.234280527991276,0.256255290579139,0.278195657774439,
0.289177201391629,0.304167304345949,0.326210273407255,0.348773529240841,
0.36859883882513,0.391605815451644,0.414850652473659,0.437953822601515,
0.442692051944964),.UNSPECIFIED.);
#2050=B_SPLINE_CURVE_WITH_KNOTS('',3,(#13483,#13484,#13485,#13486,#13487,
#13488,#13489,#13490,#13491,#13492,#13493,#13494,#13495,#13496,#13497,#13498,
#13499,#13500,#13501,#13502,#13503,#13504,#13505,#13506,#13507,#13508,#13509,
#13510,#13511,#13512,#13513,#13514,#13515,#13516,#13517,#13518,#13519,#13520,
#13521,#13522,#13523,#13524,#13525,#13526,#13527,#13528,#13529,#13530,#13531,
#13532,#13533,#13534,#13535,#13536,#13537,#13538,#13539,#13540,#13541,#13542,
#13543,#13544,#13545,#13546,#13547,#13548,#13549),.UNSPECIFIED.,.F.,.F.,
(4,3,3,3,3,3,3,3,3,3,3,3,3,3,3,3,3,3,3,3,3,3,4),(0.29292148733445,0.316439716318668,
0.339833504832145,0.35115850846614,0.37407509962963,0.396823759950089,0.418960302480334,
0.431783371447187,0.435953653042863,0.458165219872062,0.480490542838571,
0.502481685587197,0.509540124092471,0.531186158510681,0.552392724305878,
0.570338559670443,0.584427760470533,0.605441791764106,0.626488222067676,
0.647117931085443,0.656445358093083,0.676661961560051,0.692823674001974),
 .UNSPECIFIED.);
#2051=B_SPLINE_CURVE_WITH_KNOTS('',3,(#13766,#13767,#13768,#13769,#13770,
#13771,#13772,#13773,#13774,#13775,#13776,#13777,#13778,#13779,#13780,#13781,
#13782,#13783,#13784,#13785,#13786,#13787,#13788,#13789,#13790,#13791,#13792,
#13793,#13794,#13795,#13796,#13797,#13798,#13799,#13800,#13801,#13802,#13803,
#13804,#13805,#13806,#13807,#13808,#13809,#13810,#13811,#13812,#13813,#13814,
#13815,#13816,#13817,#13818,#13819,#13820,#13821,#13822,#13823,#13824,#13825,
#13826,#13827,#13828,#13829,#13830,#13831,#13832),.UNSPECIFIED.,.F.,.F.,
(4,3,3,3,3,3,3,3,3,3,3,3,3,3,3,3,3,3,3,3,3,3,4),(0.388743808694576,0.412292035429883,
0.435683596303987,0.44649393038822,0.46942644190373,0.492172482539978,0.514279805692225,
0.527190495378261,0.528342765132208,0.550548566777999,0.572891887935817,
0.594916949247628,0.605017058612682,0.626675138181077,0.647913256949261,
0.663030038725534,0.67997261302836,0.701016460340564,0.722079528704013,
0.742719536525966,0.752056234920256,0.772278476260843,0.788909622185661),
 .UNSPECIFIED.);
#2052=B_SPLINE_CURVE_WITH_KNOTS('',3,(#13834,#13835,#13836,#13837,#13838,
#13839,#13840,#13841,#13842,#13843,#13844,#13845,#13846,#13847,#13848,#13849,
#13850,#13851,#13852,#13853,#13854,#13855,#13856,#13857,#13858,#13859,#13860,
#13861),.UNSPECIFIED.,.F.,.F.,(4,3,3,3,3,3,3,3,3,4),(-2.73574928400808,
-2.58046491749282,-2.38505561192786,-2.1896463063629,-1.99423700079794,
-1.79882769523298,-1.7011230424505,-1.60341838966802,-1.4568614104943,-1.37578048462082),
 .UNSPECIFIED.);
#2053=B_SPLINE_CURVE_WITH_KNOTS('',3,(#13862,#13863,#13864,#13865,#13866,
#13867,#13868,#13869,#13870,#13871,#13872,#13873,#13874,#13875,#13876,#13877,
#13878,#13879,#13880,#13881,#13882,#13883,#13884,#13885,#13886,#13887,#13888,
#13889,#13890,#13891,#13892),.UNSPECIFIED.,.F.,.F.,(4,3,3,3,3,3,3,3,3,3,
4),(7.1070273104493,7.13996496817633,7.33537335882482,7.46564561925715,
7.61220191224352,7.75875820522988,7.90531449821625,8.05187079120262,8.19842708418899,
8.34498337717536,8.46698974268217),.UNSPECIFIED.);
#2054=B_SPLINE_CURVE_WITH_KNOTS('',3,(#14113,#14114,#14115,#14116,#14117,
#14118,#14119,#14120,#14121,#14122,#14123,#14124,#14125,#14126,#14127,#14128,
#14129,#14130,#14131,#14132,#14133,#14134,#14135,#14136,#14137,#14138,#14139,
#14140,#14141,#14142,#14143,#14144,#14145,#14146,#14147,#14148,#14149,#14150,
#14151,#14152,#14153,#14154,#14155,#14156,#14157,#14158,#14159,#14160,#14161,
#14162,#14163,#14164,#14165,#14166,#14167,#14168,#14169,#14170,#14171,#14172,
#14173,#14174,#14175,#14176,#14177,#14178,#14179,#14180,#14181,#14182),
 .UNSPECIFIED.,.F.,.F.,(4,3,3,3,3,3,3,3,3,3,3,3,3,3,3,3,3,3,3,3,3,3,3,4),
(0.0456204032258239,0.0655981167899348,0.0680155880609443,0.0883278553153761,
0.108979696471822,0.129736149123301,0.138884388494815,0.160222612388455,
0.167288964558315,0.188246663645816,0.209577397442191,0.212605313237577,
0.234309490508052,0.256299610262687,0.2782237576362,0.289177201391624,0.300661973365329,
0.322676434513956,0.345637636669539,0.368598838825121,0.391630204607367,
0.414879293869458,0.437962344525705,0.442692051946247),.UNSPECIFIED.);
#2055=B_SPLINE_CURVE_WITH_KNOTS('',3,(#14183,#14184,#14185,#14186,#14187,
#14188,#14189,#14190,#14191,#14192,#14193,#14194,#14195,#14196,#14197,#14198,
#14199,#14200,#14201,#14202,#14203,#14204,#14205,#14206,#14207,#14208,#14209,
#14210,#14211,#14212,#14213,#14214,#14215,#14216,#14217,#14218,#14219,#14220,
#14221,#14222,#14223,#14224,#14225,#14226,#14227,#14228,#14229,#14230,#14231,
#14232,#14233,#14234,#14235,#14236,#14237,#14238,#14239,#14240,#14241,#14242,
#14243,#14244,#14245,#14246,#14247,#14248,#14249),.UNSPECIFIED.,.F.,.F.,
(4,3,3,3,3,3,3,3,3,3,3,3,3,3,3,3,3,3,3,3,3,3,4),(0.0456204032258259,0.065591425408853,
0.0680155880609422,0.0883202658995091,0.108965376561826,0.12973039962836,
0.138884388494815,0.160238567879024,0.170581844544607,0.191779893318925,
0.21260531323758,0.234280551289898,0.256255325124974,0.278195688961884,
0.289177201391638,0.304167304345963,0.32621026478249,0.348773518577563,
0.368598838825139,0.391605811443076,0.414850647349645,0.437953814739496,
0.442692051944979),.UNSPECIFIED.);
#2056=B_SPLINE_CURVE_WITH_KNOTS('',3,(#14251,#14252,#14253,#14254,#14255,
#14256,#14257,#14258,#14259,#14260,#14261,#14262,#14263,#14264,#14265,#14266,
#14267,#14268,#14269,#14270,#14271,#14272,#14273,#14274,#14275,#14276,#14277,
#14278,#14279,#14280,#14281,#14282,#14283,#14284,#14285,#14286,#14287,#14288,
#14289,#14290,#14291,#14292,#14293,#14294,#14295,#14296,#14297,#14298,#14299,
#14300,#14301,#14302,#14303,#14304,#14305,#14306,#14307,#14308,#14309,#14310,
#14311,#14312,#14313,#14314,#14315,#14316,#14317),.UNSPECIFIED.,.F.,.F.,
(4,3,3,3,3,3,3,3,3,3,3,3,3,3,3,3,3,3,3,3,3,3,4),(0.292921487334435,0.31643995462257,
0.339832908041637,0.35115850846613,0.374074743599576,0.396822458213179,
0.418957653354956,0.431783371447174,0.435953653042847,0.458164802179347,
0.480490557745088,0.502482556266239,0.509540124092463,0.531186804154217,
0.552394115622339,0.570338559670427,0.584427760470523,0.605441781695685,
0.626488182426263,0.647119164363406,0.656445358093068,0.676663142009554,
0.692823674001952),.UNSPECIFIED.);
#2057=B_SPLINE_CURVE_WITH_KNOTS('',3,(#14542,#14543,#14544,#14545,#14546,
#14547,#14548,#14549,#14550,#14551,#14552,#14553,#14554,#14555,#14556,#14557,
#14558,#14559,#14560,#14561,#14562,#14563,#14564,#14565,#14566,#14567,#14568,
#14569,#14570,#14571,#14572,#14573,#14574,#14575,#14576,#14577,#14578,#14579,
#14580,#14581,#14582,#14583,#14584,#14585,#14586,#14587,#14588,#14589,#14590,
#14591,#14592,#14593,#14594,#14595,#14596,#14597,#14598,#14599,#14600,#14601,
#14602,#14603,#14604,#14605,#14606,#14607,#14608),.UNSPECIFIED.,.F.,.F.,
(4,3,3,3,3,3,3,3,3,3,3,3,3,3,3,3,3,3,3,3,3,3,4),(0.388743808694561,0.412291314929128,
0.435684440255801,0.446493930388203,0.4694260352786,0.492174534625314,0.514290748727391,
0.527190495378242,0.528342765132183,0.550551875168804,0.57289648834695,
0.594918096108076,0.605017058612659,0.62667489277834,0.647908083010114,
0.663030038725511,0.679972613028341,0.701014784361984,0.722078323417118,
0.742721270239805,0.752056234920233,0.772281268902372,0.78890962218563),
 .UNSPECIFIED.);
#2058=B_SPLINE_CURVE_WITH_KNOTS('',3,(#14610,#14611,#14612,#14613,#14614,
#14615,#14616,#14617,#14618,#14619,#14620,#14621,#14622,#14623,#14624,#14625,
#14626,#14627,#14628,#14629,#14630,#14631,#14632,#14633,#14634),
 .UNSPECIFIED.,.F.,.F.,(4,3,3,3,3,3,3,3,4),(1.37578048462076,1.45686141049424,
1.60341838966796,1.79882769523292,1.99423700079788,2.18964630636284,2.3850556119278,
2.58046491749276,2.73574928400801),.UNSPECIFIED.);
#2059=B_SPLINE_CURVE_WITH_KNOTS('',3,(#14635,#14636,#14637,#14638,#14639,
#14640,#14641,#14642,#14643,#14644,#14645,#14646,#14647,#14648,#14649,#14650,
#14651,#14652,#14653,#14654,#14655,#14656,#14657,#14658,#14659,#14660,#14661,
#14662,#14663,#14664,#14665),.UNSPECIFIED.,.F.,.F.,(4,3,3,3,3,3,3,3,3,3,
4),(-8.46698974268218,-8.34498337717536,-8.19842708418899,-8.05187079120262,
-7.90531449821626,-7.75875820522989,-7.61220191224352,-7.46564561925715,
-7.36794142393291,-7.27023722860866,-7.10702731044931),.UNSPECIFIED.);
#2060=B_SPLINE_CURVE_WITH_KNOTS('',3,(#14882,#14883,#14884,#14885,#14886,
#14887,#14888,#14889,#14890,#14891,#14892,#14893,#14894,#14895,#14896,#14897,
#14898,#14899,#14900,#14901,#14902,#14903,#14904,#14905,#14906,#14907,#14908,
#14909,#14910,#14911,#14912,#14913,#14914,#14915,#14916,#14917,#14918,#14919,
#14920,#14921,#14922,#14923,#14924,#14925,#14926,#14927,#14928,#14929,#14930,
#14931,#14932,#14933,#14934,#14935,#14936,#14937,#14938,#14939,#14940,#14941,
#14942,#14943,#14944,#14945,#14946,#14947,#14948,#14949,#14950,#14951),
 .UNSPECIFIED.,.F.,.F.,(4,3,3,3,3,3,3,3,3,3,3,3,3,3,3,3,3,3,3,3,3,3,3,4),
(0.0456204032258299,0.0655981179418588,0.0680155880609429,0.0883278583125895,
0.108979700505002,0.129736152354331,0.138884388494813,0.160222612528195,
0.167288964558313,0.188246662757136,0.209577396949683,0.212605313237581,
0.234309490301575,0.256299610436066,0.278223755390688,0.289177201391633,
0.300661973365335,0.322676429079424,0.345637633952279,0.368598838825135,
0.391630200148376,0.414879288170516,0.437962344841205,0.442692051946263),
 .UNSPECIFIED.);
#2061=B_SPLINE_CURVE_WITH_KNOTS('',3,(#14952,#14953,#14954,#14955,#14956,
#14957,#14958,#14959,#14960,#14961,#14962,#14963,#14964,#14965,#14966,#14967,
#14968,#14969,#14970,#14971,#14972,#14973,#14974,#14975,#14976,#14977,#14978,
#14979,#14980,#14981,#14982,#14983,#14984,#14985,#14986,#14987,#14988,#14989,
#14990,#14991,#14992,#14993,#14994,#14995,#14996,#14997,#14998,#14999,#15000,
#15001,#15002,#15003,#15004,#15005,#15006,#15007,#15008,#15009,#15010,#15011,
#15012,#15013,#15014,#15015,#15016,#15017,#15018),.UNSPECIFIED.,.F.,.F.,
(4,3,3,3,3,3,3,3,3,3,3,3,3,3,3,3,3,3,3,3,3,3,4),(0.0456204032258286,0.0655910813854655,
0.068015588060942,0.0883195560916928,0.108964343774303,0.129729534249668,
0.138884388494816,0.160238486724714,0.17058184454461,0.19178001763623,0.212605313237581,
0.23428080141658,0.256255577165211,0.278196282786692,0.289177201391641,
0.304167304345969,0.326211209526238,0.348774764259215,0.368598838825142,
0.391606553887288,0.414851175945759,0.437951746368497,0.442692051944989),
 .UNSPECIFIED.);
#2062=B_SPLINE_CURVE_WITH_KNOTS('',3,(#15020,#15021,#15022,#15023,#15024,
#15025,#15026,#15027,#15028,#15029,#15030,#15031,#15032,#15033,#15034,#15035,
#15036,#15037,#15038,#15039,#15040,#15041,#15042,#15043,#15044,#15045,#15046,
#15047,#15048,#15049,#15050,#15051,#15052,#15053,#15054,#15055,#15056,#15057,
#15058,#15059,#15060,#15061,#15062,#15063,#15064,#15065,#15066,#15067,#15068,
#15069,#15070,#15071,#15072,#15073,#15074,#15075,#15076,#15077,#15078,#15079,
#15080,#15081,#15082,#15083,#15084,#15085,#15086),.UNSPECIFIED.,.F.,.F.,
(4,3,3,3,3,3,3,3,3,3,3,3,3,3,3,3,3,3,3,3,3,3,4),(0.292921487334431,0.316439720210228,
0.339833503530754,0.351158508466117,0.374075098090679,0.396823752512112,
0.418960287931661,0.431783371447159,0.435953653042837,0.458165216388097,
0.480490538986432,0.502481681010645,0.509540124092444,0.531186158614458,
0.552392722397361,0.570338559670414,0.584427760470503,0.605441790528083,
0.626488220824195,0.647117933443906,0.656445358093045,0.676661964898181,
0.69282367400193),.UNSPECIFIED.);
#2063=B_SPLINE_CURVE_WITH_KNOTS('',3,(#15303,#15304,#15305,#15306,#15307,
#15308,#15309,#15310,#15311,#15312,#15313,#15314,#15315,#15316,#15317,#15318,
#15319,#15320,#15321,#15322,#15323,#15324,#15325,#15326,#15327,#15328,#15329,
#15330,#15331,#15332,#15333,#15334,#15335,#15336,#15337,#15338,#15339,#15340,
#15341,#15342,#15343,#15344,#15345,#15346,#15347,#15348,#15349,#15350,#15351,
#15352,#15353,#15354,#15355,#15356,#15357,#15358,#15359,#15360,#15361,#15362,
#15363,#15364,#15365,#15366,#15367,#15368,#15369),.UNSPECIFIED.,.F.,.F.,
(4,3,3,3,3,3,3,3,3,3,3,3,3,3,3,3,3,3,3,3,3,3,4),(0.388743808694616,0.412292033992709,
0.435683595212636,0.446493930388265,0.469426442483763,0.492172482934372,
0.514279800476523,0.527190495378315,0.528342765132256,0.550548564807948,
0.572891882788853,0.594916940527168,0.605017058612744,0.626675134742093,
0.647913250211275,0.663030038725596,0.67997261302843,0.701016459933957,
0.722079531351676,0.742719545992015,0.752056234920331,0.772278482899721,
0.788909622185731),.UNSPECIFIED.);
#2064=B_SPLINE_CURVE_WITH_KNOTS('',3,(#15449,#15450,#15451,#15452,#15453,
#15454,#15455,#15456),.UNSPECIFIED.,.F.,.F.,(4,2,2,4),(0.454727943260516,
0.817497205415061,1.1179422288639,1.12757409346142),.UNSPECIFIED.);
#2065=B_SPLINE_CURVE_WITH_KNOTS('',3,(#15458,#15459,#15460,#15461,#15462,
#15463,#15464,#15465,#15466,#15467),.UNSPECIFIED.,.F.,.F.,(4,2,2,2,4),(7.988499800996,
8.27482388691566,9.12009217678541,9.96748033460318,10.5849919888033),
 .UNSPECIFIED.);
#2066=B_SPLINE_CURVE_WITH_KNOTS('',3,(#15469,#15470,#15471,#15472,#15473,
#15474,#15475,#15476),.UNSPECIFIED.,.F.,.F.,(4,2,2,4),(0.206494701655245,
0.224600458019832,0.493190421269396,0.796761172817836),.UNSPECIFIED.);
#2067=B_SPLINE_CURVE_WITH_KNOTS('',3,(#15478,#15479,#15480,#15481,#15482,
#15483,#15484,#15485),.UNSPECIFIED.,.F.,.F.,(4,2,2,4),(0.0244247543319025,
0.121209416063949,0.392852832673739,0.86313391404281),.UNSPECIFIED.);
#2068=B_SPLINE_CURVE_WITH_KNOTS('',3,(#15487,#15488,#15489,#15490,#15491,
#15492,#15493,#15494,#15495,#15496),.UNSPECIFIED.,.F.,.F.,(4,2,2,2,4),(0.,
0.00468856100687238,0.00953611324486448,0.016512324451668,0.054064546643435),
 .UNSPECIFIED.);
#2069=B_SPLINE_CURVE_WITH_KNOTS('',3,(#15497,#15498,#15499,#15500,#15501,
#15502,#15503,#15504,#15505,#15506,#15507,#15508,#15509,#15510,#15511,#15512,
#15513,#15514,#15515,#15516,#15517,#15518,#15519,#15520,#15521,#15522,#15523,
#15524,#15525,#15526,#15527,#15528,#15529,#15530,#15531,#15532,#15533),
 .UNSPECIFIED.,.F.,.F.,(4,2,2,2,2,2,2,3,2,2,2,2,3,2,3,2,4),(-4.19165574034525,
-4.03032117377234,-2.98835753459495,-1.8167610426259,-1.53784546296415,
-0.91967663047101,0.211532037017665,1.58341627269388,1.9580796967688,2.24136988796164,
2.45798518061932,2.67055420996467,3.03253458017038,3.50340496487975,3.99111343077771,
4.4161911034713,4.54808020905552),.UNSPECIFIED.);
#2070=B_SPLINE_CURVE_WITH_KNOTS('',3,(#15536,#15537,#15538,#15539),
 .UNSPECIFIED.,.F.,.F.,(4,4),(0.49499599936341,0.498445492504748),
 .UNSPECIFIED.);
#2071=B_SPLINE_CURVE_WITH_KNOTS('',3,(#15542,#15543,#15544,#15545,#15546,
#15547),.UNSPECIFIED.,.F.,.F.,(4,2,4),(3.20894154855339,3.40901470375746,
3.7274058638353),.UNSPECIFIED.);
#2072=B_SPLINE_CURVE_WITH_KNOTS('',3,(#15588,#15589,#15590,#15591),
 .UNSPECIFIED.,.F.,.F.,(4,4),(0.,0.0220369188457182),.UNSPECIFIED.);
#2073=B_SPLINE_CURVE_WITH_KNOTS('',3,(#15593,#15594,#15595,#15596),
 .UNSPECIFIED.,.F.,.F.,(4,4),(-0.00193973474980554,0.),.UNSPECIFIED.);
#2074=B_SPLINE_CURVE_WITH_KNOTS('',3,(#15598,#15599,#15600,#15601,#15602,
#15603,#15604,#15605,#15606),.UNSPECIFIED.,.F.,.F.,(4,1,1,1,1,1,4),(-0.298437369709564,
-0.171987820125499,-0.128990865094124,-0.107492387578436,-0.0859939100627483,
-0.0429969550313731,2.18665630107447E-15),.UNSPECIFIED.);
#2075=B_SPLINE_CURVE_WITH_KNOTS('',3,(#15607,#15608,#15609,#15610,#15611,
#15612,#15613,#15614,#15615,#15616,#15617,#15618,#15619),.UNSPECIFIED.,
 .F.,.F.,(4,3,3,3,4),(-0.0238309061779073,-0.0143692739845844,-0.000757422723839024,
0.,0.000876524285481889),.UNSPECIFIED.);
#2076=B_SPLINE_CURVE_WITH_KNOTS('',3,(#15637,#15638,#15639,#15640),
 .UNSPECIFIED.,.F.,.F.,(4,4),(-0.568040806163476,-0.559254116636047),
 .UNSPECIFIED.);
#2077=B_SPLINE_CURVE_WITH_KNOTS('',3,(#15641,#15642,#15643,#15644),
 .UNSPECIFIED.,.F.,.F.,(4,4),(-0.559254116636047,-0.558995519533699),
 .UNSPECIFIED.);
#2078=B_SPLINE_CURVE_WITH_KNOTS('',3,(#15670,#15671,#15672,#15673,#15674,
#15675),.UNSPECIFIED.,.F.,.F.,(4,1,1,4),(-0.0526223898608226,-0.00982827194233497,
0.0167056168711113,0.122841172124896),.UNSPECIFIED.);
#2079=B_SPLINE_CURVE_WITH_KNOTS('',3,(#15676,#15677,#15678,#15679,#15680,
#15681,#15682,#15683,#15684,#15685,#15686,#15687,#15688),.UNSPECIFIED.,
 .F.,.F.,(4,3,3,3,4),(-0.106251137377224,-0.0856969437471496,-0.0642683238575322,
-0.0431286319900445,-0.0239354841132347),.UNSPECIFIED.);
#2080=B_SPLINE_CURVE_WITH_KNOTS('',3,(#15714,#15715,#15716,#15717,#15718,
#15719,#15720,#15721,#15722,#15723,#15724,#15725,#15726),.UNSPECIFIED.,
 .F.,.F.,(4,3,3,3,4),(-0.0822872988306396,-0.0631010153008522,-0.0415784772668247,
-0.0207892386334123,0.),.UNSPECIFIED.);
#2081=B_SPLINE_CURVE_WITH_KNOTS('',3,(#15727,#15728,#15729,#15730,#15731,
#15732),.UNSPECIFIED.,.F.,.F.,(4,1,1,4),(-0.122507237401861,-0.0166673118873763,
0.00979266949124491,0.0524797156569033),.UNSPECIFIED.);
#2082=B_SPLINE_CURVE_WITH_KNOTS('',3,(#15788,#15789,#15790,#15791,#15792,
#15793,#15794,#15795,#15796,#15797,#15798,#15799,#15800),.UNSPECIFIED.,
 .F.,.F.,(4,1,1,1,1,1,1,1,1,1,4),(-2.79926716786827E-16,0.0952151257535402,
0.12695350100472,0.253907002009441,0.380860503014162,0.444337253516522,
0.507814004018882,0.571290754521243,0.634767505023603,0.761721006028324,
0.888674507033045),.UNSPECIFIED.);
#2083=B_SPLINE_CURVE_WITH_KNOTS('',3,(#15819,#15820,#15821,#15822),
 .UNSPECIFIED.,.F.,.F.,(4,4),(-0.333442290778402,-0.310721935396822),
 .UNSPECIFIED.);
#2084=B_SPLINE_CURVE_WITH_KNOTS('',3,(#15823,#15824,#15825,#15826),
 .UNSPECIFIED.,.F.,.F.,(4,4),(-0.00289838087678134,0.),.UNSPECIFIED.);
#2085=B_SPLINE_CURVE_WITH_KNOTS('',3,(#15844,#15845,#15846,#15847),
 .UNSPECIFIED.,.F.,.F.,(4,4),(-0.368202745393522,-0.362725525717532),
 .UNSPECIFIED.);
#2086=B_SPLINE_CURVE_WITH_KNOTS('',3,(#15848,#15849,#15850,#15851),
 .UNSPECIFIED.,.F.,.F.,(4,4),(-1.21209054225907,-1.18937018687749),
 .UNSPECIFIED.);
#2087=B_SPLINE_CURVE_WITH_KNOTS('',3,(#15916,#15917,#15918,#15919),
 .UNSPECIFIED.,.F.,.F.,(4,4),(-1.69528312459529,-1.65041027327101),
 .UNSPECIFIED.);
#2088=B_SPLINE_CURVE_WITH_KNOTS('',3,(#15921,#15922,#15923,#15924,#15925,
#15926,#15927,#15928),.UNSPECIFIED.,.F.,.F.,(4,2,2,4),(-0.179296549168617,
-0.0743195889907669,0.,0.00127807830646969),.UNSPECIFIED.);
#2089=B_SPLINE_CURVE_WITH_KNOTS('',3,(#15930,#15931,#15932,#15933,#15934,
#15935,#15936,#15937,#15938,#15939,#15940,#15941,#15942,#15943,#15944,#15945,
#15946,#15947,#15948,#15949,#15950,#15951,#15952,#15953,#15954,#15955,#15956,
#15957,#15958,#15959,#15960,#15961,#15962,#15963,#15964,#15965,#15966,#15967,
#15968,#15969,#15970,#15971,#15972,#15973),.UNSPECIFIED.,.F.,.F.,(4,1,1,
1,1,1,1,1,1,1,1,1,1,1,1,1,1,1,1,1,2,1,1,1,1,1,1,1,1,1,1,1,1,1,1,1,1,1,1,
1,4),(-0.209562262863929,-0.204422006679521,-0.102274847461392,-0.0512012678523278,
-0.0384328729500617,-0.0320486754989287,-0.0288565767733622,-0.0256644780477956,
-0.0192802805966626,-0.0160881818710961,-0.0144921325083128,-0.0136941078269212,
-0.0128960831455296,-0.00970398441996304,-0.00810793505717978,-0.00651188569439652,
-0.00491583633161326,-0.00331978696883,-0.00172373760604674,-0.00092571292465511,
-0.00012768824326348,0.000670442803844675,0.00146857385095283,0.00306483594516914,
0.00466109803938545,0.00625736013360175,0.00785362222781806,0.00944988432203437,
0.0110461464162507,0.012642408510467,0.0190274568873322,0.0206237189815485,
0.0222199810757648,0.0254125052641975,0.0317975536410627,0.0349900778294953,
0.0381826020179279,0.0509526987716584,0.10203308578658,0.153113472801502,
0.209298169834856),.UNSPECIFIED.);
#2090=B_SPLINE_CURVE_WITH_KNOTS('',3,(#15975,#15976,#15977,#15978,#15979,
#15980,#15981,#15982),.UNSPECIFIED.,.F.,.F.,(4,2,2,4),(-0.180707209300312,
-0.179428192538513,-0.10505403669152,0.),.UNSPECIFIED.);
#2091=B_SPLINE_CURVE_WITH_KNOTS('',3,(#15983,#15984,#15985,#15986),
 .UNSPECIFIED.,.F.,.F.,(4,4),(-0.610470665478335,-0.56786463639891),
 .UNSPECIFIED.);
#2092=B_SPLINE_CURVE_WITH_KNOTS('',3,(#15988,#15989,#15990,#15991,#15992,
#15993,#15994,#15995,#15996,#15997,#15998,#15999,#16000,#16001,#16002,#16003,
#16004,#16005,#16006,#16007,#16008,#16009,#16010,#16011,#16012,#16013,#16014,
#16015,#16016,#16017,#16018,#16019),.UNSPECIFIED.,.F.,.F.,(4,2,2,2,2,2,
2,2,2,2,2,2,2,2,2,4),(7.30127347091719,7.73953371561072,8.70849757927422,
9.75761831788078,10.6240396313108,11.1635915931425,11.6951305200134,12.3096569294078,
13.3326246077547,14.9097894959298,16.9197333719606,17.2630860159977,17.6046353500188,
18.2887955798721,19.6314324139533,19.8416341121591),.UNSPECIFIED.);
#2093=B_SPLINE_CURVE_WITH_KNOTS('',3,(#16021,#16022,#16023,#16024,#16025,
#16026,#16027,#16028,#16029,#16030,#16031,#16032,#16033,#16034,#16035,#16036,
#16037,#16038),.UNSPECIFIED.,.F.,.F.,(4,2,2,2,2,2,2,2,4),(0.,0.0365658707994515,
0.0668093710570093,0.0956601659705786,0.102826995742203,0.107441358068936,
0.110930030796359,0.1131636419913,0.115157395138511),.UNSPECIFIED.);
#2094=B_SPLINE_CURVE_WITH_KNOTS('',3,(#16040,#16041,#16042,#16043),
 .UNSPECIFIED.,.F.,.F.,(4,4),(0.0247832798762883,1.59869741523446),
 .UNSPECIFIED.);
#2095=B_SPLINE_CURVE_WITH_KNOTS('',3,(#16045,#16046,#16047,#16048,#16049,
#16050,#16051,#16052),.UNSPECIFIED.,.F.,.F.,(4,2,2,4),(1.02771410392025,
1.13707184330416,1.42612231113256,1.52420361303142),.UNSPECIFIED.);
#2096=B_SPLINE_CURVE_WITH_KNOTS('',3,(#16053,#16054,#16055,#16056,#16057,
#16058,#16059,#16060,#16061,#16062,#16063,#16064),.UNSPECIFIED.,.F.,.F.,
(4,2,2,2,2,4),(0.270493900932635,0.631114701004337,1.39388503809185,1.53528705775335,
1.7371190382286,2.03827258807633),.UNSPECIFIED.);
#2097=B_SPLINE_CURVE_WITH_KNOTS('',3,(#16066,#16067,#16068,#16069),
 .UNSPECIFIED.,.F.,.F.,(4,4),(0.196441473689909,0.273564529056192),
 .UNSPECIFIED.);
#2098=B_SPLINE_CURVE_WITH_KNOTS('',3,(#16130,#16131,#16132,#16133),
 .UNSPECIFIED.,.F.,.F.,(4,4),(2.3768052952955,2.45393013011815),
 .UNSPECIFIED.);
#2099=B_SPLINE_CURVE_WITH_KNOTS('',3,(#16134,#16135,#16136,#16137,#16138,
#16139,#16140,#16141,#16142,#16143,#16144,#16145,#16146,#16147,#16148),
 .UNSPECIFIED.,.F.,.F.,(4,1,1,1,1,1,1,1,1,1,1,1,4),(-2.6503728554188,-2.46106050860316,
-2.27174816178752,-2.08243581497188,-1.89312346815624,-1.51449877452496,
-1.32518642770932,-1.13587408089368,-0.757249387262401,-0.567937040446761,
-0.378624693631121,-0.189312346815481,1.58539847916472E-13),
 .UNSPECIFIED.);
#2100=B_SPLINE_CURVE_WITH_KNOTS('',3,(#16328,#16329,#16330,#16331),
 .UNSPECIFIED.,.F.,.F.,(4,4),(-3.37848098643011,-3.33713459027686),
 .UNSPECIFIED.);
#2101=B_SPLINE_CURVE_WITH_KNOTS('',3,(#16334,#16335,#16336,#16337,#16338),
 .UNSPECIFIED.,.F.,.F.,(4,1,4),(-1.5419206550847,-1.53605659091361,-1.53055417900298),
 .UNSPECIFIED.);
#2102=B_SPLINE_CURVE_WITH_KNOTS('',3,(#16378,#16379,#16380,#16381,#16382,
#16383,#16384,#16385,#16386,#16387),.UNSPECIFIED.,.F.,.F.,(4,2,2,2,4),(-0.000461291137172854,
0.,0.149268955712628,0.201222576985438,0.271344031396792),.UNSPECIFIED.);
#2103=B_SPLINE_CURVE_WITH_KNOTS('',3,(#16389,#16390,#16391,#16392,#16393,
#16394),.UNSPECIFIED.,.F.,.F.,(4,1,1,4),(1.28531937131641,1.43576170218118,
1.53605659091361,1.63635147964604),.UNSPECIFIED.);
#2104=B_SPLINE_CURVE_WITH_KNOTS('',3,(#16435,#16436,#16437,#16438,#16439,
#16440),.UNSPECIFIED.,.F.,.F.,(4,1,1,4),(3.27270261426272,3.42314494386144,
3.52343983026058,3.62373471625836),.UNSPECIFIED.);
#2105=B_SPLINE_CURVE_WITH_KNOTS('',3,(#16441,#16442,#16443,#16444,#16445,
#16446,#16447,#16448,#16449,#16450),.UNSPECIFIED.,.F.,.F.,(4,2,2,2,4),(0.,
0.0622753507868488,0.10841572250708,0.240982524890364,0.241392200811478),
 .UNSPECIFIED.);
#2106=B_SPLINE_CURVE_WITH_KNOTS('',3,(#16467,#16468,#16469,#16470,#16471,
#16472),.UNSPECIFIED.,.F.,.F.,(4,1,1,4),(-0.342287970460008,-0.244491407471435,
-0.146694844482861,0.),.UNSPECIFIED.);
#2107=B_SPLINE_CURVE_WITH_KNOTS('',3,(#16475,#16476,#16477,#16478,#16479,
#16480),.UNSPECIFIED.,.F.,.F.,(4,1,1,4),(-0.342283414449311,-0.24448815317808,
-0.146692891906848,0.),.UNSPECIFIED.);
#2108=B_SPLINE_CURVE_WITH_KNOTS('',3,(#16540,#16541,#16542,#16543,#16544,
#16545,#16546,#16547,#16548,#16549),.UNSPECIFIED.,.F.,.F.,(4,2,2,2,4),(1.96434377469099,
1.97666992459855,2.1946402902232,2.37433067980351,2.58280823059496),
 .UNSPECIFIED.);
#2109=B_SPLINE_CURVE_WITH_KNOTS('',3,(#16557,#16558,#16559,#16560,#16561,
#16562),.UNSPECIFIED.,.F.,.F.,(4,2,4),(4.3109381384364,4.3330311258171,
4.57447377984052),.UNSPECIFIED.);
#2110=B_SPLINE_CURVE_WITH_KNOTS('',3,(#16564,#16565,#16566,#16567,#16568,
#16569),.UNSPECIFIED.,.F.,.F.,(4,2,4),(3.49022354080093,3.68717579526624,
3.70926878264693),.UNSPECIFIED.);
#2111=B_SPLINE_CURVE_WITH_KNOTS('',3,(#16590,#16591,#16592,#16593,#16594,
#16595,#16596,#16597,#16598,#16599),.UNSPECIFIED.,.F.,.F.,(4,2,2,2,4),(2.58392298127871,
2.7000510857029,2.89102907779372,3.08081542641227,3.20286836753106),
 .UNSPECIFIED.);
#2112=B_SPLINE_CURVE_WITH_KNOTS('',3,(#16603,#16604,#16605,#16606,#16607,
#16608),.UNSPECIFIED.,.F.,.F.,(4,2,4),(3.49022354080093,3.68717579526624,
3.70926878264693),.UNSPECIFIED.);
#2113=B_SPLINE_CURVE_WITH_KNOTS('',3,(#16610,#16611,#16612,#16613,#16614,
#16615),.UNSPECIFIED.,.F.,.F.,(4,2,4),(4.3109381384364,4.3330311258171,
4.57447377984052),.UNSPECIFIED.);
#2114=B_SPLINE_CURVE_WITH_KNOTS('',3,(#16629,#16630,#16631,#16632,#16633,
#16634,#16635,#16636,#16637,#16638,#16639,#16640),.UNSPECIFIED.,.F.,.F.,
(4,2,2,2,2,4),(-0.450068351261136,-0.449277118529424,-0.395780452738916,
-0.344548373309444,-0.289276038050646,-0.266437659406895),.UNSPECIFIED.);
#2115=B_SPLINE_CURVE_WITH_KNOTS('',3,(#16673,#16674,#16675,#16676,#16677,
#16678),.UNSPECIFIED.,.F.,.F.,(4,1,1,4),(0.,0.146692891906848,0.24448815317808,
0.342283414449311),.UNSPECIFIED.);
#2116=B_SPLINE_CURVE_WITH_KNOTS('',3,(#16715,#16716,#16717,#16718,#16719,
#16720),.UNSPECIFIED.,.F.,.F.,(4,1,1,4),(0.,0.146694844482861,0.244491407471435,
0.342287970460008),.UNSPECIFIED.);
#2117=B_SPLINE_CURVE_WITH_KNOTS('',3,(#16724,#16725,#16726,#16727,#16728,
#16729,#16730,#16731,#16732,#16733,#16734,#16735),.UNSPECIFIED.,.F.,.F.,
(4,2,2,2,2,4),(-0.000647438424248184,0.,0.0437744744587241,0.0856959160908778,
0.13092335956413,0.149611216233916),.UNSPECIFIED.);
#2118=B_SPLINE_CURVE_WITH_KNOTS('',3,(#16740,#16741,#16742,#16743,#16744,
#16745),.UNSPECIFIED.,.F.,.F.,(4,2,4),(-0.158368645267172,-0.114075041619828,
-0.111082236270598),.UNSPECIFIED.);
#2119=B_SPLINE_CURVE_WITH_KNOTS('',3,(#16746,#16747,#16748,#16749,#16750,
#16751),.UNSPECIFIED.,.F.,.F.,(4,2,4),(-0.528961775370489,-0.52596897002119,
-0.481675366373846),.UNSPECIFIED.);
#2120=B_SPLINE_CURVE_WITH_KNOTS('',3,(#16771,#16772,#16773,#16774,#16775,
#16776,#16777,#16778,#16779,#16780),.UNSPECIFIED.,.F.,.F.,(4,2,2,2,4),(3.51149927081573,
3.56780584356594,3.7303420780886,3.89287831261127,3.98695113493942),
 .UNSPECIFIED.);
#2121=B_SPLINE_CURVE_WITH_KNOTS('',3,(#16800,#16801,#16802,#16803,#16804,
#16805,#16806,#16807,#16808,#16809),.UNSPECIFIED.,.F.,.F.,(4,2,2,2,4),(1.96545843429502,
2.05953125662317,2.22206749114584,2.38460372566851,2.44091029841871),
 .UNSPECIFIED.);
#2122=VERTEX_POINT('',#7056);
#2123=VERTEX_POINT('',#7057);
#2124=VERTEX_POINT('',#7065);
#2125=VERTEX_POINT('',#7070);
#2126=VERTEX_POINT('',#7083);
#2127=VERTEX_POINT('',#7085);
#2128=VERTEX_POINT('',#7087);
#2129=VERTEX_POINT('',#7089);
#2130=VERTEX_POINT('',#7102);
#2131=VERTEX_POINT('',#7106);
#2132=VERTEX_POINT('',#7129);
#2133=VERTEX_POINT('',#7142);
#2134=VERTEX_POINT('',#7148);
#2135=VERTEX_POINT('',#7150);
#2136=VERTEX_POINT('',#7153);
#2137=VERTEX_POINT('',#7156);
#2138=VERTEX_POINT('',#7158);
#2139=VERTEX_POINT('',#7161);
#2140=VERTEX_POINT('',#7164);
#2141=VERTEX_POINT('',#7166);
#2142=VERTEX_POINT('',#7170);
#2143=VERTEX_POINT('',#7172);
#2144=VERTEX_POINT('',#7176);
#2145=VERTEX_POINT('',#7178);
#2146=VERTEX_POINT('',#7182);
#2147=VERTEX_POINT('',#7186);
#2148=VERTEX_POINT('',#7192);
#2149=VERTEX_POINT('',#7196);
#2150=VERTEX_POINT('',#7202);
#2151=VERTEX_POINT('',#7204);
#2152=VERTEX_POINT('',#7206);
#2153=VERTEX_POINT('',#7210);
#2154=VERTEX_POINT('',#7213);
#2155=VERTEX_POINT('',#7214);
#2156=VERTEX_POINT('',#7219);
#2157=VERTEX_POINT('',#7223);
#2158=VERTEX_POINT('',#7227);
#2159=VERTEX_POINT('',#7232);
#2160=VERTEX_POINT('',#7234);
#2161=VERTEX_POINT('',#7236);
#2162=VERTEX_POINT('',#7240);
#2163=VERTEX_POINT('',#7243);
#2164=VERTEX_POINT('',#7249);
#2165=VERTEX_POINT('',#7250);
#2166=VERTEX_POINT('',#7252);
#2167=VERTEX_POINT('',#7257);
#2168=VERTEX_POINT('',#7258);
#2169=VERTEX_POINT('',#7264);
#2170=VERTEX_POINT('',#7265);
#2171=VERTEX_POINT('',#7272);
#2172=VERTEX_POINT('',#7274);
#2173=VERTEX_POINT('',#7278);
#2174=VERTEX_POINT('',#7279);
#2175=VERTEX_POINT('',#7281);
#2176=VERTEX_POINT('',#7283);
#2177=VERTEX_POINT('',#7286);
#2178=VERTEX_POINT('',#7289);
#2179=VERTEX_POINT('',#7293);
#2180=VERTEX_POINT('',#7297);
#2181=VERTEX_POINT('',#7301);
#2182=VERTEX_POINT('',#7302);
#2183=VERTEX_POINT('',#7304);
#2184=VERTEX_POINT('',#7306);
#2185=VERTEX_POINT('',#7310);
#2186=VERTEX_POINT('',#7312);
#2187=VERTEX_POINT('',#7319);
#2188=VERTEX_POINT('',#7321);
#2189=VERTEX_POINT('',#7323);
#2190=VERTEX_POINT('',#7325);
#2191=VERTEX_POINT('',#7327);
#2192=VERTEX_POINT('',#7329);
#2193=VERTEX_POINT('',#7331);
#2194=VERTEX_POINT('',#7333);
#2195=VERTEX_POINT('',#7335);
#2196=VERTEX_POINT('',#7337);
#2197=VERTEX_POINT('',#7339);
#2198=VERTEX_POINT('',#7343);
#2199=VERTEX_POINT('',#7347);
#2200=VERTEX_POINT('',#7348);
#2201=VERTEX_POINT('',#7350);
#2202=VERTEX_POINT('',#7352);
#2203=VERTEX_POINT('',#7354);
#2204=VERTEX_POINT('',#7356);
#2205=VERTEX_POINT('',#7358);
#2206=VERTEX_POINT('',#7360);
#2207=VERTEX_POINT('',#7363);
#2208=VERTEX_POINT('',#7364);
#2209=VERTEX_POINT('',#7366);
#2210=VERTEX_POINT('',#7370);
#2211=VERTEX_POINT('',#7372);
#2212=VERTEX_POINT('',#7376);
#2213=VERTEX_POINT('',#7380);
#2214=VERTEX_POINT('',#7384);
#2215=VERTEX_POINT('',#7385);
#2216=VERTEX_POINT('',#7387);
#2217=VERTEX_POINT('',#7389);
#2218=VERTEX_POINT('',#7393);
#2219=VERTEX_POINT('',#7395);
#2220=VERTEX_POINT('',#7399);
#2221=VERTEX_POINT('',#7400);
#2222=VERTEX_POINT('',#7402);
#2223=VERTEX_POINT('',#7404);
#2224=VERTEX_POINT('',#7408);
#2225=VERTEX_POINT('',#7410);
#2226=VERTEX_POINT('',#7453);
#2227=VERTEX_POINT('',#7454);
#2228=VERTEX_POINT('',#7477);
#2229=VERTEX_POINT('',#7485);
#2230=VERTEX_POINT('',#7504);
#2231=VERTEX_POINT('',#7505);
#2232=VERTEX_POINT('',#7517);
#2233=VERTEX_POINT('',#7519);
#2234=VERTEX_POINT('',#7523);
#2235=VERTEX_POINT('',#7525);
#2236=VERTEX_POINT('',#7527);
#2237=VERTEX_POINT('',#7529);
#2238=VERTEX_POINT('',#7531);
#2239=VERTEX_POINT('',#7533);
#2240=VERTEX_POINT('',#7535);
#2241=VERTEX_POINT('',#7538);
#2242=VERTEX_POINT('',#7540);
#2243=VERTEX_POINT('',#7543);
#2244=VERTEX_POINT('',#7545);
#2245=VERTEX_POINT('',#7547);
#2246=VERTEX_POINT('',#7549);
#2247=VERTEX_POINT('',#7552);
#2248=VERTEX_POINT('',#7553);
#2249=VERTEX_POINT('',#7555);
#2250=VERTEX_POINT('',#7567);
#2251=VERTEX_POINT('',#7676);
#2252=VERTEX_POINT('',#7677);
#2253=VERTEX_POINT('',#7679);
#2254=VERTEX_POINT('',#7681);
#2255=VERTEX_POINT('',#7683);
#2256=VERTEX_POINT('',#7685);
#2257=VERTEX_POINT('',#7687);
#2258=VERTEX_POINT('',#7690);
#2259=VERTEX_POINT('',#7692);
#2260=VERTEX_POINT('',#7694);
#2261=VERTEX_POINT('',#7696);
#2262=VERTEX_POINT('',#7699);
#2263=VERTEX_POINT('',#7700);
#2264=VERTEX_POINT('',#7702);
#2265=VERTEX_POINT('',#7704);
#2266=VERTEX_POINT('',#7706);
#2267=VERTEX_POINT('',#7708);
#2268=VERTEX_POINT('',#7710);
#2269=VERTEX_POINT('',#7712);
#2270=VERTEX_POINT('',#7716);
#2271=VERTEX_POINT('',#7719);
#2272=VERTEX_POINT('',#7723);
#2273=VERTEX_POINT('',#7730);
#2274=VERTEX_POINT('',#7739);
#2275=VERTEX_POINT('',#7740);
#2276=VERTEX_POINT('',#7746);
#2277=VERTEX_POINT('',#7750);
#2278=VERTEX_POINT('',#7752);
#2279=VERTEX_POINT('',#7757);
#2280=VERTEX_POINT('',#7763);
#2281=VERTEX_POINT('',#7764);
#2282=VERTEX_POINT('',#7771);
#2283=VERTEX_POINT('',#7776);
#2284=VERTEX_POINT('',#7778);
#2285=VERTEX_POINT('',#7784);
#2286=VERTEX_POINT('',#7785);
#2287=VERTEX_POINT('',#7790);
#2288=VERTEX_POINT('',#7792);
#2289=VERTEX_POINT('',#7797);
#2290=VERTEX_POINT('',#7801);
#2291=VERTEX_POINT('',#7802);
#2292=VERTEX_POINT('',#7808);
#2293=VERTEX_POINT('',#7814);
#2294=VERTEX_POINT('',#7828);
#2295=VERTEX_POINT('',#7838);
#2296=VERTEX_POINT('',#7847);
#2297=VERTEX_POINT('',#7848);
#2298=VERTEX_POINT('',#7855);
#2299=VERTEX_POINT('',#7873);
#2300=VERTEX_POINT('',#7888);
#2301=VERTEX_POINT('',#7898);
#2302=VERTEX_POINT('',#7905);
#2303=VERTEX_POINT('',#7907);
#2304=VERTEX_POINT('',#7928);
#2305=VERTEX_POINT('',#7929);
#2306=VERTEX_POINT('',#7931);
#2307=VERTEX_POINT('',#7945);
#2308=VERTEX_POINT('',#7970);
#2309=VERTEX_POINT('',#7971);
#2310=VERTEX_POINT('',#8030);
#2311=VERTEX_POINT('',#8031);
#2312=VERTEX_POINT('',#8084);
#2313=VERTEX_POINT('',#8085);
#2314=VERTEX_POINT('',#8150);
#2315=VERTEX_POINT('',#8151);
#2316=VERTEX_POINT('',#8216);
#2317=VERTEX_POINT('',#8217);
#2318=VERTEX_POINT('',#8219);
#2319=VERTEX_POINT('',#8227);
#2320=VERTEX_POINT('',#8246);
#2321=VERTEX_POINT('',#8247);
#2322=VERTEX_POINT('',#8249);
#2323=VERTEX_POINT('',#8263);
#2324=VERTEX_POINT('',#8288);
#2325=VERTEX_POINT('',#8289);
#2326=VERTEX_POINT('',#8354);
#2327=VERTEX_POINT('',#8355);
#2328=VERTEX_POINT('',#8414);
#2329=VERTEX_POINT('',#8415);
#2330=VERTEX_POINT('',#8477);
#2331=VERTEX_POINT('',#8478);
#2332=VERTEX_POINT('',#8540);
#2333=VERTEX_POINT('',#8541);
#2334=VERTEX_POINT('',#8543);
#2335=VERTEX_POINT('',#8551);
#2336=VERTEX_POINT('',#8570);
#2337=VERTEX_POINT('',#8571);
#2338=VERTEX_POINT('',#8573);
#2339=VERTEX_POINT('',#8587);
#2340=VERTEX_POINT('',#8612);
#2341=VERTEX_POINT('',#8613);
#2342=VERTEX_POINT('',#8672);
#2343=VERTEX_POINT('',#8673);
#2344=VERTEX_POINT('',#8726);
#2345=VERTEX_POINT('',#8727);
#2346=VERTEX_POINT('',#8792);
#2347=VERTEX_POINT('',#8793);
#2348=VERTEX_POINT('',#8858);
#2349=VERTEX_POINT('',#8859);
#2350=VERTEX_POINT('',#8861);
#2351=VERTEX_POINT('',#8869);
#2352=VERTEX_POINT('',#8888);
#2353=VERTEX_POINT('',#8889);
#2354=VERTEX_POINT('',#8891);
#2355=VERTEX_POINT('',#8905);
#2356=VERTEX_POINT('',#8930);
#2357=VERTEX_POINT('',#8931);
#2358=VERTEX_POINT('',#8990);
#2359=VERTEX_POINT('',#8991);
#2360=VERTEX_POINT('',#9044);
#2361=VERTEX_POINT('',#9045);
#2362=VERTEX_POINT('',#9110);
#2363=VERTEX_POINT('',#9111);
#2364=VERTEX_POINT('',#9176);
#2365=VERTEX_POINT('',#9177);
#2366=VERTEX_POINT('',#9179);
#2367=VERTEX_POINT('',#9187);
#2368=VERTEX_POINT('',#9206);
#2369=VERTEX_POINT('',#9207);
#2370=VERTEX_POINT('',#9209);
#2371=VERTEX_POINT('',#9219);
#2372=VERTEX_POINT('',#9220);
#2373=VERTEX_POINT('',#9222);
#2374=VERTEX_POINT('',#9284);
#2375=VERTEX_POINT('',#9285);
#2376=VERTEX_POINT('',#9338);
#2377=VERTEX_POINT('',#9339);
#2378=VERTEX_POINT('',#9395);
#2379=VERTEX_POINT('',#9396);
#2380=VERTEX_POINT('',#9464);
#2381=VERTEX_POINT('',#9465);
#2382=VERTEX_POINT('',#9467);
#2383=VERTEX_POINT('',#9490);
#2384=VERTEX_POINT('',#9518);
#2385=VERTEX_POINT('',#9519);
#2386=VERTEX_POINT('',#9521);
#2387=VERTEX_POINT('',#9531);
#2388=VERTEX_POINT('',#9532);
#2389=VERTEX_POINT('',#9534);
#2390=VERTEX_POINT('',#9596);
#2391=VERTEX_POINT('',#9597);
#2392=VERTEX_POINT('',#9650);
#2393=VERTEX_POINT('',#9651);
#2394=VERTEX_POINT('',#9707);
#2395=VERTEX_POINT('',#9708);
#2396=VERTEX_POINT('',#9776);
#2397=VERTEX_POINT('',#9777);
#2398=VERTEX_POINT('',#9779);
#2399=VERTEX_POINT('',#9802);
#2400=VERTEX_POINT('',#9833);
#2401=VERTEX_POINT('',#9834);
#2402=VERTEX_POINT('',#9836);
#2403=VERTEX_POINT('',#9846);
#2404=VERTEX_POINT('',#9847);
#2405=VERTEX_POINT('',#9849);
#2406=VERTEX_POINT('',#9911);
#2407=VERTEX_POINT('',#9912);
#2408=VERTEX_POINT('',#9971);
#2409=VERTEX_POINT('',#9972);
#2410=VERTEX_POINT('',#10034);
#2411=VERTEX_POINT('',#10035);
#2412=VERTEX_POINT('',#10100);
#2413=VERTEX_POINT('',#10101);
#2414=VERTEX_POINT('',#10103);
#2415=VERTEX_POINT('',#10126);
#2416=VERTEX_POINT('',#10157);
#2417=VERTEX_POINT('',#10158);
#2418=VERTEX_POINT('',#10160);
#2419=VERTEX_POINT('',#10170);
#2420=VERTEX_POINT('',#10171);
#2421=VERTEX_POINT('',#10173);
#2422=VERTEX_POINT('',#10235);
#2423=VERTEX_POINT('',#10236);
#2424=VERTEX_POINT('',#10289);
#2425=VERTEX_POINT('',#10290);
#2426=VERTEX_POINT('',#10346);
#2427=VERTEX_POINT('',#10347);
#2428=VERTEX_POINT('',#10415);
#2429=VERTEX_POINT('',#10416);
#2430=VERTEX_POINT('',#10418);
#2431=VERTEX_POINT('',#10441);
#2432=VERTEX_POINT('',#10472);
#2433=VERTEX_POINT('',#10474);
#2434=VERTEX_POINT('',#10478);
#2435=VERTEX_POINT('',#10480);
#2436=VERTEX_POINT('',#10486);
#2437=VERTEX_POINT('',#10491);
#2438=VERTEX_POINT('',#10499);
#2439=VERTEX_POINT('',#10504);
#2440=VERTEX_POINT('',#10506);
#2441=VERTEX_POINT('',#10518);
#2442=VERTEX_POINT('',#10520);
#2443=VERTEX_POINT('',#10525);
#2444=VERTEX_POINT('',#10533);
#2445=VERTEX_POINT('',#10545);
#2446=VERTEX_POINT('',#10563);
#2447=VERTEX_POINT('',#10565);
#2448=VERTEX_POINT('',#10570);
#2449=VERTEX_POINT('',#10628);
#2450=VERTEX_POINT('',#10653);
#2451=VERTEX_POINT('',#10658);
#2452=VERTEX_POINT('',#10716);
#2453=VERTEX_POINT('',#10717);
#2454=VERTEX_POINT('',#10758);
#2455=VERTEX_POINT('',#10766);
#2456=VERTEX_POINT('',#10779);
#2457=VERTEX_POINT('',#10796);
#2458=VERTEX_POINT('',#10798);
#2459=VERTEX_POINT('',#10841);
#2460=VERTEX_POINT('',#10866);
#2461=VERTEX_POINT('',#10883);
#2462=VERTEX_POINT('',#10893);
#2463=VERTEX_POINT('',#10895);
#2464=VERTEX_POINT('',#11006);
#2465=VERTEX_POINT('',#11008);
#2466=VERTEX_POINT('',#11034);
#2467=VERTEX_POINT('',#11039);
#2468=VERTEX_POINT('',#11084);
#2469=VERTEX_POINT('',#11098);
#2470=VERTEX_POINT('',#11113);
#2471=VERTEX_POINT('',#11124);
#2472=VERTEX_POINT('',#11126);
#2473=VERTEX_POINT('',#11262);
#2474=VERTEX_POINT('',#11263);
#2475=VERTEX_POINT('',#11286);
#2476=VERTEX_POINT('',#11300);
#2477=VERTEX_POINT('',#11302);
#2478=VERTEX_POINT('',#11321);
#2479=VERTEX_POINT('',#11362);
#2480=VERTEX_POINT('',#11364);
#2481=VERTEX_POINT('',#11366);
#2482=VERTEX_POINT('',#11368);
#2483=VERTEX_POINT('',#11490);
#2484=VERTEX_POINT('',#11491);
#2485=VERTEX_POINT('',#11493);
#2486=VERTEX_POINT('',#11511);
#2487=VERTEX_POINT('',#11513);
#2488=VERTEX_POINT('',#11568);
#2489=VERTEX_POINT('',#11570);
#2490=VERTEX_POINT('',#11572);
#2491=VERTEX_POINT('',#11574);
#2492=VERTEX_POINT('',#11578);
#2493=VERTEX_POINT('',#11700);
#2494=VERTEX_POINT('',#11701);
#2495=VERTEX_POINT('',#11703);
#2496=VERTEX_POINT('',#11721);
#2497=VERTEX_POINT('',#11723);
#2498=VERTEX_POINT('',#11778);
#2499=VERTEX_POINT('',#11780);
#2500=VERTEX_POINT('',#11782);
#2501=VERTEX_POINT('',#11784);
#2502=VERTEX_POINT('',#11788);
#2503=VERTEX_POINT('',#11924);
#2504=VERTEX_POINT('',#11925);
#2505=VERTEX_POINT('',#11948);
#2506=VERTEX_POINT('',#11956);
#2507=VERTEX_POINT('',#11958);
#2508=VERTEX_POINT('',#11978);
#2509=VERTEX_POINT('',#12026);
#2510=VERTEX_POINT('',#12028);
#2511=VERTEX_POINT('',#12030);
#2512=VERTEX_POINT('',#12032);
#2513=VERTEX_POINT('',#12036);
#2514=VERTEX_POINT('',#12038);
#2515=VERTEX_POINT('',#12097);
#2516=VERTEX_POINT('',#12098);
#2517=VERTEX_POINT('',#12100);
#2518=VERTEX_POINT('',#12102);
#2519=VERTEX_POINT('',#12104);
#2520=VERTEX_POINT('',#12106);
#2521=VERTEX_POINT('',#12108);
#2522=VERTEX_POINT('',#12110);
#2523=VERTEX_POINT('',#12113);
#2524=VERTEX_POINT('',#12115);
#2525=VERTEX_POINT('',#12117);
#2526=VERTEX_POINT('',#12119);
#2527=VERTEX_POINT('',#12122);
#2528=VERTEX_POINT('',#12181);
#2529=VERTEX_POINT('',#12243);
#2530=VERTEX_POINT('',#15380);
#2531=VERTEX_POINT('',#15382);
#2532=VERTEX_POINT('',#15384);
#2533=VERTEX_POINT('',#15388);
#2534=VERTEX_POINT('',#15390);
#2535=VERTEX_POINT('',#15448);
#2536=VERTEX_POINT('',#15457);
#2537=VERTEX_POINT('',#15468);
#2538=VERTEX_POINT('',#15477);
#2539=VERTEX_POINT('',#15486);
#2540=VERTEX_POINT('',#15534);
#2541=VERTEX_POINT('',#15535);
#2542=VERTEX_POINT('',#15541);
#2543=VERTEX_POINT('',#15548);
#2544=VERTEX_POINT('',#15587);
#2545=VERTEX_POINT('',#15592);
#2546=VERTEX_POINT('',#15597);
#2547=VERTEX_POINT('',#15636);
#2548=VERTEX_POINT('',#15669);
#2549=VERTEX_POINT('',#15713);
#2550=VERTEX_POINT('',#15785);
#2551=VERTEX_POINT('',#15787);
#2552=VERTEX_POINT('',#15818);
#2553=VERTEX_POINT('',#15843);
#2554=VERTEX_POINT('',#15915);
#2555=VERTEX_POINT('',#15920);
#2556=VERTEX_POINT('',#15929);
#2557=VERTEX_POINT('',#15974);
#2558=VERTEX_POINT('',#15987);
#2559=VERTEX_POINT('',#16020);
#2560=VERTEX_POINT('',#16039);
#2561=VERTEX_POINT('',#16044);
#2562=VERTEX_POINT('',#16327);
#2563=VERTEX_POINT('',#16332);
#2564=VERTEX_POINT('',#16377);
#2565=VERTEX_POINT('',#16388);
#2566=VERTEX_POINT('',#16432);
#2567=VERTEX_POINT('',#16434);
#2568=VERTEX_POINT('',#16452);
#2569=VERTEX_POINT('',#16456);
#2570=VERTEX_POINT('',#16459);
#2571=VERTEX_POINT('',#16460);
#2572=VERTEX_POINT('',#16462);
#2573=VERTEX_POINT('',#16464);
#2574=VERTEX_POINT('',#16466);
#2575=VERTEX_POINT('',#16473);
#2576=VERTEX_POINT('',#16482);
#2577=VERTEX_POINT('',#16484);
#2578=VERTEX_POINT('',#16488);
#2579=VERTEX_POINT('',#16492);
#2580=VERTEX_POINT('',#16496);
#2581=VERTEX_POINT('',#16500);
#2582=VERTEX_POINT('',#16504);
#2583=VERTEX_POINT('',#16508);
#2584=VERTEX_POINT('',#16538);
#2585=VERTEX_POINT('',#16539);
#2586=VERTEX_POINT('',#16588);
#2587=VERTEX_POINT('',#16589);
#2588=VERTEX_POINT('',#16617);
#2589=VERTEX_POINT('',#16625);
#2590=VERTEX_POINT('',#16627);
#2591=VERTEX_POINT('',#16671);
#2592=VERTEX_POINT('',#16680);
#2593=VERTEX_POINT('',#16713);
#2594=VERTEX_POINT('',#16722);
#2595=VERTEX_POINT('',#16737);
#2596=VERTEX_POINT('',#16738);
#2597=VERTEX_POINT('',#16753);
#2598=VERTEX_POINT('',#16769);
#2599=VERTEX_POINT('',#16770);
#2600=VERTEX_POINT('',#16781);
#2601=VERTEX_POINT('',#16783);
#2602=VERTEX_POINT('',#16787);
#2603=VERTEX_POINT('',#16791);
#2604=VERTEX_POINT('',#16798);
#2605=VERTEX_POINT('',#16799);
#2606=VERTEX_POINT('',#16810);
#2607=VERTEX_POINT('',#16812);
#2608=VERTEX_POINT('',#16816);
#2609=VERTEX_POINT('',#16820);
#2610=EDGE_CURVE('',#2122,#2123,#1869,.T.);
#2611=EDGE_CURVE('',#2123,#2124,#1870,.T.);
#2612=EDGE_CURVE('',#2124,#2125,#1871,.T.);
#2613=EDGE_CURVE('',#2125,#2122,#1872,.T.);
#2614=EDGE_CURVE('',#2124,#2126,#385,.T.);
#2615=EDGE_CURVE('',#2127,#2126,#238,.T.);
#2616=EDGE_CURVE('',#2127,#2128,#386,.T.);
#2617=EDGE_CURVE('',#2129,#2128,#387,.T.);
#2618=EDGE_CURVE('',#2129,#2125,#236,.T.);
#2619=EDGE_CURVE('',#2130,#2123,#388,.T.);
#2620=EDGE_CURVE('',#2126,#2130,#389,.T.);
#2621=EDGE_CURVE('',#2130,#2131,#239,.T.);
#2622=EDGE_CURVE('',#2131,#2127,#390,.T.);
#2623=EDGE_CURVE('',#2129,#2132,#391,.T.);
#2624=EDGE_CURVE('',#2122,#2132,#237,.T.);
#2625=EDGE_CURVE('',#2133,#2131,#392,.T.);
#2626=EDGE_CURVE('',#2133,#2128,#393,.T.);
#2627=EDGE_CURVE('',#2133,#2132,#394,.T.);
#2628=EDGE_CURVE('',#2128,#2134,#395,.T.);
#2629=EDGE_CURVE('',#2134,#2135,#396,.T.);
#2630=EDGE_CURVE('',#2135,#2129,#397,.T.);
#2631=EDGE_CURVE('',#2136,#2136,#240,.T.);
#2632=EDGE_CURVE('',#2132,#2137,#398,.T.);
#2633=EDGE_CURVE('',#2137,#2138,#399,.T.);
#2634=EDGE_CURVE('',#2138,#2133,#400,.T.);
#2635=EDGE_CURVE('',#2139,#2139,#241,.T.);
#2636=EDGE_CURVE('',#2135,#2140,#401,.T.);
#2637=EDGE_CURVE('',#2141,#2134,#402,.T.);
#2638=EDGE_CURVE('',#2140,#2141,#403,.T.);
#2639=EDGE_CURVE('',#2142,#2137,#404,.T.);
#2640=EDGE_CURVE('',#2143,#2142,#405,.T.);
#2641=EDGE_CURVE('',#2138,#2143,#406,.T.);
#2642=EDGE_CURVE('',#2144,#2143,#407,.T.);
#2643=EDGE_CURVE('',#2144,#2145,#408,.T.);
#2644=EDGE_CURVE('',#2145,#2141,#409,.T.);
#2645=EDGE_CURVE('',#2146,#2142,#410,.T.);
#2646=EDGE_CURVE('',#2146,#2144,#411,.T.);
#2647=EDGE_CURVE('',#2147,#2140,#412,.T.);
#2648=EDGE_CURVE('',#2147,#2146,#413,.T.);
#2649=EDGE_CURVE('',#2145,#2147,#414,.T.);
#2650=EDGE_CURVE('',#2136,#2148,#415,.T.);
#2651=EDGE_CURVE('',#2148,#2148,#242,.T.);
#2652=EDGE_CURVE('',#2139,#2149,#416,.T.);
#2653=EDGE_CURVE('',#2149,#2149,#243,.T.);
#2654=EDGE_CURVE('',#2150,#2150,#244,.T.);
#2655=EDGE_CURVE('',#2150,#2151,#245,.T.);
#2656=EDGE_CURVE('',#2151,#2152,#246,.T.);
#2657=EDGE_CURVE('',#2152,#2151,#247,.T.);
#2658=EDGE_CURVE('',#2153,#2153,#248,.T.);
#2659=EDGE_CURVE('',#2154,#2155,#249,.T.);
#2660=EDGE_CURVE('',#2154,#2152,#417,.T.);
#2661=EDGE_CURVE('',#2155,#2154,#250,.T.);
#2662=EDGE_CURVE('',#2156,#2156,#251,.T.);
#2663=EDGE_CURVE('',#2156,#2153,#252,.T.);
#2664=EDGE_CURVE('',#2157,#2157,#253,.T.);
#2665=EDGE_CURVE('',#2157,#2156,#418,.T.);
#2666=EDGE_CURVE('',#2155,#2158,#254,.T.);
#2667=EDGE_CURVE('',#2158,#2158,#255,.T.);
#2668=EDGE_CURVE('',#2159,#2159,#256,.T.);
#2669=EDGE_CURVE('',#2159,#2160,#257,.T.);
#2670=EDGE_CURVE('',#2160,#2161,#258,.T.);
#2671=EDGE_CURVE('',#2161,#2160,#259,.T.);
#2672=EDGE_CURVE('',#2162,#2162,#260,.T.);
#2673=EDGE_CURVE('',#2161,#2163,#419,.T.);
#2674=EDGE_CURVE('',#2163,#2163,#261,.T.);
#2675=EDGE_CURVE('',#2162,#2157,#262,.T.);
#2676=EDGE_CURVE('',#2164,#2165,#263,.T.);
#2677=EDGE_CURVE('',#2165,#2166,#264,.T.);
#2678=EDGE_CURVE('',#2166,#2166,#265,.T.);
#2679=EDGE_CURVE('',#2165,#2164,#266,.T.);
#2680=EDGE_CURVE('',#2167,#2168,#267,.T.);
#2681=EDGE_CURVE('',#2168,#2167,#268,.T.);
#2682=EDGE_CURVE('',#2168,#2164,#420,.T.);
#2683=EDGE_CURVE('',#2169,#2170,#269,.T.);
#2684=EDGE_CURVE('',#2170,#2169,#270,.T.);
#2685=EDGE_CURVE('',#2169,#2167,#271,.T.);
#2686=EDGE_CURVE('',#2163,#2170,#272,.T.);
#2687=EDGE_CURVE('',#2171,#2171,#273,.T.);
#2688=EDGE_CURVE('',#2171,#2172,#421,.T.);
#2689=EDGE_CURVE('',#2172,#2172,#274,.T.);
#2690=EDGE_CURVE('',#2173,#2174,#422,.T.);
#2691=EDGE_CURVE('',#2175,#2173,#423,.T.);
#2692=EDGE_CURVE('',#2176,#2175,#424,.T.);
#2693=EDGE_CURVE('',#2174,#2176,#425,.T.);
#2694=EDGE_CURVE('',#2177,#2177,#275,.T.);
#2695=EDGE_CURVE('',#2178,#2178,#276,.T.);
#2696=EDGE_CURVE('',#2178,#2171,#426,.T.);
#2697=EDGE_CURVE('',#2179,#2179,#277,.T.);
#2698=EDGE_CURVE('',#2179,#2177,#427,.T.);
#2699=EDGE_CURVE('',#2180,#2180,#278,.T.);
#2700=EDGE_CURVE('',#2180,#2179,#428,.T.);
#2701=EDGE_CURVE('',#2181,#2182,#429,.T.);
#2702=EDGE_CURVE('',#2182,#2183,#430,.T.);
#2703=EDGE_CURVE('',#2183,#2184,#431,.T.);
#2704=EDGE_CURVE('',#2184,#2181,#432,.T.);
#2705=EDGE_CURVE('',#2185,#2183,#433,.T.);
#2706=EDGE_CURVE('',#2182,#2186,#434,.T.);
#2707=EDGE_CURVE('',#2185,#2186,#435,.T.);
#2708=EDGE_CURVE('',#2186,#2181,#436,.T.);
#2709=EDGE_CURVE('',#2184,#2185,#437,.T.);
#2710=EDGE_CURVE('',#2187,#2184,#438,.T.);
#2711=EDGE_CURVE('',#2188,#2187,#439,.F.);
#2712=EDGE_CURVE('',#2188,#2189,#440,.T.);
#2713=EDGE_CURVE('',#2189,#2190,#441,.T.);
#2714=EDGE_CURVE('',#2190,#2191,#442,.T.);
#2715=EDGE_CURVE('',#2192,#2191,#443,.T.);
#2716=EDGE_CURVE('',#2193,#2192,#444,.T.);
#2717=EDGE_CURVE('',#2194,#2193,#445,.T.);
#2718=EDGE_CURVE('',#2194,#2195,#446,.T.);
#2719=EDGE_CURVE('',#2196,#2195,#447,.F.);
#2720=EDGE_CURVE('',#2196,#2197,#448,.T.);
#2721=EDGE_CURVE('',#2185,#2197,#449,.T.);
#2722=EDGE_CURVE('',#2198,#2183,#450,.F.);
#2723=EDGE_CURVE('',#2187,#2198,#451,.T.);
#2724=EDGE_CURVE('',#2199,#2200,#452,.T.);
#2725=EDGE_CURVE('',#2201,#2199,#453,.T.);
#2726=EDGE_CURVE('',#2202,#2201,#454,.T.);
#2727=EDGE_CURVE('',#2203,#2202,#455,.T.);
#2728=EDGE_CURVE('',#2204,#2203,#456,.T.);
#2729=EDGE_CURVE('',#2205,#2204,#457,.T.);
#2730=EDGE_CURVE('',#2206,#2205,#458,.T.);
#2731=EDGE_CURVE('',#2200,#2206,#459,.T.);
#2732=EDGE_CURVE('',#2207,#2208,#460,.T.);
#2733=EDGE_CURVE('',#2209,#2207,#461,.T.);
#2734=EDGE_CURVE('',#2208,#2209,#462,.T.);
#2735=EDGE_CURVE('',#2195,#2210,#463,.T.);
#2736=EDGE_CURVE('',#2210,#2211,#464,.F.);
#2737=EDGE_CURVE('',#2211,#2196,#465,.T.);
#2738=EDGE_CURVE('',#2212,#2194,#466,.T.);
#2739=EDGE_CURVE('',#2210,#2212,#467,.T.);
#2740=EDGE_CURVE('',#2198,#2213,#468,.F.);
#2741=EDGE_CURVE('',#2213,#2188,#469,.T.);
#2742=EDGE_CURVE('',#2214,#2215,#470,.F.);
#2743=EDGE_CURVE('',#2215,#2216,#471,.T.);
#2744=EDGE_CURVE('',#2216,#2217,#472,.F.);
#2745=EDGE_CURVE('',#2217,#2214,#473,.T.);
#2746=EDGE_CURVE('',#2215,#2218,#474,.T.);
#2747=EDGE_CURVE('',#2219,#2218,#475,.T.);
#2748=EDGE_CURVE('',#2216,#2219,#476,.F.);
#2749=EDGE_CURVE('',#2220,#2221,#477,.F.);
#2750=EDGE_CURVE('',#2221,#2222,#478,.T.);
#2751=EDGE_CURVE('',#2222,#2223,#479,.F.);
#2752=EDGE_CURVE('',#2223,#2220,#480,.T.);
#2753=EDGE_CURVE('',#2224,#2221,#481,.T.);
#2754=EDGE_CURVE('',#2225,#2224,#482,.T.);
#2755=EDGE_CURVE('',#2222,#2225,#483,.T.);
#2756=EDGE_CURVE('',#2226,#2227,#1873,.T.);
#2757=EDGE_CURVE('',#2227,#2228,#1874,.T.);
#2758=EDGE_CURVE('',#2228,#2229,#1875,.T.);
#2759=EDGE_CURVE('',#2226,#2229,#1876,.T.);
#2760=EDGE_CURVE('',#2230,#2231,#279,.T.);
#2761=EDGE_CURVE('',#2231,#2228,#1877,.T.);
#2762=EDGE_CURVE('',#2227,#2226,#280,.T.);
#2763=EDGE_CURVE('',#2229,#2230,#1878,.T.);
#2764=EDGE_CURVE('',#2232,#2230,#22,.T.);
#2765=EDGE_CURVE('',#2233,#2232,#281,.T.);
#2766=EDGE_CURVE('',#2231,#2233,#23,.T.);
#2767=EDGE_CURVE('',#2234,#2225,#484,.T.);
#2768=EDGE_CURVE('',#2235,#2234,#485,.T.);
#2769=EDGE_CURVE('',#2236,#2235,#486,.T.);
#2770=EDGE_CURVE('',#2237,#2236,#487,.T.);
#2771=EDGE_CURVE('',#2238,#2237,#488,.T.);
#2772=EDGE_CURVE('',#2238,#2239,#489,.T.);
#2773=EDGE_CURVE('',#2240,#2239,#490,.F.);
#2774=EDGE_CURVE('',#2240,#2217,#491,.T.);
#2775=EDGE_CURVE('',#2241,#2219,#492,.T.);
#2776=EDGE_CURVE('',#2242,#2241,#493,.T.);
#2777=EDGE_CURVE('',#2242,#2223,#494,.T.);
#2778=EDGE_CURVE('',#2243,#2243,#282,.T.);
#2779=EDGE_CURVE('',#2244,#2244,#283,.T.);
#2780=EDGE_CURVE('',#2245,#2245,#284,.T.);
#2781=EDGE_CURVE('',#2246,#2246,#285,.T.);
#2782=EDGE_CURVE('',#2247,#2248,#286,.T.);
#2783=EDGE_CURVE('',#2248,#2249,#1879,.T.);
#2784=EDGE_CURVE('',#2249,#2233,#1880,.T.);
#2785=EDGE_CURVE('',#2232,#2250,#1881,.T.);
#2786=EDGE_CURVE('',#2247,#2250,#1882,.T.);
#2787=EDGE_CURVE('',#2250,#2249,#1883,.T.);
#2788=EDGE_CURVE('',#2248,#2247,#1884,.T.);
#2789=EDGE_CURVE('',#2251,#2252,#495,.T.);
#2790=EDGE_CURVE('',#2253,#2251,#496,.T.);
#2791=EDGE_CURVE('',#2254,#2253,#497,.T.);
#2792=EDGE_CURVE('',#2255,#2254,#498,.T.);
#2793=EDGE_CURVE('',#2256,#2255,#499,.T.);
#2794=EDGE_CURVE('',#2257,#2256,#500,.T.);
#2795=EDGE_CURVE('',#2252,#2257,#501,.T.);
#2796=EDGE_CURVE('',#2258,#2258,#287,.F.);
#2797=EDGE_CURVE('',#2259,#2259,#288,.F.);
#2798=EDGE_CURVE('',#2260,#2260,#289,.F.);
#2799=EDGE_CURVE('',#2261,#2261,#290,.F.);
#2800=EDGE_CURVE('',#2262,#2263,#502,.T.);
#2801=EDGE_CURVE('',#2263,#2264,#503,.T.);
#2802=EDGE_CURVE('',#2264,#2265,#504,.T.);
#2803=EDGE_CURVE('',#2265,#2266,#505,.T.);
#2804=EDGE_CURVE('',#2266,#2267,#506,.T.);
#2805=EDGE_CURVE('',#2267,#2268,#507,.T.);
#2806=EDGE_CURVE('',#2268,#2269,#508,.T.);
#2807=EDGE_CURVE('',#2269,#2262,#509,.T.);
#2808=EDGE_CURVE('',#2264,#2270,#510,.T.);
#2809=EDGE_CURVE('',#2270,#2190,#511,.T.);
#2810=EDGE_CURVE('',#2189,#2271,#512,.T.);
#2811=EDGE_CURVE('',#2265,#2271,#513,.T.);
#2812=EDGE_CURVE('',#2272,#2263,#514,.T.);
#2813=EDGE_CURVE('',#2270,#2272,#515,.T.);
#2814=EDGE_CURVE('',#2201,#2262,#516,.T.);
#2815=EDGE_CURVE('',#2199,#2272,#517,.T.);
#2816=EDGE_CURVE('',#2269,#2273,#518,.T.);
#2817=EDGE_CURVE('',#2273,#2202,#519,.T.);
#2818=EDGE_CURVE('',#2272,#2254,#520,.T.);
#2819=EDGE_CURVE('',#2253,#2191,#521,.T.);
#2820=EDGE_CURVE('',#2192,#2253,#522,.F.);
#2821=EDGE_CURVE('',#2274,#2275,#523,.T.);
#2822=EDGE_CURVE('',#2174,#2274,#524,.T.);
#2823=EDGE_CURVE('',#2275,#2174,#525,.T.);
#2824=EDGE_CURVE('',#2224,#2274,#526,.T.);
#2825=EDGE_CURVE('',#2275,#2276,#527,.T.);
#2826=EDGE_CURVE('',#2276,#2224,#528,.T.);
#2827=EDGE_CURVE('',#2235,#2277,#529,.T.);
#2828=EDGE_CURVE('',#2278,#2235,#530,.T.);
#2829=EDGE_CURVE('',#2277,#2278,#531,.T.);
#2830=EDGE_CURVE('',#2173,#2203,#532,.T.);
#2831=EDGE_CURVE('',#2279,#2173,#533,.T.);
#2832=EDGE_CURVE('',#2203,#2279,#534,.T.);
#2833=EDGE_CURVE('',#2274,#2279,#535,.T.);
#2834=EDGE_CURVE('',#2280,#2281,#536,.T.);
#2835=EDGE_CURVE('',#2176,#2280,#537,.T.);
#2836=EDGE_CURVE('',#2281,#2176,#538,.T.);
#2837=EDGE_CURVE('',#2280,#2275,#539,.T.);
#2838=EDGE_CURVE('',#2267,#2282,#540,.T.);
#2839=EDGE_CURVE('',#2282,#2280,#541,.T.);
#2840=EDGE_CURVE('',#2281,#2268,#542,.T.);
#2841=EDGE_CURVE('',#2236,#2283,#543,.T.);
#2842=EDGE_CURVE('',#2284,#2236,#544,.T.);
#2843=EDGE_CURVE('',#2283,#2284,#545,.T.);
#2844=EDGE_CURVE('',#2277,#2284,#546,.T.);
#2845=EDGE_CURVE('',#2285,#2286,#547,.T.);
#2846=EDGE_CURVE('',#2257,#2285,#548,.T.);
#2847=EDGE_CURVE('',#2286,#2257,#549,.T.);
#2848=EDGE_CURVE('',#2287,#2234,#550,.T.);
#2849=EDGE_CURVE('',#2288,#2287,#551,.T.);
#2850=EDGE_CURVE('',#2234,#2288,#552,.T.);
#2851=EDGE_CURVE('',#2266,#2212,#553,.T.);
#2852=EDGE_CURVE('',#2212,#2289,#554,.T.);
#2853=EDGE_CURVE('',#2289,#2282,#555,.T.);
#2854=EDGE_CURVE('',#2290,#2291,#556,.T.);
#2855=EDGE_CURVE('',#2252,#2290,#557,.T.);
#2856=EDGE_CURVE('',#2291,#2252,#558,.T.);
#2857=EDGE_CURVE('',#2251,#2193,#559,.T.);
#2858=EDGE_CURVE('',#2292,#2251,#560,.T.);
#2859=EDGE_CURVE('',#2193,#2292,#561,.T.);
#2860=EDGE_CURVE('',#2290,#2292,#562,.T.);
#2861=EDGE_CURVE('',#2292,#2293,#563,.T.);
#2862=EDGE_CURVE('',#2293,#2194,#564,.T.);
#2863=EDGE_CURVE('',#2293,#2289,#565,.T.);
#2864=EDGE_CURVE('',#2285,#2291,#566,.T.);
#2865=EDGE_CURVE('',#2291,#2288,#567,.T.);
#2866=EDGE_CURVE('',#2287,#2290,#568,.T.);
#2867=EDGE_CURVE('',#2288,#2278,#569,.T.);
#2868=EDGE_CURVE('',#2294,#2287,#570,.T.);
#2869=EDGE_CURVE('',#2225,#2294,#571,.T.);
#2870=EDGE_CURVE('',#2175,#2273,#572,.T.);
#2871=EDGE_CURVE('',#2202,#2175,#573,.T.);
#2872=EDGE_CURVE('',#2273,#2281,#574,.T.);
#2873=EDGE_CURVE('',#2206,#2295,#575,.T.);
#2874=EDGE_CURVE('',#2237,#2206,#576,.T.);
#2875=EDGE_CURVE('',#2295,#2237,#577,.T.);
#2876=EDGE_CURVE('',#2205,#2238,#578,.T.);
#2877=EDGE_CURVE('',#2283,#2295,#579,.T.);
#2878=EDGE_CURVE('',#2296,#2297,#580,.T.);
#2879=EDGE_CURVE('',#2256,#2296,#581,.T.);
#2880=EDGE_CURVE('',#2297,#2256,#582,.T.);
#2881=EDGE_CURVE('',#2296,#2286,#583,.T.);
#2882=EDGE_CURVE('',#2298,#2200,#584,.T.);
#2883=EDGE_CURVE('',#2255,#2298,#585,.T.);
#2884=EDGE_CURVE('',#2200,#2255,#586,.T.);
#2885=EDGE_CURVE('',#2298,#2297,#587,.T.);
#2886=EDGE_CURVE('',#2254,#2199,#588,.T.);
#2887=EDGE_CURVE('',#2295,#2298,#589,.T.);
#2888=EDGE_CURVE('',#2297,#2283,#590,.T.);
#2889=EDGE_CURVE('',#2284,#2296,#591,.T.);
#2890=EDGE_CURVE('',#2278,#2285,#592,.T.);
#2891=EDGE_CURVE('',#2286,#2277,#593,.T.);
#2892=EDGE_CURVE('',#2299,#2238,#594,.T.);
#2893=EDGE_CURVE('',#2204,#2299,#595,.T.);
#2894=EDGE_CURVE('',#2279,#2299,#596,.T.);
#2895=EDGE_CURVE('',#2276,#2294,#597,.T.);
#2896=EDGE_CURVE('',#2271,#2213,#598,.T.);
#2897=EDGE_CURVE('',#2241,#2300,#599,.T.);
#2898=EDGE_CURVE('',#2208,#2241,#600,.T.);
#2899=EDGE_CURVE('',#2300,#2208,#601,.T.);
#2900=EDGE_CURVE('',#2219,#2207,#602,.T.);
#2901=EDGE_CURVE('',#2218,#2300,#603,.T.);
#2902=EDGE_CURVE('',#2218,#2209,#604,.T.);
#2903=EDGE_CURVE('',#2242,#2301,#605,.T.);
#2904=EDGE_CURVE('',#2300,#2301,#606,.T.);
#2905=EDGE_CURVE('',#2220,#2301,#607,.T.);
#2906=EDGE_CURVE('',#2214,#2302,#608,.T.);
#2907=EDGE_CURVE('',#2303,#2302,#609,.F.);
#2908=EDGE_CURVE('',#2303,#2299,#610,.T.);
#2909=EDGE_CURVE('',#2239,#2303,#611,.T.);
#2910=EDGE_CURVE('',#2302,#2240,#612,.T.);
#2911=EDGE_CURVE('',#2197,#2211,#613,.T.);
#2912=EDGE_CURVE('',#2261,#2246,#614,.T.);
#2913=EDGE_CURVE('',#2260,#2245,#615,.T.);
#2914=EDGE_CURVE('',#2259,#2244,#616,.T.);
#2915=EDGE_CURVE('',#2258,#2243,#617,.T.);
#2916=EDGE_CURVE('',#2304,#2305,#618,.T.);
#2917=EDGE_CURVE('',#2305,#2306,#1885,.T.);
#2918=EDGE_CURVE('',#2307,#2306,#291,.F.);
#2919=EDGE_CURVE('',#2304,#2307,#1886,.T.);
#2920=EDGE_CURVE('',#2308,#2309,#619,.T.);
#2921=EDGE_CURVE('',#2309,#2305,#1887,.T.);
#2922=EDGE_CURVE('',#2308,#2304,#1888,.T.);
#2923=EDGE_CURVE('',#2310,#2311,#620,.T.);
#2924=EDGE_CURVE('',#2311,#2309,#1889,.T.);
#2925=EDGE_CURVE('',#2310,#2308,#1890,.T.);
#2926=EDGE_CURVE('',#2312,#2313,#621,.T.);
#2927=EDGE_CURVE('',#2313,#2311,#1891,.T.);
#2928=EDGE_CURVE('',#2312,#2310,#1892,.T.);
#2929=EDGE_CURVE('',#2314,#2315,#622,.T.);
#2930=EDGE_CURVE('',#2315,#2313,#1893,.T.);
#2931=EDGE_CURVE('',#2314,#2312,#1894,.T.);
#2932=EDGE_CURVE('',#2316,#2317,#623,.T.);
#2933=EDGE_CURVE('',#2318,#2316,#1895,.T.);
#2934=EDGE_CURVE('',#2319,#2318,#292,.T.);
#2935=EDGE_CURVE('',#2319,#2317,#1896,.T.);
#2936=EDGE_CURVE('',#2320,#2321,#624,.T.);
#2937=EDGE_CURVE('',#2321,#2322,#1897,.F.);
#2938=EDGE_CURVE('',#2323,#2322,#293,.F.);
#2939=EDGE_CURVE('',#2320,#2323,#1898,.F.);
#2940=EDGE_CURVE('',#2324,#2325,#625,.T.);
#2941=EDGE_CURVE('',#2325,#2321,#1899,.F.);
#2942=EDGE_CURVE('',#2324,#2320,#1900,.F.);
#2943=EDGE_CURVE('',#2326,#2327,#626,.T.);
#2944=EDGE_CURVE('',#2327,#2325,#1901,.F.);
#2945=EDGE_CURVE('',#2326,#2324,#1902,.F.);
#2946=EDGE_CURVE('',#2328,#2329,#627,.T.);
#2947=EDGE_CURVE('',#2329,#2327,#1903,.F.);
#2948=EDGE_CURVE('',#2328,#2326,#1904,.F.);
#2949=EDGE_CURVE('',#2330,#2331,#628,.T.);
#2950=EDGE_CURVE('',#2331,#2329,#1905,.F.);
#2951=EDGE_CURVE('',#2330,#2328,#1906,.F.);
#2952=EDGE_CURVE('',#2332,#2333,#629,.T.);
#2953=EDGE_CURVE('',#2334,#2332,#1907,.F.);
#2954=EDGE_CURVE('',#2335,#2334,#294,.T.);
#2955=EDGE_CURVE('',#2335,#2333,#1908,.F.);
#2956=EDGE_CURVE('',#2336,#2337,#630,.T.);
#2957=EDGE_CURVE('',#2337,#2338,#1909,.T.);
#2958=EDGE_CURVE('',#2339,#2338,#295,.F.);
#2959=EDGE_CURVE('',#2336,#2339,#1910,.F.);
#2960=EDGE_CURVE('',#2340,#2341,#631,.T.);
#2961=EDGE_CURVE('',#2341,#2337,#1911,.T.);
#2962=EDGE_CURVE('',#2340,#2336,#1912,.F.);
#2963=EDGE_CURVE('',#2342,#2343,#632,.T.);
#2964=EDGE_CURVE('',#2343,#2341,#1913,.T.);
#2965=EDGE_CURVE('',#2342,#2340,#1914,.F.);
#2966=EDGE_CURVE('',#2344,#2345,#633,.T.);
#2967=EDGE_CURVE('',#2345,#2343,#1915,.T.);
#2968=EDGE_CURVE('',#2344,#2342,#1916,.F.);
#2969=EDGE_CURVE('',#2346,#2347,#634,.T.);
#2970=EDGE_CURVE('',#2347,#2345,#1917,.T.);
#2971=EDGE_CURVE('',#2346,#2344,#1918,.F.);
#2972=EDGE_CURVE('',#2348,#2349,#635,.T.);
#2973=EDGE_CURVE('',#2350,#2348,#1919,.F.);
#2974=EDGE_CURVE('',#2351,#2350,#296,.T.);
#2975=EDGE_CURVE('',#2351,#2349,#1920,.T.);
#2976=EDGE_CURVE('',#2352,#2353,#636,.T.);
#2977=EDGE_CURVE('',#2353,#2354,#1921,.T.);
#2978=EDGE_CURVE('',#2355,#2354,#297,.F.);
#2979=EDGE_CURVE('',#2352,#2355,#1922,.T.);
#2980=EDGE_CURVE('',#2356,#2357,#637,.T.);
#2981=EDGE_CURVE('',#2357,#2353,#1923,.T.);
#2982=EDGE_CURVE('',#2356,#2352,#1924,.T.);
#2983=EDGE_CURVE('',#2358,#2359,#638,.T.);
#2984=EDGE_CURVE('',#2359,#2357,#1925,.T.);
#2985=EDGE_CURVE('',#2358,#2356,#1926,.T.);
#2986=EDGE_CURVE('',#2360,#2361,#639,.T.);
#2987=EDGE_CURVE('',#2361,#2359,#1927,.T.);
#2988=EDGE_CURVE('',#2360,#2358,#1928,.T.);
#2989=EDGE_CURVE('',#2362,#2363,#640,.T.);
#2990=EDGE_CURVE('',#2363,#2361,#1929,.T.);
#2991=EDGE_CURVE('',#2362,#2360,#1930,.T.);
#2992=EDGE_CURVE('',#2364,#2365,#641,.T.);
#2993=EDGE_CURVE('',#2366,#2364,#1931,.T.);
#2994=EDGE_CURVE('',#2367,#2366,#298,.T.);
#2995=EDGE_CURVE('',#2367,#2365,#1932,.T.);
#2996=EDGE_CURVE('',#2368,#2369,#642,.T.);
#2997=EDGE_CURVE('',#2369,#2370,#299,.T.);
#2998=EDGE_CURVE('',#2370,#2368,#1933,.F.);
#2999=EDGE_CURVE('',#2371,#2372,#643,.T.);
#3000=EDGE_CURVE('',#2372,#2373,#1934,.T.);
#3001=EDGE_CURVE('',#2373,#2369,#300,.T.);
#3002=EDGE_CURVE('',#2368,#2371,#1935,.F.);
#3003=EDGE_CURVE('',#2374,#2375,#644,.T.);
#3004=EDGE_CURVE('',#2375,#2372,#1936,.T.);
#3005=EDGE_CURVE('',#2371,#2374,#1937,.F.);
#3006=EDGE_CURVE('',#2376,#2377,#645,.T.);
#3007=EDGE_CURVE('',#2377,#2375,#1938,.T.);
#3008=EDGE_CURVE('',#2374,#2376,#1939,.F.);
#3009=EDGE_CURVE('',#2378,#2379,#646,.T.);
#3010=EDGE_CURVE('',#2379,#2377,#1940,.T.);
#3011=EDGE_CURVE('',#2376,#2378,#1941,.F.);
#3012=EDGE_CURVE('',#2380,#2381,#647,.T.);
#3013=EDGE_CURVE('',#2380,#2382,#1942,.F.);
#3014=EDGE_CURVE('',#2383,#2382,#301,.T.);
#3015=EDGE_CURVE('',#2383,#2381,#1943,.T.);
#3016=EDGE_CURVE('',#2384,#2385,#648,.T.);
#3017=EDGE_CURVE('',#2385,#2386,#302,.T.);
#3018=EDGE_CURVE('',#2386,#2384,#1944,.T.);
#3019=EDGE_CURVE('',#2387,#2388,#649,.T.);
#3020=EDGE_CURVE('',#2388,#2389,#1945,.F.);
#3021=EDGE_CURVE('',#2389,#2385,#303,.T.);
#3022=EDGE_CURVE('',#2384,#2387,#1946,.T.);
#3023=EDGE_CURVE('',#2390,#2391,#650,.T.);
#3024=EDGE_CURVE('',#2391,#2388,#1947,.F.);
#3025=EDGE_CURVE('',#2387,#2390,#1948,.T.);
#3026=EDGE_CURVE('',#2392,#2393,#651,.T.);
#3027=EDGE_CURVE('',#2393,#2391,#1949,.F.);
#3028=EDGE_CURVE('',#2390,#2392,#1950,.T.);
#3029=EDGE_CURVE('',#2394,#2395,#652,.T.);
#3030=EDGE_CURVE('',#2395,#2393,#1951,.F.);
#3031=EDGE_CURVE('',#2392,#2394,#1952,.T.);
#3032=EDGE_CURVE('',#2396,#2397,#653,.T.);
#3033=EDGE_CURVE('',#2396,#2398,#1953,.T.);
#3034=EDGE_CURVE('',#2399,#2398,#304,.T.);
#3035=EDGE_CURVE('',#2399,#2397,#1954,.F.);
#3036=EDGE_CURVE('',#2400,#2401,#654,.T.);
#3037=EDGE_CURVE('',#2401,#2402,#305,.T.);
#3038=EDGE_CURVE('',#2402,#2400,#1955,.T.);
#3039=EDGE_CURVE('',#2403,#2404,#655,.T.);
#3040=EDGE_CURVE('',#2404,#2405,#1956,.F.);
#3041=EDGE_CURVE('',#2405,#2401,#306,.T.);
#3042=EDGE_CURVE('',#2400,#2403,#1957,.T.);
#3043=EDGE_CURVE('',#2406,#2407,#656,.T.);
#3044=EDGE_CURVE('',#2407,#2404,#1958,.F.);
#3045=EDGE_CURVE('',#2403,#2406,#1959,.T.);
#3046=EDGE_CURVE('',#2408,#2409,#657,.T.);
#3047=EDGE_CURVE('',#2409,#2407,#1960,.F.);
#3048=EDGE_CURVE('',#2406,#2408,#1961,.T.);
#3049=EDGE_CURVE('',#2410,#2411,#658,.T.);
#3050=EDGE_CURVE('',#2411,#2409,#1962,.F.);
#3051=EDGE_CURVE('',#2408,#2410,#1963,.T.);
#3052=EDGE_CURVE('',#2412,#2413,#659,.T.);
#3053=EDGE_CURVE('',#2412,#2414,#1964,.T.);
#3054=EDGE_CURVE('',#2415,#2414,#307,.T.);
#3055=EDGE_CURVE('',#2415,#2413,#1965,.F.);
#3056=EDGE_CURVE('',#2416,#2417,#660,.T.);
#3057=EDGE_CURVE('',#2417,#2418,#308,.T.);
#3058=EDGE_CURVE('',#2418,#2416,#1966,.F.);
#3059=EDGE_CURVE('',#2419,#2420,#661,.T.);
#3060=EDGE_CURVE('',#2420,#2421,#1967,.T.);
#3061=EDGE_CURVE('',#2421,#2417,#309,.T.);
#3062=EDGE_CURVE('',#2416,#2419,#1968,.F.);
#3063=EDGE_CURVE('',#2422,#2423,#662,.T.);
#3064=EDGE_CURVE('',#2423,#2420,#1969,.T.);
#3065=EDGE_CURVE('',#2419,#2422,#1970,.F.);
#3066=EDGE_CURVE('',#2424,#2425,#663,.T.);
#3067=EDGE_CURVE('',#2425,#2423,#1971,.T.);
#3068=EDGE_CURVE('',#2422,#2424,#1972,.F.);
#3069=EDGE_CURVE('',#2426,#2427,#664,.T.);
#3070=EDGE_CURVE('',#2427,#2425,#1973,.T.);
#3071=EDGE_CURVE('',#2424,#2426,#1974,.F.);
#3072=EDGE_CURVE('',#2428,#2429,#665,.T.);
#3073=EDGE_CURVE('',#2428,#2430,#1975,.F.);
#3074=EDGE_CURVE('',#2431,#2430,#310,.T.);
#3075=EDGE_CURVE('',#2431,#2429,#1976,.T.);
#3076=EDGE_CURVE('',#2432,#2432,#311,.T.);
#3077=EDGE_CURVE('',#2432,#2433,#312,.T.);
#3078=EDGE_CURVE('',#2433,#2433,#313,.T.);
#3079=EDGE_CURVE('',#2433,#2434,#666,.T.);
#3080=EDGE_CURVE('',#2435,#2434,#1977,.T.);
#3081=EDGE_CURVE('',#2436,#2435,#1978,.T.);
#3082=EDGE_CURVE('',#2437,#2436,#1979,.T.);
#3083=EDGE_CURVE('',#2438,#2437,#1980,.T.);
#3084=EDGE_CURVE('',#2439,#2438,#314,.T.);
#3085=EDGE_CURVE('',#2440,#2439,#1981,.T.);
#3086=EDGE_CURVE('',#2441,#2440,#315,.T.);
#3087=EDGE_CURVE('',#2442,#2441,#1982,.T.);
#3088=EDGE_CURVE('',#2443,#2442,#1983,.T.);
#3089=EDGE_CURVE('',#2444,#2443,#1984,.T.);
#3090=EDGE_CURVE('',#2434,#2444,#1985,.T.);
#3091=EDGE_CURVE('',#2445,#2445,#316,.T.);
#3092=EDGE_CURVE('',#2435,#2446,#317,.T.);
#3093=EDGE_CURVE('',#2446,#2447,#1986,.T.);
#3094=EDGE_CURVE('',#2447,#2448,#1987,.T.);
#3095=EDGE_CURVE('',#2448,#2436,#1988,.T.);
#3096=EDGE_CURVE('',#2444,#2449,#318,.T.);
#3097=EDGE_CURVE('',#2449,#2446,#1989,.T.);
#3098=EDGE_CURVE('',#2450,#2449,#1990,.T.);
#3099=EDGE_CURVE('',#2443,#2451,#1991,.T.);
#3100=EDGE_CURVE('',#2451,#2450,#1992,.T.);
#3101=EDGE_CURVE('',#2452,#2453,#1993,.T.);
#3102=EDGE_CURVE('',#2453,#2437,#319,.T.);
#3103=EDGE_CURVE('',#2452,#2448,#1994,.T.);
#3104=EDGE_CURVE('',#2454,#2442,#1995,.T.);
#3105=EDGE_CURVE('',#2454,#2455,#1996,.T.);
#3106=EDGE_CURVE('',#2451,#2455,#1997,.T.);
#3107=EDGE_CURVE('',#2438,#2456,#1998,.T.);
#3108=EDGE_CURVE('',#2456,#2457,#320,.T.);
#3109=EDGE_CURVE('',#2457,#2458,#1999,.T.);
#3110=EDGE_CURVE('',#2458,#2439,#2000,.T.);
#3111=EDGE_CURVE('',#2453,#2459,#2001,.T.);
#3112=EDGE_CURVE('',#2459,#2456,#2002,.T.);
#3113=EDGE_CURVE('',#2441,#2460,#2003,.T.);
#3114=EDGE_CURVE('',#2460,#2461,#2004,.T.);
#3115=EDGE_CURVE('',#2461,#2454,#2005,.T.);
#3116=EDGE_CURVE('',#2462,#2460,#321,.T.);
#3117=EDGE_CURVE('',#2440,#2463,#2006,.T.);
#3118=EDGE_CURVE('',#2463,#2462,#2007,.T.);
#3119=EDGE_CURVE('',#2458,#2463,#2008,.T.);
#3120=EDGE_CURVE('',#2449,#2464,#322,.T.);
#3121=EDGE_CURVE('',#2464,#2465,#2009,.T.);
#3122=EDGE_CURVE('',#2465,#2446,#323,.T.);
#3123=EDGE_CURVE('',#2466,#2450,#2010,.T.);
#3124=EDGE_CURVE('',#2467,#2466,#2011,.T.);
#3125=EDGE_CURVE('',#2467,#2464,#2012,.T.);
#3126=EDGE_CURVE('',#2468,#2454,#2013,.T.);
#3127=EDGE_CURVE('',#2468,#2469,#2014,.T.);
#3128=EDGE_CURVE('',#2469,#2466,#2015,.T.);
#3129=EDGE_CURVE('',#2462,#2470,#2016,.F.);
#3130=EDGE_CURVE('',#2471,#2470,#24,.T.);
#3131=EDGE_CURVE('',#2471,#2472,#25,.T.);
#3132=EDGE_CURVE('',#2472,#2461,#2017,.F.);
#3133=EDGE_CURVE('',#2473,#2474,#2018,.T.);
#3134=EDGE_CURVE('',#2473,#2475,#2019,.T.);
#3135=EDGE_CURVE('',#2475,#2476,#324,.T.);
#3136=EDGE_CURVE('',#2476,#2477,#2020,.T.);
#3137=EDGE_CURVE('',#2477,#2478,#325,.T.);
#3138=EDGE_CURVE('',#2478,#2474,#2021,.T.);
#3139=EDGE_CURVE('',#2477,#2476,#26,.T.);
#3140=EDGE_CURVE('',#2475,#2478,#27,.T.);
#3141=EDGE_CURVE('',#2476,#2479,#667,.T.);
#3142=EDGE_CURVE('',#2479,#2480,#326,.T.);
#3143=EDGE_CURVE('',#2480,#2481,#668,.T.);
#3144=EDGE_CURVE('',#2481,#2482,#28,.T.);
#3145=EDGE_CURVE('',#2482,#2477,#669,.T.);
#3146=EDGE_CURVE('',#2483,#2484,#327,.T.);
#3147=EDGE_CURVE('',#2484,#2485,#2022,.T.);
#3148=EDGE_CURVE('',#2485,#2486,#328,.T.);
#3149=EDGE_CURVE('',#2486,#2487,#2023,.T.);
#3150=EDGE_CURVE('',#2487,#2483,#2024,.T.);
#3151=EDGE_CURVE('',#2485,#2484,#29,.T.);
#3152=EDGE_CURVE('',#2483,#2486,#30,.T.);
#3153=EDGE_CURVE('',#2484,#2488,#670,.T.);
#3154=EDGE_CURVE('',#2489,#2488,#31,.T.);
#3155=EDGE_CURVE('',#2489,#2490,#671,.T.);
#3156=EDGE_CURVE('',#2491,#2490,#329,.T.);
#3157=EDGE_CURVE('',#2491,#2485,#672,.T.);
#3158=EDGE_CURVE('',#2492,#2492,#330,.T.);
#3159=EDGE_CURVE('',#2492,#2487,#673,.T.);
#3160=EDGE_CURVE('',#2493,#2494,#331,.T.);
#3161=EDGE_CURVE('',#2494,#2495,#2025,.T.);
#3162=EDGE_CURVE('',#2495,#2496,#332,.T.);
#3163=EDGE_CURVE('',#2496,#2497,#2026,.T.);
#3164=EDGE_CURVE('',#2497,#2493,#2027,.T.);
#3165=EDGE_CURVE('',#2495,#2494,#32,.T.);
#3166=EDGE_CURVE('',#2493,#2496,#33,.T.);
#3167=EDGE_CURVE('',#2494,#2498,#674,.T.);
#3168=EDGE_CURVE('',#2499,#2498,#333,.T.);
#3169=EDGE_CURVE('',#2499,#2500,#675,.T.);
#3170=EDGE_CURVE('',#2500,#2501,#34,.T.);
#3171=EDGE_CURVE('',#2501,#2495,#676,.T.);
#3172=EDGE_CURVE('',#2502,#2502,#334,.T.);
#3173=EDGE_CURVE('',#2502,#2497,#677,.T.);
#3174=EDGE_CURVE('',#2503,#2504,#2028,.T.);
#3175=EDGE_CURVE('',#2503,#2505,#2029,.T.);
#3176=EDGE_CURVE('',#2505,#2506,#335,.T.);
#3177=EDGE_CURVE('',#2506,#2507,#2030,.T.);
#3178=EDGE_CURVE('',#2507,#2508,#336,.T.);
#3179=EDGE_CURVE('',#2508,#2504,#2031,.T.);
#3180=EDGE_CURVE('',#2507,#2506,#35,.T.);
#3181=EDGE_CURVE('',#2505,#2508,#36,.T.);
#3182=EDGE_CURVE('',#2506,#2509,#678,.T.);
#3183=EDGE_CURVE('',#2509,#2510,#37,.T.);
#3184=EDGE_CURVE('',#2510,#2511,#679,.T.);
#3185=EDGE_CURVE('',#2511,#2512,#337,.T.);
#3186=EDGE_CURVE('',#2512,#2507,#680,.T.);
#3187=EDGE_CURVE('',#2513,#2513,#338,.T.);
#3188=EDGE_CURVE('',#2513,#2514,#681,.T.);
#3189=EDGE_CURVE('',#2431,#2514,#339,.F.);
#3190=EDGE_CURVE('',#2514,#2430,#340,.F.);
#3191=EDGE_CURVE('',#2429,#2427,#2032,.T.);
#3192=EDGE_CURVE('',#2426,#2428,#2033,.F.);
#3193=EDGE_CURVE('',#2515,#2516,#341,.T.);
#3194=EDGE_CURVE('',#2517,#2515,#682,.T.);
#3195=EDGE_CURVE('',#2518,#2517,#342,.T.);
#3196=EDGE_CURVE('',#2519,#2518,#683,.T.);
#3197=EDGE_CURVE('',#2520,#2519,#343,.T.);
#3198=EDGE_CURVE('',#2521,#2520,#684,.T.);
#3199=EDGE_CURVE('',#2522,#2521,#344,.T.);
#3200=EDGE_CURVE('',#2516,#2522,#685,.T.);
#3201=EDGE_CURVE('',#2523,#2523,#345,.T.);
#3202=EDGE_CURVE('',#2524,#2524,#346,.T.);
#3203=EDGE_CURVE('',#2525,#2525,#38,.T.);
#3204=EDGE_CURVE('',#2526,#2526,#347,.T.);
#3205=EDGE_CURVE('',#2523,#2527,#686,.T.);
#3206=EDGE_CURVE('',#2415,#2527,#348,.F.);
#3207=EDGE_CURVE('',#2527,#2414,#349,.F.);
#3208=EDGE_CURVE('',#2413,#2411,#2034,.F.);
#3209=EDGE_CURVE('',#2410,#2412,#2035,.T.);
#3210=EDGE_CURVE('',#2526,#2528,#687,.T.);
#3211=EDGE_CURVE('',#2399,#2528,#350,.F.);
#3212=EDGE_CURVE('',#2528,#2398,#351,.F.);
#3213=EDGE_CURVE('',#2397,#2395,#2036,.F.);
#3214=EDGE_CURVE('',#2394,#2396,#2037,.T.);
#3215=EDGE_CURVE('',#2524,#2529,#688,.T.);
#3216=EDGE_CURVE('',#2383,#2529,#352,.F.);
#3217=EDGE_CURVE('',#2529,#2382,#353,.F.);
#3218=EDGE_CURVE('',#2381,#2379,#2038,.T.);
#3219=EDGE_CURVE('',#2378,#2380,#2039,.F.);
#3220=EDGE_CURVE('',#2365,#2363,#2040,.T.);
#3221=EDGE_CURVE('',#2364,#2362,#2041,.T.);
#3222=EDGE_CURVE('',#2354,#2370,#2042,.F.);
#3223=EDGE_CURVE('',#2382,#2367,#2043,.T.);
#3224=EDGE_CURVE('',#2366,#2383,#2044,.T.);
#3225=EDGE_CURVE('',#2373,#2355,#2045,.F.);
#3226=EDGE_CURVE('',#2349,#2347,#2046,.T.);
#3227=EDGE_CURVE('',#2348,#2346,#2047,.F.);
#3228=EDGE_CURVE('',#2338,#2386,#2048,.F.);
#3229=EDGE_CURVE('',#2398,#2351,#2049,.T.);
#3230=EDGE_CURVE('',#2350,#2399,#2050,.T.);
#3231=EDGE_CURVE('',#2389,#2339,#2051,.F.);
#3232=EDGE_CURVE('',#2333,#2331,#2052,.F.);
#3233=EDGE_CURVE('',#2332,#2330,#2053,.F.);
#3234=EDGE_CURVE('',#2322,#2402,#2054,.F.);
#3235=EDGE_CURVE('',#2414,#2335,#2055,.T.);
#3236=EDGE_CURVE('',#2334,#2415,#2056,.T.);
#3237=EDGE_CURVE('',#2405,#2323,#2057,.F.);
#3238=EDGE_CURVE('',#2317,#2315,#2058,.T.);
#3239=EDGE_CURVE('',#2316,#2314,#2059,.T.);
#3240=EDGE_CURVE('',#2306,#2418,#2060,.F.);
#3241=EDGE_CURVE('',#2430,#2319,#2061,.T.);
#3242=EDGE_CURVE('',#2318,#2431,#2062,.T.);
#3243=EDGE_CURVE('',#2421,#2307,#2063,.F.);
#3244=EDGE_CURVE('',#2473,#2474,#354,.T.);
#3245=EDGE_CURVE('',#2503,#2504,#355,.T.);
#3246=EDGE_CURVE('',#2482,#2509,#689,.T.);
#3247=EDGE_CURVE('',#2530,#2512,#690,.T.);
#3248=EDGE_CURVE('',#2530,#2531,#39,.T.);
#3249=EDGE_CURVE('',#2531,#2532,#40,.T.);
#3250=EDGE_CURVE('',#2532,#2479,#691,.T.);
#3251=EDGE_CURVE('',#2533,#2491,#692,.T.);
#3252=EDGE_CURVE('',#2534,#2533,#41,.T.);
#3253=EDGE_CURVE('',#2534,#2498,#693,.T.);
#3254=EDGE_CURVE('',#2501,#2488,#694,.T.);
#3255=EDGE_CURVE('',#2535,#2457,#2064,.F.);
#3256=EDGE_CURVE('',#2536,#2535,#2065,.T.);
#3257=EDGE_CURVE('',#2537,#2536,#2066,.T.);
#3258=EDGE_CURVE('',#2538,#2537,#2067,.T.);
#3259=EDGE_CURVE('',#2539,#2538,#2068,.T.);
#3260=EDGE_CURVE('',#2470,#2539,#2069,.T.);
#3261=EDGE_CURVE('',#2540,#2541,#2070,.T.);
#3262=EDGE_CURVE('',#2459,#2542,#2071,.F.);
#3263=EDGE_CURVE('',#2542,#2543,#42,.T.);
#3264=EDGE_CURVE('',#2535,#2543,#43,.T.);
#3265=EDGE_CURVE('',#2544,#2447,#2072,.T.);
#3266=EDGE_CURVE('',#2544,#2545,#2073,.T.);
#3267=EDGE_CURVE('',#2545,#2546,#2074,.T.);
#3268=EDGE_CURVE('',#2546,#2453,#2075,.F.);
#3269=EDGE_CURVE('',#2465,#2547,#2076,.T.);
#3270=EDGE_CURVE('',#2547,#2544,#2077,.T.);
#3271=EDGE_CURVE('',#2468,#2548,#2078,.T.);
#3272=EDGE_CURVE('',#2548,#2469,#2079,.T.);
#3273=EDGE_CURVE('',#2545,#2549,#2080,.T.);
#3274=EDGE_CURVE('',#2549,#2546,#2081,.T.);
#3275=EDGE_CURVE('',#2464,#2550,#356,.T.);
#3276=EDGE_CURVE('',#2550,#2551,#2082,.T.);
#3277=EDGE_CURVE('',#2551,#2465,#357,.T.);
#3278=EDGE_CURVE('',#2551,#2552,#2083,.T.);
#3279=EDGE_CURVE('',#2549,#2552,#2084,.T.);
#3280=EDGE_CURVE('',#2553,#2548,#2085,.T.);
#3281=EDGE_CURVE('',#2553,#2550,#2086,.T.);
#3282=EDGE_CURVE('',#2552,#2554,#2087,.T.);
#3283=EDGE_CURVE('',#2555,#2554,#2088,.F.);
#3284=EDGE_CURVE('',#2556,#2555,#2089,.T.);
#3285=EDGE_CURVE('',#2557,#2556,#2090,.F.);
#3286=EDGE_CURVE('',#2557,#2553,#2091,.T.);
#3287=EDGE_CURVE('',#2558,#2472,#2092,.T.);
#3288=EDGE_CURVE('',#2559,#2558,#2093,.T.);
#3289=EDGE_CURVE('',#2560,#2559,#2094,.T.);
#3290=EDGE_CURVE('',#2561,#2560,#2095,.T.);
#3291=EDGE_CURVE('',#2542,#2561,#2096,.T.);
#3292=EDGE_CURVE('',#2554,#2551,#2097,.T.);
#3293=EDGE_CURVE('',#2550,#2557,#2098,.T.);
#3294=EDGE_CURVE('',#2556,#2555,#2099,.T.);
#3295=EDGE_CURVE('',#2562,#2539,#2100,.T.);
#3296=EDGE_CURVE('',#2563,#2562,#358,.F.);
#3297=EDGE_CURVE('',#2558,#2563,#2101,.T.);
#3298=EDGE_CURVE('',#2561,#2536,#359,.T.);
#3299=EDGE_CURVE('',#2563,#2564,#2102,.F.);
#3300=EDGE_CURVE('',#2564,#2565,#2103,.T.);
#3301=EDGE_CURVE('',#2565,#2559,#360,.T.);
#3302=EDGE_CURVE('',#2566,#2538,#361,.T.);
#3303=EDGE_CURVE('',#2566,#2567,#2104,.T.);
#3304=EDGE_CURVE('',#2567,#2562,#2105,.F.);
#3305=EDGE_CURVE('',#2537,#2568,#362,.F.);
#3306=EDGE_CURVE('',#2568,#2566,#695,.T.);
#3307=EDGE_CURVE('',#2569,#2569,#363,.T.);
#3308=EDGE_CURVE('',#2569,#2525,#696,.T.);
#3309=EDGE_CURVE('',#2570,#2571,#697,.T.);
#3310=EDGE_CURVE('',#2572,#2570,#364,.T.);
#3311=EDGE_CURVE('',#2573,#2572,#698,.T.);
#3312=EDGE_CURVE('',#2574,#2573,#2106,.T.);
#3313=EDGE_CURVE('',#2575,#2574,#365,.T.);
#3314=EDGE_CURVE('',#2571,#2575,#2107,.T.);
#3315=EDGE_CURVE('',#2516,#2576,#699,.T.);
#3316=EDGE_CURVE('',#2576,#2577,#366,.T.);
#3317=EDGE_CURVE('',#2577,#2515,#700,.T.);
#3318=EDGE_CURVE('',#2522,#2578,#701,.T.);
#3319=EDGE_CURVE('',#2578,#2576,#702,.T.);
#3320=EDGE_CURVE('',#2521,#2579,#703,.T.);
#3321=EDGE_CURVE('',#2579,#2578,#367,.T.);
#3322=EDGE_CURVE('',#2520,#2580,#704,.T.);
#3323=EDGE_CURVE('',#2580,#2579,#705,.T.);
#3324=EDGE_CURVE('',#2519,#2581,#706,.T.);
#3325=EDGE_CURVE('',#2581,#2580,#368,.T.);
#3326=EDGE_CURVE('',#2518,#2582,#707,.T.);
#3327=EDGE_CURVE('',#2582,#2581,#708,.T.);
#3328=EDGE_CURVE('',#2517,#2583,#709,.T.);
#3329=EDGE_CURVE('',#2583,#2582,#369,.T.);
#3330=EDGE_CURVE('',#2577,#2583,#710,.T.);
#3331=EDGE_CURVE('',#2500,#2582,#711,.T.);
#3332=EDGE_CURVE('',#2511,#2499,#370,.T.);
#3333=EDGE_CURVE('',#2581,#2510,#712,.T.);
#3334=EDGE_CURVE('',#2583,#2501,#713,.T.);
#3335=EDGE_CURVE('',#2488,#2577,#714,.T.);
#3336=EDGE_CURVE('',#2576,#2489,#715,.T.);
#3337=EDGE_CURVE('',#2584,#2585,#2108,.T.);
#3338=EDGE_CURVE('',#2584,#2491,#371,.T.);
#3339=EDGE_CURVE('',#2490,#2480,#372,.T.);
#3340=EDGE_CURVE('',#2479,#2585,#373,.T.);
#3341=EDGE_CURVE('',#2579,#2482,#716,.T.);
#3342=EDGE_CURVE('',#2481,#2578,#717,.T.);
#3343=EDGE_CURVE('',#2585,#2532,#2109,.T.);
#3344=EDGE_CURVE('',#2533,#2584,#2110,.T.);
#3345=EDGE_CURVE('',#2509,#2580,#718,.T.);
#3346=EDGE_CURVE('',#2586,#2587,#2111,.T.);
#3347=EDGE_CURVE('',#2586,#2512,#374,.T.);
#3348=EDGE_CURVE('',#2498,#2587,#375,.T.);
#3349=EDGE_CURVE('',#2534,#2587,#2112,.T.);
#3350=EDGE_CURVE('',#2586,#2530,#2113,.T.);
#3351=EDGE_CURVE('',#2569,#2588,#376,.T.);
#3352=EDGE_CURVE('',#2588,#2588,#377,.T.);
#3353=EDGE_CURVE('',#2445,#2531,#719,.T.);
#3354=EDGE_CURVE('',#2571,#2589,#378,.T.);
#3355=EDGE_CURVE('',#2589,#2590,#720,.T.);
#3356=EDGE_CURVE('',#2570,#2590,#2114,.T.);
#3357=EDGE_CURVE('',#2575,#2591,#379,.T.);
#3358=EDGE_CURVE('',#2591,#2589,#2115,.T.);
#3359=EDGE_CURVE('',#2574,#2592,#380,.T.);
#3360=EDGE_CURVE('',#2592,#2591,#381,.T.);
#3361=EDGE_CURVE('',#2573,#2593,#382,.T.);
#3362=EDGE_CURVE('',#2593,#2592,#2116,.T.);
#3363=EDGE_CURVE('',#2594,#2593,#721,.T.);
#3364=EDGE_CURVE('',#2572,#2594,#2117,.T.);
#3365=EDGE_CURVE('',#2595,#2596,#383,.T.);
#3366=EDGE_CURVE('',#2596,#2594,#2118,.T.);
#3367=EDGE_CURVE('',#2590,#2595,#2119,.T.);
#3368=EDGE_CURVE('',#2597,#2596,#722,.T.);
#3369=EDGE_CURVE('',#2565,#2597,#723,.T.);
#3370=EDGE_CURVE('',#2593,#2565,#724,.T.);
#3371=EDGE_CURVE('',#2597,#2560,#384,.F.);
#3372=EDGE_CURVE('',#2595,#2568,#725,.T.);
#3373=EDGE_CURVE('',#2564,#2592,#726,.T.);
#3374=EDGE_CURVE('',#2591,#2567,#727,.T.);
#3375=EDGE_CURVE('',#2566,#2589,#728,.T.);
#3376=EDGE_CURVE('',#2598,#2599,#2120,.T.);
#3377=EDGE_CURVE('',#2600,#2598,#729,.F.);
#3378=EDGE_CURVE('',#2601,#2600,#44,.T.);
#3379=EDGE_CURVE('',#2599,#2601,#45,.T.);
#3380=EDGE_CURVE('',#2602,#2598,#46,.T.);
#3381=EDGE_CURVE('',#2600,#2602,#730,.T.);
#3382=EDGE_CURVE('',#2603,#2601,#731,.T.);
#3383=EDGE_CURVE('',#2603,#2602,#47,.T.);
#3384=EDGE_CURVE('',#2599,#2603,#48,.T.);
#3385=EDGE_CURVE('',#2604,#2605,#2121,.T.);
#3386=EDGE_CURVE('',#2604,#2606,#49,.T.);
#3387=EDGE_CURVE('',#2606,#2607,#50,.F.);
#3388=EDGE_CURVE('',#2607,#2605,#732,.T.);
#3389=EDGE_CURVE('',#2605,#2608,#51,.T.);
#3390=EDGE_CURVE('',#2607,#2608,#733,.T.);
#3391=EDGE_CURVE('',#2606,#2609,#734,.T.);
#3392=EDGE_CURVE('',#2608,#2609,#52,.T.);
#3393=EDGE_CURVE('',#2609,#2604,#53,.T.);
#3394=ORIENTED_EDGE('',*,*,#2610,.T.);
#3395=ORIENTED_EDGE('',*,*,#2611,.T.);
#3396=ORIENTED_EDGE('',*,*,#2612,.T.);
#3397=ORIENTED_EDGE('',*,*,#2613,.T.);
#3398=ORIENTED_EDGE('',*,*,#2612,.F.);
#3399=ORIENTED_EDGE('',*,*,#2614,.T.);
#3400=ORIENTED_EDGE('',*,*,#2615,.F.);
#3401=ORIENTED_EDGE('',*,*,#2616,.T.);
#3402=ORIENTED_EDGE('',*,*,#2617,.F.);
#3403=ORIENTED_EDGE('',*,*,#2618,.T.);
#3404=ORIENTED_EDGE('',*,*,#2611,.F.);
#3405=ORIENTED_EDGE('',*,*,#2619,.F.);
#3406=ORIENTED_EDGE('',*,*,#2620,.F.);
#3407=ORIENTED_EDGE('',*,*,#2614,.F.);
#3408=ORIENTED_EDGE('',*,*,#2621,.T.);
#3409=ORIENTED_EDGE('',*,*,#2622,.T.);
#3410=ORIENTED_EDGE('',*,*,#2615,.T.);
#3411=ORIENTED_EDGE('',*,*,#2620,.T.);
#3412=ORIENTED_EDGE('',*,*,#2613,.F.);
#3413=ORIENTED_EDGE('',*,*,#2618,.F.);
#3414=ORIENTED_EDGE('',*,*,#2623,.T.);
#3415=ORIENTED_EDGE('',*,*,#2624,.F.);
#3416=ORIENTED_EDGE('',*,*,#2622,.F.);
#3417=ORIENTED_EDGE('',*,*,#2625,.F.);
#3418=ORIENTED_EDGE('',*,*,#2626,.T.);
#3419=ORIENTED_EDGE('',*,*,#2616,.F.);
#3420=ORIENTED_EDGE('',*,*,#2610,.F.);
#3421=ORIENTED_EDGE('',*,*,#2624,.T.);
#3422=ORIENTED_EDGE('',*,*,#2627,.F.);
#3423=ORIENTED_EDGE('',*,*,#2625,.T.);
#3424=ORIENTED_EDGE('',*,*,#2621,.F.);
#3425=ORIENTED_EDGE('',*,*,#2619,.T.);
#3426=ORIENTED_EDGE('',*,*,#2617,.T.);
#3427=ORIENTED_EDGE('',*,*,#2628,.T.);
#3428=ORIENTED_EDGE('',*,*,#2629,.T.);
#3429=ORIENTED_EDGE('',*,*,#2630,.T.);
#3430=ORIENTED_EDGE('',*,*,#2631,.T.);
#3431=ORIENTED_EDGE('',*,*,#2627,.T.);
#3432=ORIENTED_EDGE('',*,*,#2632,.T.);
#3433=ORIENTED_EDGE('',*,*,#2633,.T.);
#3434=ORIENTED_EDGE('',*,*,#2634,.T.);
#3435=ORIENTED_EDGE('',*,*,#2635,.T.);
#3436=ORIENTED_EDGE('',*,*,#2636,.F.);
#3437=ORIENTED_EDGE('',*,*,#2629,.F.);
#3438=ORIENTED_EDGE('',*,*,#2637,.F.);
#3439=ORIENTED_EDGE('',*,*,#2638,.F.);
#3440=ORIENTED_EDGE('',*,*,#2639,.F.);
#3441=ORIENTED_EDGE('',*,*,#2640,.F.);
#3442=ORIENTED_EDGE('',*,*,#2641,.F.);
#3443=ORIENTED_EDGE('',*,*,#2633,.F.);
#3444=ORIENTED_EDGE('',*,*,#2637,.T.);
#3445=ORIENTED_EDGE('',*,*,#2628,.F.);
#3446=ORIENTED_EDGE('',*,*,#2626,.F.);
#3447=ORIENTED_EDGE('',*,*,#2634,.F.);
#3448=ORIENTED_EDGE('',*,*,#2641,.T.);
#3449=ORIENTED_EDGE('',*,*,#2642,.F.);
#3450=ORIENTED_EDGE('',*,*,#2643,.T.);
#3451=ORIENTED_EDGE('',*,*,#2644,.T.);
#3452=ORIENTED_EDGE('',*,*,#2640,.T.);
#3453=ORIENTED_EDGE('',*,*,#2645,.F.);
#3454=ORIENTED_EDGE('',*,*,#2646,.T.);
#3455=ORIENTED_EDGE('',*,*,#2642,.T.);
#3456=ORIENTED_EDGE('',*,*,#2636,.T.);
#3457=ORIENTED_EDGE('',*,*,#2647,.F.);
#3458=ORIENTED_EDGE('',*,*,#2648,.T.);
#3459=ORIENTED_EDGE('',*,*,#2645,.T.);
#3460=ORIENTED_EDGE('',*,*,#2639,.T.);
#3461=ORIENTED_EDGE('',*,*,#2632,.F.);
#3462=ORIENTED_EDGE('',*,*,#2623,.F.);
#3463=ORIENTED_EDGE('',*,*,#2630,.F.);
#3464=ORIENTED_EDGE('',*,*,#2638,.T.);
#3465=ORIENTED_EDGE('',*,*,#2644,.F.);
#3466=ORIENTED_EDGE('',*,*,#2649,.T.);
#3467=ORIENTED_EDGE('',*,*,#2647,.T.);
#3468=ORIENTED_EDGE('',*,*,#2631,.F.);
#3469=ORIENTED_EDGE('',*,*,#2650,.T.);
#3470=ORIENTED_EDGE('',*,*,#2651,.T.);
#3471=ORIENTED_EDGE('',*,*,#2650,.F.);
#3472=ORIENTED_EDGE('',*,*,#2635,.F.);
#3473=ORIENTED_EDGE('',*,*,#2652,.T.);
#3474=ORIENTED_EDGE('',*,*,#2653,.T.);
#3475=ORIENTED_EDGE('',*,*,#2652,.F.);
#3476=ORIENTED_EDGE('',*,*,#2643,.F.);
#3477=ORIENTED_EDGE('',*,*,#2646,.F.);
#3478=ORIENTED_EDGE('',*,*,#2648,.F.);
#3479=ORIENTED_EDGE('',*,*,#2649,.F.);
#3480=ORIENTED_EDGE('',*,*,#2653,.F.);
#3481=ORIENTED_EDGE('',*,*,#2651,.F.);
#3482=ORIENTED_EDGE('',*,*,#2654,.T.);
#3483=ORIENTED_EDGE('',*,*,#2655,.T.);
#3484=ORIENTED_EDGE('',*,*,#2656,.T.);
#3485=ORIENTED_EDGE('',*,*,#2657,.T.);
#3486=ORIENTED_EDGE('',*,*,#2655,.F.);
#3487=ORIENTED_EDGE('',*,*,#2654,.F.);
#3488=ORIENTED_EDGE('',*,*,#2658,.F.);
#3489=ORIENTED_EDGE('',*,*,#2659,.F.);
#3490=ORIENTED_EDGE('',*,*,#2660,.T.);
#3491=ORIENTED_EDGE('',*,*,#2656,.F.);
#3492=ORIENTED_EDGE('',*,*,#2657,.F.);
#3493=ORIENTED_EDGE('',*,*,#2660,.F.);
#3494=ORIENTED_EDGE('',*,*,#2661,.F.);
#3495=ORIENTED_EDGE('',*,*,#2662,.T.);
#3496=ORIENTED_EDGE('',*,*,#2663,.T.);
#3497=ORIENTED_EDGE('',*,*,#2658,.T.);
#3498=ORIENTED_EDGE('',*,*,#2663,.F.);
#3499=ORIENTED_EDGE('',*,*,#2664,.F.);
#3500=ORIENTED_EDGE('',*,*,#2665,.T.);
#3501=ORIENTED_EDGE('',*,*,#2662,.F.);
#3502=ORIENTED_EDGE('',*,*,#2665,.F.);
#3503=ORIENTED_EDGE('',*,*,#2659,.T.);
#3504=ORIENTED_EDGE('',*,*,#2666,.T.);
#3505=ORIENTED_EDGE('',*,*,#2667,.T.);
#3506=ORIENTED_EDGE('',*,*,#2666,.F.);
#3507=ORIENTED_EDGE('',*,*,#2661,.T.);
#3508=ORIENTED_EDGE('',*,*,#2667,.F.);
#3509=ORIENTED_EDGE('',*,*,#2668,.T.);
#3510=ORIENTED_EDGE('',*,*,#2669,.T.);
#3511=ORIENTED_EDGE('',*,*,#2670,.T.);
#3512=ORIENTED_EDGE('',*,*,#2671,.T.);
#3513=ORIENTED_EDGE('',*,*,#2669,.F.);
#3514=ORIENTED_EDGE('',*,*,#2668,.F.);
#3515=ORIENTED_EDGE('',*,*,#2672,.F.);
#3516=ORIENTED_EDGE('',*,*,#2671,.F.);
#3517=ORIENTED_EDGE('',*,*,#2673,.T.);
#3518=ORIENTED_EDGE('',*,*,#2674,.F.);
#3519=ORIENTED_EDGE('',*,*,#2673,.F.);
#3520=ORIENTED_EDGE('',*,*,#2670,.F.);
#3521=ORIENTED_EDGE('',*,*,#2672,.T.);
#3522=ORIENTED_EDGE('',*,*,#2675,.T.);
#3523=ORIENTED_EDGE('',*,*,#2664,.T.);
#3524=ORIENTED_EDGE('',*,*,#2675,.F.);
#3525=ORIENTED_EDGE('',*,*,#2676,.T.);
#3526=ORIENTED_EDGE('',*,*,#2677,.T.);
#3527=ORIENTED_EDGE('',*,*,#2678,.T.);
#3528=ORIENTED_EDGE('',*,*,#2677,.F.);
#3529=ORIENTED_EDGE('',*,*,#2679,.T.);
#3530=ORIENTED_EDGE('',*,*,#2680,.F.);
#3531=ORIENTED_EDGE('',*,*,#2681,.F.);
#3532=ORIENTED_EDGE('',*,*,#2682,.T.);
#3533=ORIENTED_EDGE('',*,*,#2679,.F.);
#3534=ORIENTED_EDGE('',*,*,#2676,.F.);
#3535=ORIENTED_EDGE('',*,*,#2682,.F.);
#3536=ORIENTED_EDGE('',*,*,#2678,.F.);
#3537=ORIENTED_EDGE('',*,*,#2683,.T.);
#3538=ORIENTED_EDGE('',*,*,#2684,.T.);
#3539=ORIENTED_EDGE('',*,*,#2685,.T.);
#3540=ORIENTED_EDGE('',*,*,#2680,.T.);
#3541=ORIENTED_EDGE('',*,*,#2681,.T.);
#3542=ORIENTED_EDGE('',*,*,#2685,.F.);
#3543=ORIENTED_EDGE('',*,*,#2674,.T.);
#3544=ORIENTED_EDGE('',*,*,#2686,.T.);
#3545=ORIENTED_EDGE('',*,*,#2683,.F.);
#3546=ORIENTED_EDGE('',*,*,#2684,.F.);
#3547=ORIENTED_EDGE('',*,*,#2686,.F.);
#3548=ORIENTED_EDGE('',*,*,#2687,.T.);
#3549=ORIENTED_EDGE('',*,*,#2688,.T.);
#3550=ORIENTED_EDGE('',*,*,#2689,.T.);
#3551=ORIENTED_EDGE('',*,*,#2688,.F.);
#3552=ORIENTED_EDGE('',*,*,#2690,.F.);
#3553=ORIENTED_EDGE('',*,*,#2691,.F.);
#3554=ORIENTED_EDGE('',*,*,#2692,.F.);
#3555=ORIENTED_EDGE('',*,*,#2693,.F.);
#3556=ORIENTED_EDGE('',*,*,#2694,.F.);
#3557=ORIENTED_EDGE('',*,*,#2689,.F.);
#3558=ORIENTED_EDGE('',*,*,#2695,.F.);
#3559=ORIENTED_EDGE('',*,*,#2696,.T.);
#3560=ORIENTED_EDGE('',*,*,#2687,.F.);
#3561=ORIENTED_EDGE('',*,*,#2696,.F.);
#3562=ORIENTED_EDGE('',*,*,#2697,.T.);
#3563=ORIENTED_EDGE('',*,*,#2698,.T.);
#3564=ORIENTED_EDGE('',*,*,#2694,.T.);
#3565=ORIENTED_EDGE('',*,*,#2698,.F.);
#3566=ORIENTED_EDGE('',*,*,#2699,.F.);
#3567=ORIENTED_EDGE('',*,*,#2700,.T.);
#3568=ORIENTED_EDGE('',*,*,#2697,.F.);
#3569=ORIENTED_EDGE('',*,*,#2700,.F.);
#3570=ORIENTED_EDGE('',*,*,#2701,.T.);
#3571=ORIENTED_EDGE('',*,*,#2702,.T.);
#3572=ORIENTED_EDGE('',*,*,#2703,.T.);
#3573=ORIENTED_EDGE('',*,*,#2704,.T.);
#3574=ORIENTED_EDGE('',*,*,#2705,.T.);
#3575=ORIENTED_EDGE('',*,*,#2702,.F.);
#3576=ORIENTED_EDGE('',*,*,#2706,.T.);
#3577=ORIENTED_EDGE('',*,*,#2707,.F.);
#3578=ORIENTED_EDGE('',*,*,#2708,.T.);
#3579=ORIENTED_EDGE('',*,*,#2704,.F.);
#3580=ORIENTED_EDGE('',*,*,#2709,.T.);
#3581=ORIENTED_EDGE('',*,*,#2707,.T.);
#3582=ORIENTED_EDGE('',*,*,#2709,.F.);
#3583=ORIENTED_EDGE('',*,*,#2710,.F.);
#3584=ORIENTED_EDGE('',*,*,#2711,.F.);
#3585=ORIENTED_EDGE('',*,*,#2712,.T.);
#3586=ORIENTED_EDGE('',*,*,#2713,.T.);
#3587=ORIENTED_EDGE('',*,*,#2714,.T.);
#3588=ORIENTED_EDGE('',*,*,#2715,.F.);
#3589=ORIENTED_EDGE('',*,*,#2716,.F.);
#3590=ORIENTED_EDGE('',*,*,#2717,.F.);
#3591=ORIENTED_EDGE('',*,*,#2718,.T.);
#3592=ORIENTED_EDGE('',*,*,#2719,.F.);
#3593=ORIENTED_EDGE('',*,*,#2720,.T.);
#3594=ORIENTED_EDGE('',*,*,#2721,.F.);
#3595=ORIENTED_EDGE('',*,*,#2703,.F.);
#3596=ORIENTED_EDGE('',*,*,#2722,.F.);
#3597=ORIENTED_EDGE('',*,*,#2723,.F.);
#3598=ORIENTED_EDGE('',*,*,#2710,.T.);
#3599=ORIENTED_EDGE('',*,*,#2724,.F.);
#3600=ORIENTED_EDGE('',*,*,#2725,.F.);
#3601=ORIENTED_EDGE('',*,*,#2726,.F.);
#3602=ORIENTED_EDGE('',*,*,#2727,.F.);
#3603=ORIENTED_EDGE('',*,*,#2728,.F.);
#3604=ORIENTED_EDGE('',*,*,#2729,.F.);
#3605=ORIENTED_EDGE('',*,*,#2730,.F.);
#3606=ORIENTED_EDGE('',*,*,#2731,.F.);
#3607=ORIENTED_EDGE('',*,*,#2732,.F.);
#3608=ORIENTED_EDGE('',*,*,#2733,.F.);
#3609=ORIENTED_EDGE('',*,*,#2734,.F.);
#3610=ORIENTED_EDGE('',*,*,#2701,.F.);
#3611=ORIENTED_EDGE('',*,*,#2708,.F.);
#3612=ORIENTED_EDGE('',*,*,#2706,.F.);
#3613=ORIENTED_EDGE('',*,*,#2719,.T.);
#3614=ORIENTED_EDGE('',*,*,#2735,.T.);
#3615=ORIENTED_EDGE('',*,*,#2736,.T.);
#3616=ORIENTED_EDGE('',*,*,#2737,.T.);
#3617=ORIENTED_EDGE('',*,*,#2735,.F.);
#3618=ORIENTED_EDGE('',*,*,#2718,.F.);
#3619=ORIENTED_EDGE('',*,*,#2738,.F.);
#3620=ORIENTED_EDGE('',*,*,#2739,.F.);
#3621=ORIENTED_EDGE('',*,*,#2711,.T.);
#3622=ORIENTED_EDGE('',*,*,#2723,.T.);
#3623=ORIENTED_EDGE('',*,*,#2740,.T.);
#3624=ORIENTED_EDGE('',*,*,#2741,.T.);
#3625=ORIENTED_EDGE('',*,*,#2742,.T.);
#3626=ORIENTED_EDGE('',*,*,#2743,.T.);
#3627=ORIENTED_EDGE('',*,*,#2744,.T.);
#3628=ORIENTED_EDGE('',*,*,#2745,.T.);
#3629=ORIENTED_EDGE('',*,*,#2743,.F.);
#3630=ORIENTED_EDGE('',*,*,#2746,.T.);
#3631=ORIENTED_EDGE('',*,*,#2747,.F.);
#3632=ORIENTED_EDGE('',*,*,#2748,.F.);
#3633=ORIENTED_EDGE('',*,*,#2749,.T.);
#3634=ORIENTED_EDGE('',*,*,#2750,.T.);
#3635=ORIENTED_EDGE('',*,*,#2751,.T.);
#3636=ORIENTED_EDGE('',*,*,#2752,.T.);
#3637=ORIENTED_EDGE('',*,*,#2750,.F.);
#3638=ORIENTED_EDGE('',*,*,#2753,.F.);
#3639=ORIENTED_EDGE('',*,*,#2754,.F.);
#3640=ORIENTED_EDGE('',*,*,#2755,.F.);
#3641=ORIENTED_EDGE('',*,*,#2756,.T.);
#3642=ORIENTED_EDGE('',*,*,#2757,.T.);
#3643=ORIENTED_EDGE('',*,*,#2758,.T.);
#3644=ORIENTED_EDGE('',*,*,#2759,.F.);
#3645=ORIENTED_EDGE('',*,*,#2760,.T.);
#3646=ORIENTED_EDGE('',*,*,#2761,.T.);
#3647=ORIENTED_EDGE('',*,*,#2757,.F.);
#3648=ORIENTED_EDGE('',*,*,#2762,.T.);
#3649=ORIENTED_EDGE('',*,*,#2759,.T.);
#3650=ORIENTED_EDGE('',*,*,#2763,.T.);
#3651=ORIENTED_EDGE('',*,*,#2760,.F.);
#3652=ORIENTED_EDGE('',*,*,#2764,.F.);
#3653=ORIENTED_EDGE('',*,*,#2765,.F.);
#3654=ORIENTED_EDGE('',*,*,#2766,.F.);
#3655=ORIENTED_EDGE('',*,*,#2767,.F.);
#3656=ORIENTED_EDGE('',*,*,#2768,.F.);
#3657=ORIENTED_EDGE('',*,*,#2769,.F.);
#3658=ORIENTED_EDGE('',*,*,#2770,.F.);
#3659=ORIENTED_EDGE('',*,*,#2771,.F.);
#3660=ORIENTED_EDGE('',*,*,#2772,.T.);
#3661=ORIENTED_EDGE('',*,*,#2773,.F.);
#3662=ORIENTED_EDGE('',*,*,#2774,.T.);
#3663=ORIENTED_EDGE('',*,*,#2744,.F.);
#3664=ORIENTED_EDGE('',*,*,#2748,.T.);
#3665=ORIENTED_EDGE('',*,*,#2775,.F.);
#3666=ORIENTED_EDGE('',*,*,#2776,.F.);
#3667=ORIENTED_EDGE('',*,*,#2777,.T.);
#3668=ORIENTED_EDGE('',*,*,#2751,.F.);
#3669=ORIENTED_EDGE('',*,*,#2755,.T.);
#3670=ORIENTED_EDGE('',*,*,#2778,.T.);
#3671=ORIENTED_EDGE('',*,*,#2779,.T.);
#3672=ORIENTED_EDGE('',*,*,#2780,.T.);
#3673=ORIENTED_EDGE('',*,*,#2781,.T.);
#3674=ORIENTED_EDGE('',*,*,#2756,.F.);
#3675=ORIENTED_EDGE('',*,*,#2762,.F.);
#3676=ORIENTED_EDGE('',*,*,#2782,.T.);
#3677=ORIENTED_EDGE('',*,*,#2783,.T.);
#3678=ORIENTED_EDGE('',*,*,#2784,.T.);
#3679=ORIENTED_EDGE('',*,*,#2765,.T.);
#3680=ORIENTED_EDGE('',*,*,#2785,.T.);
#3681=ORIENTED_EDGE('',*,*,#2786,.F.);
#3682=ORIENTED_EDGE('',*,*,#2787,.T.);
#3683=ORIENTED_EDGE('',*,*,#2783,.F.);
#3684=ORIENTED_EDGE('',*,*,#2788,.T.);
#3685=ORIENTED_EDGE('',*,*,#2786,.T.);
#3686=ORIENTED_EDGE('',*,*,#2789,.F.);
#3687=ORIENTED_EDGE('',*,*,#2790,.F.);
#3688=ORIENTED_EDGE('',*,*,#2791,.F.);
#3689=ORIENTED_EDGE('',*,*,#2792,.F.);
#3690=ORIENTED_EDGE('',*,*,#2793,.F.);
#3691=ORIENTED_EDGE('',*,*,#2794,.F.);
#3692=ORIENTED_EDGE('',*,*,#2795,.F.);
#3693=ORIENTED_EDGE('',*,*,#2796,.T.);
#3694=ORIENTED_EDGE('',*,*,#2797,.T.);
#3695=ORIENTED_EDGE('',*,*,#2798,.T.);
#3696=ORIENTED_EDGE('',*,*,#2799,.T.);
#3697=ORIENTED_EDGE('',*,*,#2782,.F.);
#3698=ORIENTED_EDGE('',*,*,#2788,.F.);
#3699=ORIENTED_EDGE('',*,*,#2800,.T.);
#3700=ORIENTED_EDGE('',*,*,#2801,.T.);
#3701=ORIENTED_EDGE('',*,*,#2802,.T.);
#3702=ORIENTED_EDGE('',*,*,#2803,.T.);
#3703=ORIENTED_EDGE('',*,*,#2804,.T.);
#3704=ORIENTED_EDGE('',*,*,#2805,.T.);
#3705=ORIENTED_EDGE('',*,*,#2806,.T.);
#3706=ORIENTED_EDGE('',*,*,#2807,.T.);
#3707=ORIENTED_EDGE('',*,*,#2802,.F.);
#3708=ORIENTED_EDGE('',*,*,#2808,.T.);
#3709=ORIENTED_EDGE('',*,*,#2809,.T.);
#3710=ORIENTED_EDGE('',*,*,#2713,.F.);
#3711=ORIENTED_EDGE('',*,*,#2810,.T.);
#3712=ORIENTED_EDGE('',*,*,#2811,.F.);
#3713=ORIENTED_EDGE('',*,*,#2801,.F.);
#3714=ORIENTED_EDGE('',*,*,#2812,.F.);
#3715=ORIENTED_EDGE('',*,*,#2813,.F.);
#3716=ORIENTED_EDGE('',*,*,#2808,.F.);
#3717=ORIENTED_EDGE('',*,*,#2800,.F.);
#3718=ORIENTED_EDGE('',*,*,#2814,.F.);
#3719=ORIENTED_EDGE('',*,*,#2725,.T.);
#3720=ORIENTED_EDGE('',*,*,#2815,.T.);
#3721=ORIENTED_EDGE('',*,*,#2812,.T.);
#3722=ORIENTED_EDGE('',*,*,#2807,.F.);
#3723=ORIENTED_EDGE('',*,*,#2816,.T.);
#3724=ORIENTED_EDGE('',*,*,#2817,.T.);
#3725=ORIENTED_EDGE('',*,*,#2726,.T.);
#3726=ORIENTED_EDGE('',*,*,#2814,.T.);
#3727=ORIENTED_EDGE('',*,*,#2714,.F.);
#3728=ORIENTED_EDGE('',*,*,#2809,.F.);
#3729=ORIENTED_EDGE('',*,*,#2813,.T.);
#3730=ORIENTED_EDGE('',*,*,#2818,.T.);
#3731=ORIENTED_EDGE('',*,*,#2791,.T.);
#3732=ORIENTED_EDGE('',*,*,#2819,.T.);
#3733=ORIENTED_EDGE('',*,*,#2819,.F.);
#3734=ORIENTED_EDGE('',*,*,#2820,.F.);
#3735=ORIENTED_EDGE('',*,*,#2715,.T.);
#3736=ORIENTED_EDGE('',*,*,#2821,.F.);
#3737=ORIENTED_EDGE('',*,*,#2822,.F.);
#3738=ORIENTED_EDGE('',*,*,#2823,.F.);
#3739=ORIENTED_EDGE('',*,*,#2824,.T.);
#3740=ORIENTED_EDGE('',*,*,#2821,.T.);
#3741=ORIENTED_EDGE('',*,*,#2825,.T.);
#3742=ORIENTED_EDGE('',*,*,#2826,.T.);
#3743=ORIENTED_EDGE('',*,*,#2827,.F.);
#3744=ORIENTED_EDGE('',*,*,#2828,.F.);
#3745=ORIENTED_EDGE('',*,*,#2829,.F.);
#3746=ORIENTED_EDGE('',*,*,#2830,.F.);
#3747=ORIENTED_EDGE('',*,*,#2831,.F.);
#3748=ORIENTED_EDGE('',*,*,#2832,.F.);
#3749=ORIENTED_EDGE('',*,*,#2831,.T.);
#3750=ORIENTED_EDGE('',*,*,#2690,.T.);
#3751=ORIENTED_EDGE('',*,*,#2822,.T.);
#3752=ORIENTED_EDGE('',*,*,#2833,.T.);
#3753=ORIENTED_EDGE('',*,*,#2834,.F.);
#3754=ORIENTED_EDGE('',*,*,#2835,.F.);
#3755=ORIENTED_EDGE('',*,*,#2836,.F.);
#3756=ORIENTED_EDGE('',*,*,#2823,.T.);
#3757=ORIENTED_EDGE('',*,*,#2693,.T.);
#3758=ORIENTED_EDGE('',*,*,#2835,.T.);
#3759=ORIENTED_EDGE('',*,*,#2837,.T.);
#3760=ORIENTED_EDGE('',*,*,#2805,.F.);
#3761=ORIENTED_EDGE('',*,*,#2838,.T.);
#3762=ORIENTED_EDGE('',*,*,#2839,.T.);
#3763=ORIENTED_EDGE('',*,*,#2834,.T.);
#3764=ORIENTED_EDGE('',*,*,#2840,.T.);
#3765=ORIENTED_EDGE('',*,*,#2841,.F.);
#3766=ORIENTED_EDGE('',*,*,#2842,.F.);
#3767=ORIENTED_EDGE('',*,*,#2843,.F.);
#3768=ORIENTED_EDGE('',*,*,#2827,.T.);
#3769=ORIENTED_EDGE('',*,*,#2844,.T.);
#3770=ORIENTED_EDGE('',*,*,#2842,.T.);
#3771=ORIENTED_EDGE('',*,*,#2769,.T.);
#3772=ORIENTED_EDGE('',*,*,#2845,.F.);
#3773=ORIENTED_EDGE('',*,*,#2846,.F.);
#3774=ORIENTED_EDGE('',*,*,#2847,.F.);
#3775=ORIENTED_EDGE('',*,*,#2848,.F.);
#3776=ORIENTED_EDGE('',*,*,#2849,.F.);
#3777=ORIENTED_EDGE('',*,*,#2850,.F.);
#3778=ORIENTED_EDGE('',*,*,#2804,.F.);
#3779=ORIENTED_EDGE('',*,*,#2851,.T.);
#3780=ORIENTED_EDGE('',*,*,#2852,.T.);
#3781=ORIENTED_EDGE('',*,*,#2853,.T.);
#3782=ORIENTED_EDGE('',*,*,#2838,.F.);
#3783=ORIENTED_EDGE('',*,*,#2854,.F.);
#3784=ORIENTED_EDGE('',*,*,#2855,.F.);
#3785=ORIENTED_EDGE('',*,*,#2856,.F.);
#3786=ORIENTED_EDGE('',*,*,#2857,.F.);
#3787=ORIENTED_EDGE('',*,*,#2858,.F.);
#3788=ORIENTED_EDGE('',*,*,#2859,.F.);
#3789=ORIENTED_EDGE('',*,*,#2858,.T.);
#3790=ORIENTED_EDGE('',*,*,#2789,.T.);
#3791=ORIENTED_EDGE('',*,*,#2855,.T.);
#3792=ORIENTED_EDGE('',*,*,#2860,.T.);
#3793=ORIENTED_EDGE('',*,*,#2717,.T.);
#3794=ORIENTED_EDGE('',*,*,#2859,.T.);
#3795=ORIENTED_EDGE('',*,*,#2861,.T.);
#3796=ORIENTED_EDGE('',*,*,#2862,.T.);
#3797=ORIENTED_EDGE('',*,*,#2820,.T.);
#3798=ORIENTED_EDGE('',*,*,#2790,.T.);
#3799=ORIENTED_EDGE('',*,*,#2857,.T.);
#3800=ORIENTED_EDGE('',*,*,#2716,.T.);
#3801=ORIENTED_EDGE('',*,*,#2738,.T.);
#3802=ORIENTED_EDGE('',*,*,#2862,.F.);
#3803=ORIENTED_EDGE('',*,*,#2863,.T.);
#3804=ORIENTED_EDGE('',*,*,#2852,.F.);
#3805=ORIENTED_EDGE('',*,*,#2846,.T.);
#3806=ORIENTED_EDGE('',*,*,#2864,.T.);
#3807=ORIENTED_EDGE('',*,*,#2856,.T.);
#3808=ORIENTED_EDGE('',*,*,#2795,.T.);
#3809=ORIENTED_EDGE('',*,*,#2854,.T.);
#3810=ORIENTED_EDGE('',*,*,#2865,.T.);
#3811=ORIENTED_EDGE('',*,*,#2849,.T.);
#3812=ORIENTED_EDGE('',*,*,#2866,.T.);
#3813=ORIENTED_EDGE('',*,*,#2850,.T.);
#3814=ORIENTED_EDGE('',*,*,#2867,.T.);
#3815=ORIENTED_EDGE('',*,*,#2828,.T.);
#3816=ORIENTED_EDGE('',*,*,#2768,.T.);
#3817=ORIENTED_EDGE('',*,*,#2868,.T.);
#3818=ORIENTED_EDGE('',*,*,#2848,.T.);
#3819=ORIENTED_EDGE('',*,*,#2767,.T.);
#3820=ORIENTED_EDGE('',*,*,#2869,.T.);
#3821=ORIENTED_EDGE('',*,*,#2817,.F.);
#3822=ORIENTED_EDGE('',*,*,#2870,.F.);
#3823=ORIENTED_EDGE('',*,*,#2871,.F.);
#3824=ORIENTED_EDGE('',*,*,#2836,.T.);
#3825=ORIENTED_EDGE('',*,*,#2692,.T.);
#3826=ORIENTED_EDGE('',*,*,#2870,.T.);
#3827=ORIENTED_EDGE('',*,*,#2872,.T.);
#3828=ORIENTED_EDGE('',*,*,#2871,.T.);
#3829=ORIENTED_EDGE('',*,*,#2691,.T.);
#3830=ORIENTED_EDGE('',*,*,#2830,.T.);
#3831=ORIENTED_EDGE('',*,*,#2727,.T.);
#3832=ORIENTED_EDGE('',*,*,#2873,.F.);
#3833=ORIENTED_EDGE('',*,*,#2874,.F.);
#3834=ORIENTED_EDGE('',*,*,#2875,.F.);
#3835=ORIENTED_EDGE('',*,*,#2771,.T.);
#3836=ORIENTED_EDGE('',*,*,#2874,.T.);
#3837=ORIENTED_EDGE('',*,*,#2730,.T.);
#3838=ORIENTED_EDGE('',*,*,#2876,.T.);
#3839=ORIENTED_EDGE('',*,*,#2841,.T.);
#3840=ORIENTED_EDGE('',*,*,#2877,.T.);
#3841=ORIENTED_EDGE('',*,*,#2875,.T.);
#3842=ORIENTED_EDGE('',*,*,#2770,.T.);
#3843=ORIENTED_EDGE('',*,*,#2878,.F.);
#3844=ORIENTED_EDGE('',*,*,#2879,.F.);
#3845=ORIENTED_EDGE('',*,*,#2880,.F.);
#3846=ORIENTED_EDGE('',*,*,#2847,.T.);
#3847=ORIENTED_EDGE('',*,*,#2794,.T.);
#3848=ORIENTED_EDGE('',*,*,#2879,.T.);
#3849=ORIENTED_EDGE('',*,*,#2881,.T.);
#3850=ORIENTED_EDGE('',*,*,#2882,.F.);
#3851=ORIENTED_EDGE('',*,*,#2883,.F.);
#3852=ORIENTED_EDGE('',*,*,#2884,.F.);
#3853=ORIENTED_EDGE('',*,*,#2883,.T.);
#3854=ORIENTED_EDGE('',*,*,#2885,.T.);
#3855=ORIENTED_EDGE('',*,*,#2880,.T.);
#3856=ORIENTED_EDGE('',*,*,#2793,.T.);
#3857=ORIENTED_EDGE('',*,*,#2815,.F.);
#3858=ORIENTED_EDGE('',*,*,#2886,.F.);
#3859=ORIENTED_EDGE('',*,*,#2818,.F.);
#3860=ORIENTED_EDGE('',*,*,#2884,.T.);
#3861=ORIENTED_EDGE('',*,*,#2792,.T.);
#3862=ORIENTED_EDGE('',*,*,#2886,.T.);
#3863=ORIENTED_EDGE('',*,*,#2724,.T.);
#3864=ORIENTED_EDGE('',*,*,#2873,.T.);
#3865=ORIENTED_EDGE('',*,*,#2887,.T.);
#3866=ORIENTED_EDGE('',*,*,#2882,.T.);
#3867=ORIENTED_EDGE('',*,*,#2731,.T.);
#3868=ORIENTED_EDGE('',*,*,#2878,.T.);
#3869=ORIENTED_EDGE('',*,*,#2888,.T.);
#3870=ORIENTED_EDGE('',*,*,#2843,.T.);
#3871=ORIENTED_EDGE('',*,*,#2889,.T.);
#3872=ORIENTED_EDGE('',*,*,#2829,.T.);
#3873=ORIENTED_EDGE('',*,*,#2890,.T.);
#3874=ORIENTED_EDGE('',*,*,#2845,.T.);
#3875=ORIENTED_EDGE('',*,*,#2891,.T.);
#3876=ORIENTED_EDGE('',*,*,#2892,.T.);
#3877=ORIENTED_EDGE('',*,*,#2876,.F.);
#3878=ORIENTED_EDGE('',*,*,#2729,.T.);
#3879=ORIENTED_EDGE('',*,*,#2893,.T.);
#3880=ORIENTED_EDGE('',*,*,#2728,.T.);
#3881=ORIENTED_EDGE('',*,*,#2832,.T.);
#3882=ORIENTED_EDGE('',*,*,#2894,.T.);
#3883=ORIENTED_EDGE('',*,*,#2893,.F.);
#3884=ORIENTED_EDGE('',*,*,#2895,.T.);
#3885=ORIENTED_EDGE('',*,*,#2869,.F.);
#3886=ORIENTED_EDGE('',*,*,#2754,.T.);
#3887=ORIENTED_EDGE('',*,*,#2826,.F.);
#3888=ORIENTED_EDGE('',*,*,#2806,.F.);
#3889=ORIENTED_EDGE('',*,*,#2840,.F.);
#3890=ORIENTED_EDGE('',*,*,#2872,.F.);
#3891=ORIENTED_EDGE('',*,*,#2816,.F.);
#3892=ORIENTED_EDGE('',*,*,#2741,.F.);
#3893=ORIENTED_EDGE('',*,*,#2896,.F.);
#3894=ORIENTED_EDGE('',*,*,#2810,.F.);
#3895=ORIENTED_EDGE('',*,*,#2712,.F.);
#3896=ORIENTED_EDGE('',*,*,#2860,.F.);
#3897=ORIENTED_EDGE('',*,*,#2866,.F.);
#3898=ORIENTED_EDGE('',*,*,#2868,.F.);
#3899=ORIENTED_EDGE('',*,*,#2895,.F.);
#3900=ORIENTED_EDGE('',*,*,#2825,.F.);
#3901=ORIENTED_EDGE('',*,*,#2837,.F.);
#3902=ORIENTED_EDGE('',*,*,#2839,.F.);
#3903=ORIENTED_EDGE('',*,*,#2853,.F.);
#3904=ORIENTED_EDGE('',*,*,#2863,.F.);
#3905=ORIENTED_EDGE('',*,*,#2861,.F.);
#3906=ORIENTED_EDGE('',*,*,#2864,.F.);
#3907=ORIENTED_EDGE('',*,*,#2890,.F.);
#3908=ORIENTED_EDGE('',*,*,#2867,.F.);
#3909=ORIENTED_EDGE('',*,*,#2865,.F.);
#3910=ORIENTED_EDGE('',*,*,#2881,.F.);
#3911=ORIENTED_EDGE('',*,*,#2889,.F.);
#3912=ORIENTED_EDGE('',*,*,#2844,.F.);
#3913=ORIENTED_EDGE('',*,*,#2891,.F.);
#3914=ORIENTED_EDGE('',*,*,#2885,.F.);
#3915=ORIENTED_EDGE('',*,*,#2887,.F.);
#3916=ORIENTED_EDGE('',*,*,#2877,.F.);
#3917=ORIENTED_EDGE('',*,*,#2888,.F.);
#3918=ORIENTED_EDGE('',*,*,#2897,.F.);
#3919=ORIENTED_EDGE('',*,*,#2898,.F.);
#3920=ORIENTED_EDGE('',*,*,#2899,.F.);
#3921=ORIENTED_EDGE('',*,*,#2732,.T.);
#3922=ORIENTED_EDGE('',*,*,#2898,.T.);
#3923=ORIENTED_EDGE('',*,*,#2775,.T.);
#3924=ORIENTED_EDGE('',*,*,#2900,.T.);
#3925=ORIENTED_EDGE('',*,*,#2901,.T.);
#3926=ORIENTED_EDGE('',*,*,#2899,.T.);
#3927=ORIENTED_EDGE('',*,*,#2734,.T.);
#3928=ORIENTED_EDGE('',*,*,#2902,.F.);
#3929=ORIENTED_EDGE('',*,*,#2903,.F.);
#3930=ORIENTED_EDGE('',*,*,#2776,.T.);
#3931=ORIENTED_EDGE('',*,*,#2897,.T.);
#3932=ORIENTED_EDGE('',*,*,#2904,.T.);
#3933=ORIENTED_EDGE('',*,*,#2733,.T.);
#3934=ORIENTED_EDGE('',*,*,#2900,.F.);
#3935=ORIENTED_EDGE('',*,*,#2747,.T.);
#3936=ORIENTED_EDGE('',*,*,#2902,.T.);
#3937=ORIENTED_EDGE('',*,*,#2752,.F.);
#3938=ORIENTED_EDGE('',*,*,#2777,.F.);
#3939=ORIENTED_EDGE('',*,*,#2903,.T.);
#3940=ORIENTED_EDGE('',*,*,#2905,.F.);
#3941=ORIENTED_EDGE('',*,*,#2824,.F.);
#3942=ORIENTED_EDGE('',*,*,#2753,.T.);
#3943=ORIENTED_EDGE('',*,*,#2749,.F.);
#3944=ORIENTED_EDGE('',*,*,#2905,.T.);
#3945=ORIENTED_EDGE('',*,*,#2904,.F.);
#3946=ORIENTED_EDGE('',*,*,#2901,.F.);
#3947=ORIENTED_EDGE('',*,*,#2746,.F.);
#3948=ORIENTED_EDGE('',*,*,#2742,.F.);
#3949=ORIENTED_EDGE('',*,*,#2906,.T.);
#3950=ORIENTED_EDGE('',*,*,#2907,.F.);
#3951=ORIENTED_EDGE('',*,*,#2908,.T.);
#3952=ORIENTED_EDGE('',*,*,#2894,.F.);
#3953=ORIENTED_EDGE('',*,*,#2833,.F.);
#3954=ORIENTED_EDGE('',*,*,#2773,.T.);
#3955=ORIENTED_EDGE('',*,*,#2909,.T.);
#3956=ORIENTED_EDGE('',*,*,#2907,.T.);
#3957=ORIENTED_EDGE('',*,*,#2910,.T.);
#3958=ORIENTED_EDGE('',*,*,#2892,.F.);
#3959=ORIENTED_EDGE('',*,*,#2908,.F.);
#3960=ORIENTED_EDGE('',*,*,#2909,.F.);
#3961=ORIENTED_EDGE('',*,*,#2772,.F.);
#3962=ORIENTED_EDGE('',*,*,#2705,.F.);
#3963=ORIENTED_EDGE('',*,*,#2721,.T.);
#3964=ORIENTED_EDGE('',*,*,#2911,.T.);
#3965=ORIENTED_EDGE('',*,*,#2736,.F.);
#3966=ORIENTED_EDGE('',*,*,#2739,.T.);
#3967=ORIENTED_EDGE('',*,*,#2851,.F.);
#3968=ORIENTED_EDGE('',*,*,#2803,.F.);
#3969=ORIENTED_EDGE('',*,*,#2811,.T.);
#3970=ORIENTED_EDGE('',*,*,#2896,.T.);
#3971=ORIENTED_EDGE('',*,*,#2740,.F.);
#3972=ORIENTED_EDGE('',*,*,#2722,.T.);
#3973=ORIENTED_EDGE('',*,*,#2699,.T.);
#3974=ORIENTED_EDGE('',*,*,#2695,.T.);
#3975=ORIENTED_EDGE('',*,*,#2745,.F.);
#3976=ORIENTED_EDGE('',*,*,#2774,.F.);
#3977=ORIENTED_EDGE('',*,*,#2910,.F.);
#3978=ORIENTED_EDGE('',*,*,#2906,.F.);
#3979=ORIENTED_EDGE('',*,*,#2737,.F.);
#3980=ORIENTED_EDGE('',*,*,#2911,.F.);
#3981=ORIENTED_EDGE('',*,*,#2720,.F.);
#3982=ORIENTED_EDGE('',*,*,#2761,.F.);
#3983=ORIENTED_EDGE('',*,*,#2766,.T.);
#3984=ORIENTED_EDGE('',*,*,#2784,.F.);
#3985=ORIENTED_EDGE('',*,*,#2787,.F.);
#3986=ORIENTED_EDGE('',*,*,#2785,.F.);
#3987=ORIENTED_EDGE('',*,*,#2764,.T.);
#3988=ORIENTED_EDGE('',*,*,#2763,.F.);
#3989=ORIENTED_EDGE('',*,*,#2758,.F.);
#3990=ORIENTED_EDGE('',*,*,#2799,.F.);
#3991=ORIENTED_EDGE('',*,*,#2912,.T.);
#3992=ORIENTED_EDGE('',*,*,#2781,.F.);
#3993=ORIENTED_EDGE('',*,*,#2912,.F.);
#3994=ORIENTED_EDGE('',*,*,#2798,.F.);
#3995=ORIENTED_EDGE('',*,*,#2913,.T.);
#3996=ORIENTED_EDGE('',*,*,#2780,.F.);
#3997=ORIENTED_EDGE('',*,*,#2913,.F.);
#3998=ORIENTED_EDGE('',*,*,#2797,.F.);
#3999=ORIENTED_EDGE('',*,*,#2914,.T.);
#4000=ORIENTED_EDGE('',*,*,#2779,.F.);
#4001=ORIENTED_EDGE('',*,*,#2914,.F.);
#4002=ORIENTED_EDGE('',*,*,#2796,.F.);
#4003=ORIENTED_EDGE('',*,*,#2915,.T.);
#4004=ORIENTED_EDGE('',*,*,#2778,.F.);
#4005=ORIENTED_EDGE('',*,*,#2915,.F.);
#4006=ORIENTED_EDGE('',*,*,#2916,.T.);
#4007=ORIENTED_EDGE('',*,*,#2917,.T.);
#4008=ORIENTED_EDGE('',*,*,#2918,.F.);
#4009=ORIENTED_EDGE('',*,*,#2919,.F.);
#4010=ORIENTED_EDGE('',*,*,#2920,.T.);
#4011=ORIENTED_EDGE('',*,*,#2921,.T.);
#4012=ORIENTED_EDGE('',*,*,#2916,.F.);
#4013=ORIENTED_EDGE('',*,*,#2922,.F.);
#4014=ORIENTED_EDGE('',*,*,#2923,.T.);
#4015=ORIENTED_EDGE('',*,*,#2924,.T.);
#4016=ORIENTED_EDGE('',*,*,#2920,.F.);
#4017=ORIENTED_EDGE('',*,*,#2925,.F.);
#4018=ORIENTED_EDGE('',*,*,#2926,.T.);
#4019=ORIENTED_EDGE('',*,*,#2927,.T.);
#4020=ORIENTED_EDGE('',*,*,#2923,.F.);
#4021=ORIENTED_EDGE('',*,*,#2928,.F.);
#4022=ORIENTED_EDGE('',*,*,#2929,.T.);
#4023=ORIENTED_EDGE('',*,*,#2930,.T.);
#4024=ORIENTED_EDGE('',*,*,#2926,.F.);
#4025=ORIENTED_EDGE('',*,*,#2931,.F.);
#4026=ORIENTED_EDGE('',*,*,#2932,.F.);
#4027=ORIENTED_EDGE('',*,*,#2933,.F.);
#4028=ORIENTED_EDGE('',*,*,#2934,.F.);
#4029=ORIENTED_EDGE('',*,*,#2935,.T.);
#4030=ORIENTED_EDGE('',*,*,#2936,.T.);
#4031=ORIENTED_EDGE('',*,*,#2937,.T.);
#4032=ORIENTED_EDGE('',*,*,#2938,.F.);
#4033=ORIENTED_EDGE('',*,*,#2939,.F.);
#4034=ORIENTED_EDGE('',*,*,#2940,.T.);
#4035=ORIENTED_EDGE('',*,*,#2941,.T.);
#4036=ORIENTED_EDGE('',*,*,#2936,.F.);
#4037=ORIENTED_EDGE('',*,*,#2942,.F.);
#4038=ORIENTED_EDGE('',*,*,#2943,.T.);
#4039=ORIENTED_EDGE('',*,*,#2944,.T.);
#4040=ORIENTED_EDGE('',*,*,#2940,.F.);
#4041=ORIENTED_EDGE('',*,*,#2945,.F.);
#4042=ORIENTED_EDGE('',*,*,#2946,.T.);
#4043=ORIENTED_EDGE('',*,*,#2947,.T.);
#4044=ORIENTED_EDGE('',*,*,#2943,.F.);
#4045=ORIENTED_EDGE('',*,*,#2948,.F.);
#4046=ORIENTED_EDGE('',*,*,#2949,.T.);
#4047=ORIENTED_EDGE('',*,*,#2950,.T.);
#4048=ORIENTED_EDGE('',*,*,#2946,.F.);
#4049=ORIENTED_EDGE('',*,*,#2951,.F.);
#4050=ORIENTED_EDGE('',*,*,#2952,.F.);
#4051=ORIENTED_EDGE('',*,*,#2953,.F.);
#4052=ORIENTED_EDGE('',*,*,#2954,.F.);
#4053=ORIENTED_EDGE('',*,*,#2955,.T.);
#4054=ORIENTED_EDGE('',*,*,#2956,.T.);
#4055=ORIENTED_EDGE('',*,*,#2957,.T.);
#4056=ORIENTED_EDGE('',*,*,#2958,.F.);
#4057=ORIENTED_EDGE('',*,*,#2959,.F.);
#4058=ORIENTED_EDGE('',*,*,#2960,.T.);
#4059=ORIENTED_EDGE('',*,*,#2961,.T.);
#4060=ORIENTED_EDGE('',*,*,#2956,.F.);
#4061=ORIENTED_EDGE('',*,*,#2962,.F.);
#4062=ORIENTED_EDGE('',*,*,#2963,.T.);
#4063=ORIENTED_EDGE('',*,*,#2964,.T.);
#4064=ORIENTED_EDGE('',*,*,#2960,.F.);
#4065=ORIENTED_EDGE('',*,*,#2965,.F.);
#4066=ORIENTED_EDGE('',*,*,#2966,.T.);
#4067=ORIENTED_EDGE('',*,*,#2967,.T.);
#4068=ORIENTED_EDGE('',*,*,#2963,.F.);
#4069=ORIENTED_EDGE('',*,*,#2968,.F.);
#4070=ORIENTED_EDGE('',*,*,#2969,.T.);
#4071=ORIENTED_EDGE('',*,*,#2970,.T.);
#4072=ORIENTED_EDGE('',*,*,#2966,.F.);
#4073=ORIENTED_EDGE('',*,*,#2971,.F.);
#4074=ORIENTED_EDGE('',*,*,#2972,.F.);
#4075=ORIENTED_EDGE('',*,*,#2973,.F.);
#4076=ORIENTED_EDGE('',*,*,#2974,.F.);
#4077=ORIENTED_EDGE('',*,*,#2975,.T.);
#4078=ORIENTED_EDGE('',*,*,#2976,.T.);
#4079=ORIENTED_EDGE('',*,*,#2977,.T.);
#4080=ORIENTED_EDGE('',*,*,#2978,.F.);
#4081=ORIENTED_EDGE('',*,*,#2979,.F.);
#4082=ORIENTED_EDGE('',*,*,#2980,.T.);
#4083=ORIENTED_EDGE('',*,*,#2981,.T.);
#4084=ORIENTED_EDGE('',*,*,#2976,.F.);
#4085=ORIENTED_EDGE('',*,*,#2982,.F.);
#4086=ORIENTED_EDGE('',*,*,#2983,.T.);
#4087=ORIENTED_EDGE('',*,*,#2984,.T.);
#4088=ORIENTED_EDGE('',*,*,#2980,.F.);
#4089=ORIENTED_EDGE('',*,*,#2985,.F.);
#4090=ORIENTED_EDGE('',*,*,#2986,.T.);
#4091=ORIENTED_EDGE('',*,*,#2987,.T.);
#4092=ORIENTED_EDGE('',*,*,#2983,.F.);
#4093=ORIENTED_EDGE('',*,*,#2988,.F.);
#4094=ORIENTED_EDGE('',*,*,#2989,.T.);
#4095=ORIENTED_EDGE('',*,*,#2990,.T.);
#4096=ORIENTED_EDGE('',*,*,#2986,.F.);
#4097=ORIENTED_EDGE('',*,*,#2991,.F.);
#4098=ORIENTED_EDGE('',*,*,#2992,.F.);
#4099=ORIENTED_EDGE('',*,*,#2993,.F.);
#4100=ORIENTED_EDGE('',*,*,#2994,.F.);
#4101=ORIENTED_EDGE('',*,*,#2995,.T.);
#4102=ORIENTED_EDGE('',*,*,#2996,.T.);
#4103=ORIENTED_EDGE('',*,*,#2997,.T.);
#4104=ORIENTED_EDGE('',*,*,#2998,.T.);
#4105=ORIENTED_EDGE('',*,*,#2999,.T.);
#4106=ORIENTED_EDGE('',*,*,#3000,.T.);
#4107=ORIENTED_EDGE('',*,*,#3001,.T.);
#4108=ORIENTED_EDGE('',*,*,#2996,.F.);
#4109=ORIENTED_EDGE('',*,*,#3002,.T.);
#4110=ORIENTED_EDGE('',*,*,#3003,.T.);
#4111=ORIENTED_EDGE('',*,*,#3004,.T.);
#4112=ORIENTED_EDGE('',*,*,#2999,.F.);
#4113=ORIENTED_EDGE('',*,*,#3005,.T.);
#4114=ORIENTED_EDGE('',*,*,#3006,.T.);
#4115=ORIENTED_EDGE('',*,*,#3007,.T.);
#4116=ORIENTED_EDGE('',*,*,#3003,.F.);
#4117=ORIENTED_EDGE('',*,*,#3008,.T.);
#4118=ORIENTED_EDGE('',*,*,#3009,.T.);
#4119=ORIENTED_EDGE('',*,*,#3010,.T.);
#4120=ORIENTED_EDGE('',*,*,#3006,.F.);
#4121=ORIENTED_EDGE('',*,*,#3011,.T.);
#4122=ORIENTED_EDGE('',*,*,#3012,.F.);
#4123=ORIENTED_EDGE('',*,*,#3013,.T.);
#4124=ORIENTED_EDGE('',*,*,#3014,.F.);
#4125=ORIENTED_EDGE('',*,*,#3015,.T.);
#4126=ORIENTED_EDGE('',*,*,#3016,.T.);
#4127=ORIENTED_EDGE('',*,*,#3017,.T.);
#4128=ORIENTED_EDGE('',*,*,#3018,.T.);
#4129=ORIENTED_EDGE('',*,*,#3019,.T.);
#4130=ORIENTED_EDGE('',*,*,#3020,.T.);
#4131=ORIENTED_EDGE('',*,*,#3021,.T.);
#4132=ORIENTED_EDGE('',*,*,#3016,.F.);
#4133=ORIENTED_EDGE('',*,*,#3022,.T.);
#4134=ORIENTED_EDGE('',*,*,#3023,.T.);
#4135=ORIENTED_EDGE('',*,*,#3024,.T.);
#4136=ORIENTED_EDGE('',*,*,#3019,.F.);
#4137=ORIENTED_EDGE('',*,*,#3025,.T.);
#4138=ORIENTED_EDGE('',*,*,#3026,.T.);
#4139=ORIENTED_EDGE('',*,*,#3027,.T.);
#4140=ORIENTED_EDGE('',*,*,#3023,.F.);
#4141=ORIENTED_EDGE('',*,*,#3028,.T.);
#4142=ORIENTED_EDGE('',*,*,#3029,.T.);
#4143=ORIENTED_EDGE('',*,*,#3030,.T.);
#4144=ORIENTED_EDGE('',*,*,#3026,.F.);
#4145=ORIENTED_EDGE('',*,*,#3031,.T.);
#4146=ORIENTED_EDGE('',*,*,#3032,.F.);
#4147=ORIENTED_EDGE('',*,*,#3033,.T.);
#4148=ORIENTED_EDGE('',*,*,#3034,.F.);
#4149=ORIENTED_EDGE('',*,*,#3035,.T.);
#4150=ORIENTED_EDGE('',*,*,#3036,.T.);
#4151=ORIENTED_EDGE('',*,*,#3037,.T.);
#4152=ORIENTED_EDGE('',*,*,#3038,.T.);
#4153=ORIENTED_EDGE('',*,*,#3039,.T.);
#4154=ORIENTED_EDGE('',*,*,#3040,.T.);
#4155=ORIENTED_EDGE('',*,*,#3041,.T.);
#4156=ORIENTED_EDGE('',*,*,#3036,.F.);
#4157=ORIENTED_EDGE('',*,*,#3042,.T.);
#4158=ORIENTED_EDGE('',*,*,#3043,.T.);
#4159=ORIENTED_EDGE('',*,*,#3044,.T.);
#4160=ORIENTED_EDGE('',*,*,#3039,.F.);
#4161=ORIENTED_EDGE('',*,*,#3045,.T.);
#4162=ORIENTED_EDGE('',*,*,#3046,.T.);
#4163=ORIENTED_EDGE('',*,*,#3047,.T.);
#4164=ORIENTED_EDGE('',*,*,#3043,.F.);
#4165=ORIENTED_EDGE('',*,*,#3048,.T.);
#4166=ORIENTED_EDGE('',*,*,#3049,.T.);
#4167=ORIENTED_EDGE('',*,*,#3050,.T.);
#4168=ORIENTED_EDGE('',*,*,#3046,.F.);
#4169=ORIENTED_EDGE('',*,*,#3051,.T.);
#4170=ORIENTED_EDGE('',*,*,#3052,.F.);
#4171=ORIENTED_EDGE('',*,*,#3053,.T.);
#4172=ORIENTED_EDGE('',*,*,#3054,.F.);
#4173=ORIENTED_EDGE('',*,*,#3055,.T.);
#4174=ORIENTED_EDGE('',*,*,#3056,.T.);
#4175=ORIENTED_EDGE('',*,*,#3057,.T.);
#4176=ORIENTED_EDGE('',*,*,#3058,.T.);
#4177=ORIENTED_EDGE('',*,*,#3059,.T.);
#4178=ORIENTED_EDGE('',*,*,#3060,.T.);
#4179=ORIENTED_EDGE('',*,*,#3061,.T.);
#4180=ORIENTED_EDGE('',*,*,#3056,.F.);
#4181=ORIENTED_EDGE('',*,*,#3062,.T.);
#4182=ORIENTED_EDGE('',*,*,#3063,.T.);
#4183=ORIENTED_EDGE('',*,*,#3064,.T.);
#4184=ORIENTED_EDGE('',*,*,#3059,.F.);
#4185=ORIENTED_EDGE('',*,*,#3065,.T.);
#4186=ORIENTED_EDGE('',*,*,#3066,.T.);
#4187=ORIENTED_EDGE('',*,*,#3067,.T.);
#4188=ORIENTED_EDGE('',*,*,#3063,.F.);
#4189=ORIENTED_EDGE('',*,*,#3068,.T.);
#4190=ORIENTED_EDGE('',*,*,#3069,.T.);
#4191=ORIENTED_EDGE('',*,*,#3070,.T.);
#4192=ORIENTED_EDGE('',*,*,#3066,.F.);
#4193=ORIENTED_EDGE('',*,*,#3071,.T.);
#4194=ORIENTED_EDGE('',*,*,#3072,.F.);
#4195=ORIENTED_EDGE('',*,*,#3073,.T.);
#4196=ORIENTED_EDGE('',*,*,#3074,.F.);
#4197=ORIENTED_EDGE('',*,*,#3075,.T.);
#4198=ORIENTED_EDGE('',*,*,#3076,.T.);
#4199=ORIENTED_EDGE('',*,*,#3077,.T.);
#4200=ORIENTED_EDGE('',*,*,#3078,.T.);
#4201=ORIENTED_EDGE('',*,*,#3077,.F.);
#4202=ORIENTED_EDGE('',*,*,#3078,.F.);
#4203=ORIENTED_EDGE('',*,*,#3079,.T.);
#4204=ORIENTED_EDGE('',*,*,#3080,.F.);
#4205=ORIENTED_EDGE('',*,*,#3081,.F.);
#4206=ORIENTED_EDGE('',*,*,#3082,.F.);
#4207=ORIENTED_EDGE('',*,*,#3083,.F.);
#4208=ORIENTED_EDGE('',*,*,#3084,.F.);
#4209=ORIENTED_EDGE('',*,*,#3085,.F.);
#4210=ORIENTED_EDGE('',*,*,#3086,.F.);
#4211=ORIENTED_EDGE('',*,*,#3087,.F.);
#4212=ORIENTED_EDGE('',*,*,#3088,.F.);
#4213=ORIENTED_EDGE('',*,*,#3089,.F.);
#4214=ORIENTED_EDGE('',*,*,#3090,.F.);
#4215=ORIENTED_EDGE('',*,*,#3079,.F.);
#4216=ORIENTED_EDGE('',*,*,#3091,.T.);
#4217=ORIENTED_EDGE('',*,*,#3076,.F.);
#4218=ORIENTED_EDGE('',*,*,#3081,.T.);
#4219=ORIENTED_EDGE('',*,*,#3092,.T.);
#4220=ORIENTED_EDGE('',*,*,#3093,.T.);
#4221=ORIENTED_EDGE('',*,*,#3094,.T.);
#4222=ORIENTED_EDGE('',*,*,#3095,.T.);
#4223=ORIENTED_EDGE('',*,*,#3096,.T.);
#4224=ORIENTED_EDGE('',*,*,#3097,.T.);
#4225=ORIENTED_EDGE('',*,*,#3092,.F.);
#4226=ORIENTED_EDGE('',*,*,#3080,.T.);
#4227=ORIENTED_EDGE('',*,*,#3090,.T.);
#4228=ORIENTED_EDGE('',*,*,#3098,.T.);
#4229=ORIENTED_EDGE('',*,*,#3096,.F.);
#4230=ORIENTED_EDGE('',*,*,#3089,.T.);
#4231=ORIENTED_EDGE('',*,*,#3099,.T.);
#4232=ORIENTED_EDGE('',*,*,#3100,.T.);
#4233=ORIENTED_EDGE('',*,*,#3101,.T.);
#4234=ORIENTED_EDGE('',*,*,#3102,.T.);
#4235=ORIENTED_EDGE('',*,*,#3082,.T.);
#4236=ORIENTED_EDGE('',*,*,#3095,.F.);
#4237=ORIENTED_EDGE('',*,*,#3103,.F.);
#4238=ORIENTED_EDGE('',*,*,#3088,.T.);
#4239=ORIENTED_EDGE('',*,*,#3104,.F.);
#4240=ORIENTED_EDGE('',*,*,#3105,.T.);
#4241=ORIENTED_EDGE('',*,*,#3106,.F.);
#4242=ORIENTED_EDGE('',*,*,#3099,.F.);
#4243=ORIENTED_EDGE('',*,*,#3084,.T.);
#4244=ORIENTED_EDGE('',*,*,#3107,.T.);
#4245=ORIENTED_EDGE('',*,*,#3108,.T.);
#4246=ORIENTED_EDGE('',*,*,#3109,.T.);
#4247=ORIENTED_EDGE('',*,*,#3110,.T.);
#4248=ORIENTED_EDGE('',*,*,#3102,.F.);
#4249=ORIENTED_EDGE('',*,*,#3111,.T.);
#4250=ORIENTED_EDGE('',*,*,#3112,.T.);
#4251=ORIENTED_EDGE('',*,*,#3107,.F.);
#4252=ORIENTED_EDGE('',*,*,#3083,.T.);
#4253=ORIENTED_EDGE('',*,*,#3104,.T.);
#4254=ORIENTED_EDGE('',*,*,#3087,.T.);
#4255=ORIENTED_EDGE('',*,*,#3113,.T.);
#4256=ORIENTED_EDGE('',*,*,#3114,.T.);
#4257=ORIENTED_EDGE('',*,*,#3115,.T.);
#4258=ORIENTED_EDGE('',*,*,#3116,.T.);
#4259=ORIENTED_EDGE('',*,*,#3113,.F.);
#4260=ORIENTED_EDGE('',*,*,#3086,.T.);
#4261=ORIENTED_EDGE('',*,*,#3117,.T.);
#4262=ORIENTED_EDGE('',*,*,#3118,.T.);
#4263=ORIENTED_EDGE('',*,*,#3119,.T.);
#4264=ORIENTED_EDGE('',*,*,#3117,.F.);
#4265=ORIENTED_EDGE('',*,*,#3085,.T.);
#4266=ORIENTED_EDGE('',*,*,#3110,.F.);
#4267=ORIENTED_EDGE('',*,*,#3097,.F.);
#4268=ORIENTED_EDGE('',*,*,#3120,.T.);
#4269=ORIENTED_EDGE('',*,*,#3121,.T.);
#4270=ORIENTED_EDGE('',*,*,#3122,.T.);
#4271=ORIENTED_EDGE('',*,*,#3098,.F.);
#4272=ORIENTED_EDGE('',*,*,#3123,.F.);
#4273=ORIENTED_EDGE('',*,*,#3124,.F.);
#4274=ORIENTED_EDGE('',*,*,#3125,.T.);
#4275=ORIENTED_EDGE('',*,*,#3120,.F.);
#4276=ORIENTED_EDGE('',*,*,#3105,.F.);
#4277=ORIENTED_EDGE('',*,*,#3126,.F.);
#4278=ORIENTED_EDGE('',*,*,#3127,.T.);
#4279=ORIENTED_EDGE('',*,*,#3128,.T.);
#4280=ORIENTED_EDGE('',*,*,#3123,.T.);
#4281=ORIENTED_EDGE('',*,*,#3100,.F.);
#4282=ORIENTED_EDGE('',*,*,#3106,.T.);
#4283=ORIENTED_EDGE('',*,*,#3114,.F.);
#4284=ORIENTED_EDGE('',*,*,#3116,.F.);
#4285=ORIENTED_EDGE('',*,*,#3129,.T.);
#4286=ORIENTED_EDGE('',*,*,#3130,.F.);
#4287=ORIENTED_EDGE('',*,*,#3131,.T.);
#4288=ORIENTED_EDGE('',*,*,#3132,.T.);
#4289=ORIENTED_EDGE('',*,*,#3133,.F.);
#4290=ORIENTED_EDGE('',*,*,#3134,.T.);
#4291=ORIENTED_EDGE('',*,*,#3135,.T.);
#4292=ORIENTED_EDGE('',*,*,#3136,.T.);
#4293=ORIENTED_EDGE('',*,*,#3137,.T.);
#4294=ORIENTED_EDGE('',*,*,#3138,.T.);
#4295=ORIENTED_EDGE('',*,*,#3137,.F.);
#4296=ORIENTED_EDGE('',*,*,#3139,.T.);
#4297=ORIENTED_EDGE('',*,*,#3135,.F.);
#4298=ORIENTED_EDGE('',*,*,#3140,.T.);
#4299=ORIENTED_EDGE('',*,*,#3136,.F.);
#4300=ORIENTED_EDGE('',*,*,#3141,.T.);
#4301=ORIENTED_EDGE('',*,*,#3142,.T.);
#4302=ORIENTED_EDGE('',*,*,#3143,.T.);
#4303=ORIENTED_EDGE('',*,*,#3144,.T.);
#4304=ORIENTED_EDGE('',*,*,#3145,.T.);
#4305=ORIENTED_EDGE('',*,*,#3146,.T.);
#4306=ORIENTED_EDGE('',*,*,#3147,.T.);
#4307=ORIENTED_EDGE('',*,*,#3148,.T.);
#4308=ORIENTED_EDGE('',*,*,#3149,.T.);
#4309=ORIENTED_EDGE('',*,*,#3150,.T.);
#4310=ORIENTED_EDGE('',*,*,#3148,.F.);
#4311=ORIENTED_EDGE('',*,*,#3151,.T.);
#4312=ORIENTED_EDGE('',*,*,#3146,.F.);
#4313=ORIENTED_EDGE('',*,*,#3152,.T.);
#4314=ORIENTED_EDGE('',*,*,#3147,.F.);
#4315=ORIENTED_EDGE('',*,*,#3153,.T.);
#4316=ORIENTED_EDGE('',*,*,#3154,.F.);
#4317=ORIENTED_EDGE('',*,*,#3155,.T.);
#4318=ORIENTED_EDGE('',*,*,#3156,.F.);
#4319=ORIENTED_EDGE('',*,*,#3157,.T.);
#4320=ORIENTED_EDGE('',*,*,#3158,.T.);
#4321=ORIENTED_EDGE('',*,*,#3159,.T.);
#4322=ORIENTED_EDGE('',*,*,#3149,.F.);
#4323=ORIENTED_EDGE('',*,*,#3152,.F.);
#4324=ORIENTED_EDGE('',*,*,#3150,.F.);
#4325=ORIENTED_EDGE('',*,*,#3159,.F.);
#4326=ORIENTED_EDGE('',*,*,#3160,.T.);
#4327=ORIENTED_EDGE('',*,*,#3161,.T.);
#4328=ORIENTED_EDGE('',*,*,#3162,.T.);
#4329=ORIENTED_EDGE('',*,*,#3163,.T.);
#4330=ORIENTED_EDGE('',*,*,#3164,.T.);
#4331=ORIENTED_EDGE('',*,*,#3162,.F.);
#4332=ORIENTED_EDGE('',*,*,#3165,.T.);
#4333=ORIENTED_EDGE('',*,*,#3160,.F.);
#4334=ORIENTED_EDGE('',*,*,#3166,.T.);
#4335=ORIENTED_EDGE('',*,*,#3161,.F.);
#4336=ORIENTED_EDGE('',*,*,#3167,.T.);
#4337=ORIENTED_EDGE('',*,*,#3168,.F.);
#4338=ORIENTED_EDGE('',*,*,#3169,.T.);
#4339=ORIENTED_EDGE('',*,*,#3170,.T.);
#4340=ORIENTED_EDGE('',*,*,#3171,.T.);
#4341=ORIENTED_EDGE('',*,*,#3172,.T.);
#4342=ORIENTED_EDGE('',*,*,#3173,.T.);
#4343=ORIENTED_EDGE('',*,*,#3163,.F.);
#4344=ORIENTED_EDGE('',*,*,#3166,.F.);
#4345=ORIENTED_EDGE('',*,*,#3164,.F.);
#4346=ORIENTED_EDGE('',*,*,#3173,.F.);
#4347=ORIENTED_EDGE('',*,*,#3174,.F.);
#4348=ORIENTED_EDGE('',*,*,#3175,.T.);
#4349=ORIENTED_EDGE('',*,*,#3176,.T.);
#4350=ORIENTED_EDGE('',*,*,#3177,.T.);
#4351=ORIENTED_EDGE('',*,*,#3178,.T.);
#4352=ORIENTED_EDGE('',*,*,#3179,.T.);
#4353=ORIENTED_EDGE('',*,*,#3178,.F.);
#4354=ORIENTED_EDGE('',*,*,#3180,.T.);
#4355=ORIENTED_EDGE('',*,*,#3176,.F.);
#4356=ORIENTED_EDGE('',*,*,#3181,.T.);
#4357=ORIENTED_EDGE('',*,*,#3177,.F.);
#4358=ORIENTED_EDGE('',*,*,#3182,.T.);
#4359=ORIENTED_EDGE('',*,*,#3183,.T.);
#4360=ORIENTED_EDGE('',*,*,#3184,.T.);
#4361=ORIENTED_EDGE('',*,*,#3185,.T.);
#4362=ORIENTED_EDGE('',*,*,#3186,.T.);
#4363=ORIENTED_EDGE('',*,*,#3187,.T.);
#4364=ORIENTED_EDGE('',*,*,#3188,.T.);
#4365=ORIENTED_EDGE('',*,*,#3189,.F.);
#4366=ORIENTED_EDGE('',*,*,#3074,.T.);
#4367=ORIENTED_EDGE('',*,*,#3190,.F.);
#4368=ORIENTED_EDGE('',*,*,#3188,.F.);
#4369=ORIENTED_EDGE('',*,*,#3072,.T.);
#4370=ORIENTED_EDGE('',*,*,#3191,.T.);
#4371=ORIENTED_EDGE('',*,*,#3069,.F.);
#4372=ORIENTED_EDGE('',*,*,#3192,.T.);
#4373=ORIENTED_EDGE('',*,*,#3193,.F.);
#4374=ORIENTED_EDGE('',*,*,#3194,.F.);
#4375=ORIENTED_EDGE('',*,*,#3195,.F.);
#4376=ORIENTED_EDGE('',*,*,#3196,.F.);
#4377=ORIENTED_EDGE('',*,*,#3197,.F.);
#4378=ORIENTED_EDGE('',*,*,#3198,.F.);
#4379=ORIENTED_EDGE('',*,*,#3199,.F.);
#4380=ORIENTED_EDGE('',*,*,#3200,.F.);
#4381=ORIENTED_EDGE('',*,*,#3201,.F.);
#4382=ORIENTED_EDGE('',*,*,#3202,.F.);
#4383=ORIENTED_EDGE('',*,*,#3203,.F.);
#4384=ORIENTED_EDGE('',*,*,#3204,.F.);
#4385=ORIENTED_EDGE('',*,*,#3187,.F.);
#4386=ORIENTED_EDGE('',*,*,#3201,.T.);
#4387=ORIENTED_EDGE('',*,*,#3205,.T.);
#4388=ORIENTED_EDGE('',*,*,#3206,.F.);
#4389=ORIENTED_EDGE('',*,*,#3054,.T.);
#4390=ORIENTED_EDGE('',*,*,#3207,.F.);
#4391=ORIENTED_EDGE('',*,*,#3205,.F.);
#4392=ORIENTED_EDGE('',*,*,#3052,.T.);
#4393=ORIENTED_EDGE('',*,*,#3208,.T.);
#4394=ORIENTED_EDGE('',*,*,#3049,.F.);
#4395=ORIENTED_EDGE('',*,*,#3209,.T.);
#4396=ORIENTED_EDGE('',*,*,#3204,.T.);
#4397=ORIENTED_EDGE('',*,*,#3210,.T.);
#4398=ORIENTED_EDGE('',*,*,#3211,.F.);
#4399=ORIENTED_EDGE('',*,*,#3034,.T.);
#4400=ORIENTED_EDGE('',*,*,#3212,.F.);
#4401=ORIENTED_EDGE('',*,*,#3210,.F.);
#4402=ORIENTED_EDGE('',*,*,#3032,.T.);
#4403=ORIENTED_EDGE('',*,*,#3213,.T.);
#4404=ORIENTED_EDGE('',*,*,#3029,.F.);
#4405=ORIENTED_EDGE('',*,*,#3214,.T.);
#4406=ORIENTED_EDGE('',*,*,#3202,.T.);
#4407=ORIENTED_EDGE('',*,*,#3215,.T.);
#4408=ORIENTED_EDGE('',*,*,#3216,.F.);
#4409=ORIENTED_EDGE('',*,*,#3014,.T.);
#4410=ORIENTED_EDGE('',*,*,#3217,.F.);
#4411=ORIENTED_EDGE('',*,*,#3215,.F.);
#4412=ORIENTED_EDGE('',*,*,#3012,.T.);
#4413=ORIENTED_EDGE('',*,*,#3218,.T.);
#4414=ORIENTED_EDGE('',*,*,#3009,.F.);
#4415=ORIENTED_EDGE('',*,*,#3219,.T.);
#4416=ORIENTED_EDGE('',*,*,#2992,.T.);
#4417=ORIENTED_EDGE('',*,*,#3220,.T.);
#4418=ORIENTED_EDGE('',*,*,#2989,.F.);
#4419=ORIENTED_EDGE('',*,*,#3221,.F.);
#4420=ORIENTED_EDGE('',*,*,#3222,.F.);
#4421=ORIENTED_EDGE('',*,*,#2977,.F.);
#4422=ORIENTED_EDGE('',*,*,#2981,.F.);
#4423=ORIENTED_EDGE('',*,*,#2984,.F.);
#4424=ORIENTED_EDGE('',*,*,#2987,.F.);
#4425=ORIENTED_EDGE('',*,*,#2990,.F.);
#4426=ORIENTED_EDGE('',*,*,#3220,.F.);
#4427=ORIENTED_EDGE('',*,*,#2995,.F.);
#4428=ORIENTED_EDGE('',*,*,#3223,.F.);
#4429=ORIENTED_EDGE('',*,*,#3013,.F.);
#4430=ORIENTED_EDGE('',*,*,#3219,.F.);
#4431=ORIENTED_EDGE('',*,*,#3011,.F.);
#4432=ORIENTED_EDGE('',*,*,#3008,.F.);
#4433=ORIENTED_EDGE('',*,*,#3005,.F.);
#4434=ORIENTED_EDGE('',*,*,#3002,.F.);
#4435=ORIENTED_EDGE('',*,*,#2998,.F.);
#4436=ORIENTED_EDGE('',*,*,#2994,.T.);
#4437=ORIENTED_EDGE('',*,*,#3224,.T.);
#4438=ORIENTED_EDGE('',*,*,#3216,.T.);
#4439=ORIENTED_EDGE('',*,*,#3217,.T.);
#4440=ORIENTED_EDGE('',*,*,#3223,.T.);
#4441=ORIENTED_EDGE('',*,*,#3225,.F.);
#4442=ORIENTED_EDGE('',*,*,#3000,.F.);
#4443=ORIENTED_EDGE('',*,*,#3004,.F.);
#4444=ORIENTED_EDGE('',*,*,#3007,.F.);
#4445=ORIENTED_EDGE('',*,*,#3010,.F.);
#4446=ORIENTED_EDGE('',*,*,#3218,.F.);
#4447=ORIENTED_EDGE('',*,*,#3015,.F.);
#4448=ORIENTED_EDGE('',*,*,#3224,.F.);
#4449=ORIENTED_EDGE('',*,*,#2993,.T.);
#4450=ORIENTED_EDGE('',*,*,#3221,.T.);
#4451=ORIENTED_EDGE('',*,*,#2991,.T.);
#4452=ORIENTED_EDGE('',*,*,#2988,.T.);
#4453=ORIENTED_EDGE('',*,*,#2985,.T.);
#4454=ORIENTED_EDGE('',*,*,#2982,.T.);
#4455=ORIENTED_EDGE('',*,*,#2979,.T.);
#4456=ORIENTED_EDGE('',*,*,#2972,.T.);
#4457=ORIENTED_EDGE('',*,*,#3226,.T.);
#4458=ORIENTED_EDGE('',*,*,#2969,.F.);
#4459=ORIENTED_EDGE('',*,*,#3227,.F.);
#4460=ORIENTED_EDGE('',*,*,#3228,.F.);
#4461=ORIENTED_EDGE('',*,*,#2957,.F.);
#4462=ORIENTED_EDGE('',*,*,#2961,.F.);
#4463=ORIENTED_EDGE('',*,*,#2964,.F.);
#4464=ORIENTED_EDGE('',*,*,#2967,.F.);
#4465=ORIENTED_EDGE('',*,*,#2970,.F.);
#4466=ORIENTED_EDGE('',*,*,#3226,.F.);
#4467=ORIENTED_EDGE('',*,*,#2975,.F.);
#4468=ORIENTED_EDGE('',*,*,#3229,.F.);
#4469=ORIENTED_EDGE('',*,*,#3033,.F.);
#4470=ORIENTED_EDGE('',*,*,#3214,.F.);
#4471=ORIENTED_EDGE('',*,*,#3031,.F.);
#4472=ORIENTED_EDGE('',*,*,#3028,.F.);
#4473=ORIENTED_EDGE('',*,*,#3025,.F.);
#4474=ORIENTED_EDGE('',*,*,#3022,.F.);
#4475=ORIENTED_EDGE('',*,*,#3018,.F.);
#4476=ORIENTED_EDGE('',*,*,#2974,.T.);
#4477=ORIENTED_EDGE('',*,*,#3230,.T.);
#4478=ORIENTED_EDGE('',*,*,#3211,.T.);
#4479=ORIENTED_EDGE('',*,*,#3212,.T.);
#4480=ORIENTED_EDGE('',*,*,#3229,.T.);
#4481=ORIENTED_EDGE('',*,*,#3231,.F.);
#4482=ORIENTED_EDGE('',*,*,#3020,.F.);
#4483=ORIENTED_EDGE('',*,*,#3024,.F.);
#4484=ORIENTED_EDGE('',*,*,#3027,.F.);
#4485=ORIENTED_EDGE('',*,*,#3030,.F.);
#4486=ORIENTED_EDGE('',*,*,#3213,.F.);
#4487=ORIENTED_EDGE('',*,*,#3035,.F.);
#4488=ORIENTED_EDGE('',*,*,#3230,.F.);
#4489=ORIENTED_EDGE('',*,*,#2973,.T.);
#4490=ORIENTED_EDGE('',*,*,#3227,.T.);
#4491=ORIENTED_EDGE('',*,*,#2971,.T.);
#4492=ORIENTED_EDGE('',*,*,#2968,.T.);
#4493=ORIENTED_EDGE('',*,*,#2965,.T.);
#4494=ORIENTED_EDGE('',*,*,#2962,.T.);
#4495=ORIENTED_EDGE('',*,*,#2959,.T.);
#4496=ORIENTED_EDGE('',*,*,#2952,.T.);
#4497=ORIENTED_EDGE('',*,*,#3232,.T.);
#4498=ORIENTED_EDGE('',*,*,#2949,.F.);
#4499=ORIENTED_EDGE('',*,*,#3233,.F.);
#4500=ORIENTED_EDGE('',*,*,#3234,.F.);
#4501=ORIENTED_EDGE('',*,*,#2937,.F.);
#4502=ORIENTED_EDGE('',*,*,#2941,.F.);
#4503=ORIENTED_EDGE('',*,*,#2944,.F.);
#4504=ORIENTED_EDGE('',*,*,#2947,.F.);
#4505=ORIENTED_EDGE('',*,*,#2950,.F.);
#4506=ORIENTED_EDGE('',*,*,#3232,.F.);
#4507=ORIENTED_EDGE('',*,*,#2955,.F.);
#4508=ORIENTED_EDGE('',*,*,#3235,.F.);
#4509=ORIENTED_EDGE('',*,*,#3053,.F.);
#4510=ORIENTED_EDGE('',*,*,#3209,.F.);
#4511=ORIENTED_EDGE('',*,*,#3051,.F.);
#4512=ORIENTED_EDGE('',*,*,#3048,.F.);
#4513=ORIENTED_EDGE('',*,*,#3045,.F.);
#4514=ORIENTED_EDGE('',*,*,#3042,.F.);
#4515=ORIENTED_EDGE('',*,*,#3038,.F.);
#4516=ORIENTED_EDGE('',*,*,#2954,.T.);
#4517=ORIENTED_EDGE('',*,*,#3236,.T.);
#4518=ORIENTED_EDGE('',*,*,#3206,.T.);
#4519=ORIENTED_EDGE('',*,*,#3207,.T.);
#4520=ORIENTED_EDGE('',*,*,#3235,.T.);
#4521=ORIENTED_EDGE('',*,*,#3237,.F.);
#4522=ORIENTED_EDGE('',*,*,#3040,.F.);
#4523=ORIENTED_EDGE('',*,*,#3044,.F.);
#4524=ORIENTED_EDGE('',*,*,#3047,.F.);
#4525=ORIENTED_EDGE('',*,*,#3050,.F.);
#4526=ORIENTED_EDGE('',*,*,#3208,.F.);
#4527=ORIENTED_EDGE('',*,*,#3055,.F.);
#4528=ORIENTED_EDGE('',*,*,#3236,.F.);
#4529=ORIENTED_EDGE('',*,*,#2953,.T.);
#4530=ORIENTED_EDGE('',*,*,#3233,.T.);
#4531=ORIENTED_EDGE('',*,*,#2951,.T.);
#4532=ORIENTED_EDGE('',*,*,#2948,.T.);
#4533=ORIENTED_EDGE('',*,*,#2945,.T.);
#4534=ORIENTED_EDGE('',*,*,#2942,.T.);
#4535=ORIENTED_EDGE('',*,*,#2939,.T.);
#4536=ORIENTED_EDGE('',*,*,#2932,.T.);
#4537=ORIENTED_EDGE('',*,*,#3238,.T.);
#4538=ORIENTED_EDGE('',*,*,#2929,.F.);
#4539=ORIENTED_EDGE('',*,*,#3239,.F.);
#4540=ORIENTED_EDGE('',*,*,#3240,.F.);
#4541=ORIENTED_EDGE('',*,*,#2917,.F.);
#4542=ORIENTED_EDGE('',*,*,#2921,.F.);
#4543=ORIENTED_EDGE('',*,*,#2924,.F.);
#4544=ORIENTED_EDGE('',*,*,#2927,.F.);
#4545=ORIENTED_EDGE('',*,*,#2930,.F.);
#4546=ORIENTED_EDGE('',*,*,#3238,.F.);
#4547=ORIENTED_EDGE('',*,*,#2935,.F.);
#4548=ORIENTED_EDGE('',*,*,#3241,.F.);
#4549=ORIENTED_EDGE('',*,*,#3073,.F.);
#4550=ORIENTED_EDGE('',*,*,#3192,.F.);
#4551=ORIENTED_EDGE('',*,*,#3071,.F.);
#4552=ORIENTED_EDGE('',*,*,#3068,.F.);
#4553=ORIENTED_EDGE('',*,*,#3065,.F.);
#4554=ORIENTED_EDGE('',*,*,#3062,.F.);
#4555=ORIENTED_EDGE('',*,*,#3058,.F.);
#4556=ORIENTED_EDGE('',*,*,#2934,.T.);
#4557=ORIENTED_EDGE('',*,*,#3242,.T.);
#4558=ORIENTED_EDGE('',*,*,#3189,.T.);
#4559=ORIENTED_EDGE('',*,*,#3190,.T.);
#4560=ORIENTED_EDGE('',*,*,#3241,.T.);
#4561=ORIENTED_EDGE('',*,*,#3243,.F.);
#4562=ORIENTED_EDGE('',*,*,#3060,.F.);
#4563=ORIENTED_EDGE('',*,*,#3064,.F.);
#4564=ORIENTED_EDGE('',*,*,#3067,.F.);
#4565=ORIENTED_EDGE('',*,*,#3070,.F.);
#4566=ORIENTED_EDGE('',*,*,#3191,.F.);
#4567=ORIENTED_EDGE('',*,*,#3075,.F.);
#4568=ORIENTED_EDGE('',*,*,#3242,.F.);
#4569=ORIENTED_EDGE('',*,*,#2933,.T.);
#4570=ORIENTED_EDGE('',*,*,#3239,.T.);
#4571=ORIENTED_EDGE('',*,*,#2931,.T.);
#4572=ORIENTED_EDGE('',*,*,#2928,.T.);
#4573=ORIENTED_EDGE('',*,*,#2925,.T.);
#4574=ORIENTED_EDGE('',*,*,#2922,.T.);
#4575=ORIENTED_EDGE('',*,*,#2919,.T.);
#4576=ORIENTED_EDGE('',*,*,#3134,.F.);
#4577=ORIENTED_EDGE('',*,*,#3244,.T.);
#4578=ORIENTED_EDGE('',*,*,#3138,.F.);
#4579=ORIENTED_EDGE('',*,*,#3140,.F.);
#4580=ORIENTED_EDGE('',*,*,#3244,.F.);
#4581=ORIENTED_EDGE('',*,*,#3133,.T.);
#4582=ORIENTED_EDGE('',*,*,#3222,.T.);
#4583=ORIENTED_EDGE('',*,*,#2997,.F.);
#4584=ORIENTED_EDGE('',*,*,#3001,.F.);
#4585=ORIENTED_EDGE('',*,*,#3225,.T.);
#4586=ORIENTED_EDGE('',*,*,#2978,.T.);
#4587=ORIENTED_EDGE('',*,*,#3158,.F.);
#4588=ORIENTED_EDGE('',*,*,#3240,.T.);
#4589=ORIENTED_EDGE('',*,*,#3057,.F.);
#4590=ORIENTED_EDGE('',*,*,#3061,.F.);
#4591=ORIENTED_EDGE('',*,*,#3243,.T.);
#4592=ORIENTED_EDGE('',*,*,#2918,.T.);
#4593=ORIENTED_EDGE('',*,*,#3175,.F.);
#4594=ORIENTED_EDGE('',*,*,#3245,.T.);
#4595=ORIENTED_EDGE('',*,*,#3179,.F.);
#4596=ORIENTED_EDGE('',*,*,#3181,.F.);
#4597=ORIENTED_EDGE('',*,*,#3245,.F.);
#4598=ORIENTED_EDGE('',*,*,#3174,.T.);
#4599=ORIENTED_EDGE('',*,*,#3228,.T.);
#4600=ORIENTED_EDGE('',*,*,#3017,.F.);
#4601=ORIENTED_EDGE('',*,*,#3021,.F.);
#4602=ORIENTED_EDGE('',*,*,#3231,.T.);
#4603=ORIENTED_EDGE('',*,*,#2958,.T.);
#4604=ORIENTED_EDGE('',*,*,#3172,.F.);
#4605=ORIENTED_EDGE('',*,*,#3234,.T.);
#4606=ORIENTED_EDGE('',*,*,#3037,.F.);
#4607=ORIENTED_EDGE('',*,*,#3041,.F.);
#4608=ORIENTED_EDGE('',*,*,#3237,.T.);
#4609=ORIENTED_EDGE('',*,*,#2938,.T.);
#4610=ORIENTED_EDGE('',*,*,#3139,.F.);
#4611=ORIENTED_EDGE('',*,*,#3145,.F.);
#4612=ORIENTED_EDGE('',*,*,#3246,.T.);
#4613=ORIENTED_EDGE('',*,*,#3182,.F.);
#4614=ORIENTED_EDGE('',*,*,#3180,.F.);
#4615=ORIENTED_EDGE('',*,*,#3186,.F.);
#4616=ORIENTED_EDGE('',*,*,#3247,.F.);
#4617=ORIENTED_EDGE('',*,*,#3248,.T.);
#4618=ORIENTED_EDGE('',*,*,#3249,.T.);
#4619=ORIENTED_EDGE('',*,*,#3250,.T.);
#4620=ORIENTED_EDGE('',*,*,#3141,.F.);
#4621=ORIENTED_EDGE('',*,*,#3151,.F.);
#4622=ORIENTED_EDGE('',*,*,#3157,.F.);
#4623=ORIENTED_EDGE('',*,*,#3251,.F.);
#4624=ORIENTED_EDGE('',*,*,#3252,.F.);
#4625=ORIENTED_EDGE('',*,*,#3253,.T.);
#4626=ORIENTED_EDGE('',*,*,#3167,.F.);
#4627=ORIENTED_EDGE('',*,*,#3165,.F.);
#4628=ORIENTED_EDGE('',*,*,#3171,.F.);
#4629=ORIENTED_EDGE('',*,*,#3254,.T.);
#4630=ORIENTED_EDGE('',*,*,#3153,.F.);
#4631=ORIENTED_EDGE('',*,*,#3109,.F.);
#4632=ORIENTED_EDGE('',*,*,#3255,.F.);
#4633=ORIENTED_EDGE('',*,*,#3256,.F.);
#4634=ORIENTED_EDGE('',*,*,#3257,.F.);
#4635=ORIENTED_EDGE('',*,*,#3258,.F.);
#4636=ORIENTED_EDGE('',*,*,#3259,.F.);
#4637=ORIENTED_EDGE('',*,*,#3260,.F.);
#4638=ORIENTED_EDGE('',*,*,#3129,.F.);
#4639=ORIENTED_EDGE('',*,*,#3118,.F.);
#4640=ORIENTED_EDGE('',*,*,#3119,.F.);
#4641=ORIENTED_EDGE('',*,*,#3261,.T.);
#4642=ORIENTED_EDGE('',*,*,#3261,.F.);
#4643=ORIENTED_EDGE('',*,*,#3112,.F.);
#4644=ORIENTED_EDGE('',*,*,#3262,.T.);
#4645=ORIENTED_EDGE('',*,*,#3263,.T.);
#4646=ORIENTED_EDGE('',*,*,#3264,.F.);
#4647=ORIENTED_EDGE('',*,*,#3255,.T.);
#4648=ORIENTED_EDGE('',*,*,#3108,.F.);
#4649=ORIENTED_EDGE('',*,*,#3101,.F.);
#4650=ORIENTED_EDGE('',*,*,#3103,.T.);
#4651=ORIENTED_EDGE('',*,*,#3094,.F.);
#4652=ORIENTED_EDGE('',*,*,#3265,.F.);
#4653=ORIENTED_EDGE('',*,*,#3266,.T.);
#4654=ORIENTED_EDGE('',*,*,#3267,.T.);
#4655=ORIENTED_EDGE('',*,*,#3268,.T.);
#4656=ORIENTED_EDGE('',*,*,#3093,.F.);
#4657=ORIENTED_EDGE('',*,*,#3122,.F.);
#4658=ORIENTED_EDGE('',*,*,#3269,.T.);
#4659=ORIENTED_EDGE('',*,*,#3270,.T.);
#4660=ORIENTED_EDGE('',*,*,#3265,.T.);
#4661=ORIENTED_EDGE('',*,*,#3127,.F.);
#4662=ORIENTED_EDGE('',*,*,#3271,.T.);
#4663=ORIENTED_EDGE('',*,*,#3272,.T.);
#4664=ORIENTED_EDGE('',*,*,#3267,.F.);
#4665=ORIENTED_EDGE('',*,*,#3273,.T.);
#4666=ORIENTED_EDGE('',*,*,#3274,.T.);
#4667=ORIENTED_EDGE('',*,*,#3121,.F.);
#4668=ORIENTED_EDGE('',*,*,#3275,.T.);
#4669=ORIENTED_EDGE('',*,*,#3276,.T.);
#4670=ORIENTED_EDGE('',*,*,#3277,.T.);
#4671=ORIENTED_EDGE('',*,*,#3269,.F.);
#4672=ORIENTED_EDGE('',*,*,#3277,.F.);
#4673=ORIENTED_EDGE('',*,*,#3278,.T.);
#4674=ORIENTED_EDGE('',*,*,#3279,.F.);
#4675=ORIENTED_EDGE('',*,*,#3273,.F.);
#4676=ORIENTED_EDGE('',*,*,#3266,.F.);
#4677=ORIENTED_EDGE('',*,*,#3270,.F.);
#4678=ORIENTED_EDGE('',*,*,#3125,.F.);
#4679=ORIENTED_EDGE('',*,*,#3124,.T.);
#4680=ORIENTED_EDGE('',*,*,#3128,.F.);
#4681=ORIENTED_EDGE('',*,*,#3272,.F.);
#4682=ORIENTED_EDGE('',*,*,#3280,.F.);
#4683=ORIENTED_EDGE('',*,*,#3281,.T.);
#4684=ORIENTED_EDGE('',*,*,#3275,.F.);
#4685=ORIENTED_EDGE('',*,*,#3111,.F.);
#4686=ORIENTED_EDGE('',*,*,#3268,.F.);
#4687=ORIENTED_EDGE('',*,*,#3274,.F.);
#4688=ORIENTED_EDGE('',*,*,#3279,.T.);
#4689=ORIENTED_EDGE('',*,*,#3282,.T.);
#4690=ORIENTED_EDGE('',*,*,#3283,.F.);
#4691=ORIENTED_EDGE('',*,*,#3284,.F.);
#4692=ORIENTED_EDGE('',*,*,#3285,.F.);
#4693=ORIENTED_EDGE('',*,*,#3286,.T.);
#4694=ORIENTED_EDGE('',*,*,#3280,.T.);
#4695=ORIENTED_EDGE('',*,*,#3271,.F.);
#4696=ORIENTED_EDGE('',*,*,#3126,.T.);
#4697=ORIENTED_EDGE('',*,*,#3115,.F.);
#4698=ORIENTED_EDGE('',*,*,#3132,.F.);
#4699=ORIENTED_EDGE('',*,*,#3287,.F.);
#4700=ORIENTED_EDGE('',*,*,#3288,.F.);
#4701=ORIENTED_EDGE('',*,*,#3289,.F.);
#4702=ORIENTED_EDGE('',*,*,#3290,.F.);
#4703=ORIENTED_EDGE('',*,*,#3291,.F.);
#4704=ORIENTED_EDGE('',*,*,#3262,.F.);
#4705=ORIENTED_EDGE('',*,*,#3278,.F.);
#4706=ORIENTED_EDGE('',*,*,#3292,.F.);
#4707=ORIENTED_EDGE('',*,*,#3282,.F.);
#4708=ORIENTED_EDGE('',*,*,#3276,.F.);
#4709=ORIENTED_EDGE('',*,*,#3293,.T.);
#4710=ORIENTED_EDGE('',*,*,#3285,.T.);
#4711=ORIENTED_EDGE('',*,*,#3294,.T.);
#4712=ORIENTED_EDGE('',*,*,#3283,.T.);
#4713=ORIENTED_EDGE('',*,*,#3292,.T.);
#4714=ORIENTED_EDGE('',*,*,#3281,.F.);
#4715=ORIENTED_EDGE('',*,*,#3286,.F.);
#4716=ORIENTED_EDGE('',*,*,#3293,.F.);
#4717=ORIENTED_EDGE('',*,*,#3294,.F.);
#4718=ORIENTED_EDGE('',*,*,#3284,.T.);
#4719=ORIENTED_EDGE('',*,*,#3260,.T.);
#4720=ORIENTED_EDGE('',*,*,#3295,.F.);
#4721=ORIENTED_EDGE('',*,*,#3296,.F.);
#4722=ORIENTED_EDGE('',*,*,#3297,.F.);
#4723=ORIENTED_EDGE('',*,*,#3287,.T.);
#4724=ORIENTED_EDGE('',*,*,#3131,.F.);
#4725=ORIENTED_EDGE('',*,*,#3130,.T.);
#4726=ORIENTED_EDGE('',*,*,#3256,.T.);
#4727=ORIENTED_EDGE('',*,*,#3264,.T.);
#4728=ORIENTED_EDGE('',*,*,#3263,.F.);
#4729=ORIENTED_EDGE('',*,*,#3291,.T.);
#4730=ORIENTED_EDGE('',*,*,#3298,.T.);
#4731=ORIENTED_EDGE('',*,*,#3288,.T.);
#4732=ORIENTED_EDGE('',*,*,#3297,.T.);
#4733=ORIENTED_EDGE('',*,*,#3299,.T.);
#4734=ORIENTED_EDGE('',*,*,#3300,.T.);
#4735=ORIENTED_EDGE('',*,*,#3301,.T.);
#4736=ORIENTED_EDGE('',*,*,#3259,.T.);
#4737=ORIENTED_EDGE('',*,*,#3302,.F.);
#4738=ORIENTED_EDGE('',*,*,#3303,.T.);
#4739=ORIENTED_EDGE('',*,*,#3304,.T.);
#4740=ORIENTED_EDGE('',*,*,#3295,.T.);
#4741=ORIENTED_EDGE('',*,*,#3258,.T.);
#4742=ORIENTED_EDGE('',*,*,#3305,.T.);
#4743=ORIENTED_EDGE('',*,*,#3306,.T.);
#4744=ORIENTED_EDGE('',*,*,#3302,.T.);
#4745=ORIENTED_EDGE('',*,*,#3307,.F.);
#4746=ORIENTED_EDGE('',*,*,#3308,.T.);
#4747=ORIENTED_EDGE('',*,*,#3203,.T.);
#4748=ORIENTED_EDGE('',*,*,#3308,.F.);
#4749=ORIENTED_EDGE('',*,*,#3309,.F.);
#4750=ORIENTED_EDGE('',*,*,#3310,.F.);
#4751=ORIENTED_EDGE('',*,*,#3311,.F.);
#4752=ORIENTED_EDGE('',*,*,#3312,.F.);
#4753=ORIENTED_EDGE('',*,*,#3313,.F.);
#4754=ORIENTED_EDGE('',*,*,#3314,.F.);
#4755=ORIENTED_EDGE('',*,*,#3315,.T.);
#4756=ORIENTED_EDGE('',*,*,#3316,.T.);
#4757=ORIENTED_EDGE('',*,*,#3317,.T.);
#4758=ORIENTED_EDGE('',*,*,#3193,.T.);
#4759=ORIENTED_EDGE('',*,*,#3318,.T.);
#4760=ORIENTED_EDGE('',*,*,#3319,.T.);
#4761=ORIENTED_EDGE('',*,*,#3315,.F.);
#4762=ORIENTED_EDGE('',*,*,#3200,.T.);
#4763=ORIENTED_EDGE('',*,*,#3320,.T.);
#4764=ORIENTED_EDGE('',*,*,#3321,.T.);
#4765=ORIENTED_EDGE('',*,*,#3318,.F.);
#4766=ORIENTED_EDGE('',*,*,#3199,.T.);
#4767=ORIENTED_EDGE('',*,*,#3320,.F.);
#4768=ORIENTED_EDGE('',*,*,#3198,.T.);
#4769=ORIENTED_EDGE('',*,*,#3322,.T.);
#4770=ORIENTED_EDGE('',*,*,#3323,.T.);
#4771=ORIENTED_EDGE('',*,*,#3324,.T.);
#4772=ORIENTED_EDGE('',*,*,#3325,.T.);
#4773=ORIENTED_EDGE('',*,*,#3322,.F.);
#4774=ORIENTED_EDGE('',*,*,#3197,.T.);
#4775=ORIENTED_EDGE('',*,*,#3324,.F.);
#4776=ORIENTED_EDGE('',*,*,#3196,.T.);
#4777=ORIENTED_EDGE('',*,*,#3326,.T.);
#4778=ORIENTED_EDGE('',*,*,#3327,.T.);
#4779=ORIENTED_EDGE('',*,*,#3328,.T.);
#4780=ORIENTED_EDGE('',*,*,#3329,.T.);
#4781=ORIENTED_EDGE('',*,*,#3326,.F.);
#4782=ORIENTED_EDGE('',*,*,#3195,.T.);
#4783=ORIENTED_EDGE('',*,*,#3328,.F.);
#4784=ORIENTED_EDGE('',*,*,#3194,.T.);
#4785=ORIENTED_EDGE('',*,*,#3317,.F.);
#4786=ORIENTED_EDGE('',*,*,#3330,.T.);
#4787=ORIENTED_EDGE('',*,*,#3327,.F.);
#4788=ORIENTED_EDGE('',*,*,#3331,.F.);
#4789=ORIENTED_EDGE('',*,*,#3169,.F.);
#4790=ORIENTED_EDGE('',*,*,#3332,.F.);
#4791=ORIENTED_EDGE('',*,*,#3184,.F.);
#4792=ORIENTED_EDGE('',*,*,#3333,.F.);
#4793=ORIENTED_EDGE('',*,*,#3329,.F.);
#4794=ORIENTED_EDGE('',*,*,#3334,.T.);
#4795=ORIENTED_EDGE('',*,*,#3170,.F.);
#4796=ORIENTED_EDGE('',*,*,#3331,.T.);
#4797=ORIENTED_EDGE('',*,*,#3330,.F.);
#4798=ORIENTED_EDGE('',*,*,#3335,.F.);
#4799=ORIENTED_EDGE('',*,*,#3254,.F.);
#4800=ORIENTED_EDGE('',*,*,#3334,.F.);
#4801=ORIENTED_EDGE('',*,*,#3316,.F.);
#4802=ORIENTED_EDGE('',*,*,#3336,.T.);
#4803=ORIENTED_EDGE('',*,*,#3154,.T.);
#4804=ORIENTED_EDGE('',*,*,#3335,.T.);
#4805=ORIENTED_EDGE('',*,*,#3337,.F.);
#4806=ORIENTED_EDGE('',*,*,#3338,.T.);
#4807=ORIENTED_EDGE('',*,*,#3156,.T.);
#4808=ORIENTED_EDGE('',*,*,#3339,.T.);
#4809=ORIENTED_EDGE('',*,*,#3142,.F.);
#4810=ORIENTED_EDGE('',*,*,#3340,.T.);
#4811=ORIENTED_EDGE('',*,*,#3321,.F.);
#4812=ORIENTED_EDGE('',*,*,#3341,.T.);
#4813=ORIENTED_EDGE('',*,*,#3144,.F.);
#4814=ORIENTED_EDGE('',*,*,#3342,.T.);
#4815=ORIENTED_EDGE('',*,*,#3340,.F.);
#4816=ORIENTED_EDGE('',*,*,#3250,.F.);
#4817=ORIENTED_EDGE('',*,*,#3343,.F.);
#4818=ORIENTED_EDGE('',*,*,#3338,.F.);
#4819=ORIENTED_EDGE('',*,*,#3344,.F.);
#4820=ORIENTED_EDGE('',*,*,#3251,.T.);
#4821=ORIENTED_EDGE('',*,*,#3323,.F.);
#4822=ORIENTED_EDGE('',*,*,#3345,.F.);
#4823=ORIENTED_EDGE('',*,*,#3246,.F.);
#4824=ORIENTED_EDGE('',*,*,#3341,.F.);
#4825=ORIENTED_EDGE('',*,*,#3325,.F.);
#4826=ORIENTED_EDGE('',*,*,#3333,.T.);
#4827=ORIENTED_EDGE('',*,*,#3183,.F.);
#4828=ORIENTED_EDGE('',*,*,#3345,.T.);
#4829=ORIENTED_EDGE('',*,*,#3346,.F.);
#4830=ORIENTED_EDGE('',*,*,#3347,.T.);
#4831=ORIENTED_EDGE('',*,*,#3185,.F.);
#4832=ORIENTED_EDGE('',*,*,#3332,.T.);
#4833=ORIENTED_EDGE('',*,*,#3168,.T.);
#4834=ORIENTED_EDGE('',*,*,#3348,.T.);
#4835=ORIENTED_EDGE('',*,*,#3348,.F.);
#4836=ORIENTED_EDGE('',*,*,#3253,.F.);
#4837=ORIENTED_EDGE('',*,*,#3349,.T.);
#4838=ORIENTED_EDGE('',*,*,#3347,.F.);
#4839=ORIENTED_EDGE('',*,*,#3350,.T.);
#4840=ORIENTED_EDGE('',*,*,#3247,.T.);
#4841=ORIENTED_EDGE('',*,*,#3307,.T.);
#4842=ORIENTED_EDGE('',*,*,#3351,.T.);
#4843=ORIENTED_EDGE('',*,*,#3352,.T.);
#4844=ORIENTED_EDGE('',*,*,#3351,.F.);
#4845=ORIENTED_EDGE('',*,*,#3352,.F.);
#4846=ORIENTED_EDGE('',*,*,#3091,.F.);
#4847=ORIENTED_EDGE('',*,*,#3353,.T.);
#4848=ORIENTED_EDGE('',*,*,#3248,.F.);
#4849=ORIENTED_EDGE('',*,*,#3350,.F.);
#4850=ORIENTED_EDGE('',*,*,#3346,.T.);
#4851=ORIENTED_EDGE('',*,*,#3349,.F.);
#4852=ORIENTED_EDGE('',*,*,#3252,.T.);
#4853=ORIENTED_EDGE('',*,*,#3344,.T.);
#4854=ORIENTED_EDGE('',*,*,#3337,.T.);
#4855=ORIENTED_EDGE('',*,*,#3343,.T.);
#4856=ORIENTED_EDGE('',*,*,#3249,.F.);
#4857=ORIENTED_EDGE('',*,*,#3353,.F.);
#4858=ORIENTED_EDGE('',*,*,#3319,.F.);
#4859=ORIENTED_EDGE('',*,*,#3342,.F.);
#4860=ORIENTED_EDGE('',*,*,#3143,.F.);
#4861=ORIENTED_EDGE('',*,*,#3339,.F.);
#4862=ORIENTED_EDGE('',*,*,#3155,.F.);
#4863=ORIENTED_EDGE('',*,*,#3336,.F.);
#4864=ORIENTED_EDGE('',*,*,#3309,.T.);
#4865=ORIENTED_EDGE('',*,*,#3354,.T.);
#4866=ORIENTED_EDGE('',*,*,#3355,.T.);
#4867=ORIENTED_EDGE('',*,*,#3356,.F.);
#4868=ORIENTED_EDGE('',*,*,#3354,.F.);
#4869=ORIENTED_EDGE('',*,*,#3314,.T.);
#4870=ORIENTED_EDGE('',*,*,#3357,.T.);
#4871=ORIENTED_EDGE('',*,*,#3358,.T.);
#4872=ORIENTED_EDGE('',*,*,#3359,.T.);
#4873=ORIENTED_EDGE('',*,*,#3360,.T.);
#4874=ORIENTED_EDGE('',*,*,#3357,.F.);
#4875=ORIENTED_EDGE('',*,*,#3313,.T.);
#4876=ORIENTED_EDGE('',*,*,#3359,.F.);
#4877=ORIENTED_EDGE('',*,*,#3312,.T.);
#4878=ORIENTED_EDGE('',*,*,#3361,.T.);
#4879=ORIENTED_EDGE('',*,*,#3362,.T.);
#4880=ORIENTED_EDGE('',*,*,#3363,.T.);
#4881=ORIENTED_EDGE('',*,*,#3361,.F.);
#4882=ORIENTED_EDGE('',*,*,#3311,.T.);
#4883=ORIENTED_EDGE('',*,*,#3364,.T.);
#4884=ORIENTED_EDGE('',*,*,#3365,.T.);
#4885=ORIENTED_EDGE('',*,*,#3366,.T.);
#4886=ORIENTED_EDGE('',*,*,#3364,.F.);
#4887=ORIENTED_EDGE('',*,*,#3310,.T.);
#4888=ORIENTED_EDGE('',*,*,#3356,.T.);
#4889=ORIENTED_EDGE('',*,*,#3367,.T.);
#4890=ORIENTED_EDGE('',*,*,#3363,.F.);
#4891=ORIENTED_EDGE('',*,*,#3366,.F.);
#4892=ORIENTED_EDGE('',*,*,#3368,.F.);
#4893=ORIENTED_EDGE('',*,*,#3369,.F.);
#4894=ORIENTED_EDGE('',*,*,#3370,.F.);
#4895=ORIENTED_EDGE('',*,*,#3290,.T.);
#4896=ORIENTED_EDGE('',*,*,#3371,.F.);
#4897=ORIENTED_EDGE('',*,*,#3368,.T.);
#4898=ORIENTED_EDGE('',*,*,#3365,.F.);
#4899=ORIENTED_EDGE('',*,*,#3372,.T.);
#4900=ORIENTED_EDGE('',*,*,#3305,.F.);
#4901=ORIENTED_EDGE('',*,*,#3257,.T.);
#4902=ORIENTED_EDGE('',*,*,#3298,.F.);
#4903=ORIENTED_EDGE('',*,*,#3289,.T.);
#4904=ORIENTED_EDGE('',*,*,#3301,.F.);
#4905=ORIENTED_EDGE('',*,*,#3369,.T.);
#4906=ORIENTED_EDGE('',*,*,#3371,.T.);
#4907=ORIENTED_EDGE('',*,*,#3362,.F.);
#4908=ORIENTED_EDGE('',*,*,#3370,.T.);
#4909=ORIENTED_EDGE('',*,*,#3300,.F.);
#4910=ORIENTED_EDGE('',*,*,#3373,.T.);
#4911=ORIENTED_EDGE('',*,*,#3358,.F.);
#4912=ORIENTED_EDGE('',*,*,#3374,.T.);
#4913=ORIENTED_EDGE('',*,*,#3303,.F.);
#4914=ORIENTED_EDGE('',*,*,#3375,.T.);
#4915=ORIENTED_EDGE('',*,*,#3355,.F.);
#4916=ORIENTED_EDGE('',*,*,#3375,.F.);
#4917=ORIENTED_EDGE('',*,*,#3306,.F.);
#4918=ORIENTED_EDGE('',*,*,#3372,.F.);
#4919=ORIENTED_EDGE('',*,*,#3367,.F.);
#4920=ORIENTED_EDGE('',*,*,#3360,.F.);
#4921=ORIENTED_EDGE('',*,*,#3373,.F.);
#4922=ORIENTED_EDGE('',*,*,#3299,.F.);
#4923=ORIENTED_EDGE('',*,*,#3296,.T.);
#4924=ORIENTED_EDGE('',*,*,#3304,.F.);
#4925=ORIENTED_EDGE('',*,*,#3374,.F.);
#4926=ORIENTED_EDGE('',*,*,#3376,.F.);
#4927=ORIENTED_EDGE('',*,*,#3377,.F.);
#4928=ORIENTED_EDGE('',*,*,#3378,.F.);
#4929=ORIENTED_EDGE('',*,*,#3379,.F.);
#4930=ORIENTED_EDGE('',*,*,#3380,.F.);
#4931=ORIENTED_EDGE('',*,*,#3381,.F.);
#4932=ORIENTED_EDGE('',*,*,#3377,.T.);
#4933=ORIENTED_EDGE('',*,*,#3382,.T.);
#4934=ORIENTED_EDGE('',*,*,#3378,.T.);
#4935=ORIENTED_EDGE('',*,*,#3381,.T.);
#4936=ORIENTED_EDGE('',*,*,#3383,.F.);
#4937=ORIENTED_EDGE('',*,*,#3384,.T.);
#4938=ORIENTED_EDGE('',*,*,#3383,.T.);
#4939=ORIENTED_EDGE('',*,*,#3380,.T.);
#4940=ORIENTED_EDGE('',*,*,#3376,.T.);
#4941=ORIENTED_EDGE('',*,*,#3384,.F.);
#4942=ORIENTED_EDGE('',*,*,#3379,.T.);
#4943=ORIENTED_EDGE('',*,*,#3382,.F.);
#4944=ORIENTED_EDGE('',*,*,#3385,.F.);
#4945=ORIENTED_EDGE('',*,*,#3386,.T.);
#4946=ORIENTED_EDGE('',*,*,#3387,.T.);
#4947=ORIENTED_EDGE('',*,*,#3388,.T.);
#4948=ORIENTED_EDGE('',*,*,#3389,.F.);
#4949=ORIENTED_EDGE('',*,*,#3388,.F.);
#4950=ORIENTED_EDGE('',*,*,#3390,.T.);
#4951=ORIENTED_EDGE('',*,*,#3391,.T.);
#4952=ORIENTED_EDGE('',*,*,#3392,.F.);
#4953=ORIENTED_EDGE('',*,*,#3390,.F.);
#4954=ORIENTED_EDGE('',*,*,#3387,.F.);
#4955=ORIENTED_EDGE('',*,*,#3393,.T.);
#4956=ORIENTED_EDGE('',*,*,#3385,.T.);
#4957=ORIENTED_EDGE('',*,*,#3389,.T.);
#4958=ORIENTED_EDGE('',*,*,#3392,.T.);
#4959=ORIENTED_EDGE('',*,*,#3393,.F.);
#4960=ORIENTED_EDGE('',*,*,#3391,.F.);
#4961=ORIENTED_EDGE('',*,*,#3386,.F.);
#4962=B_SPLINE_SURFACE_WITH_KNOTS('',3,3,((#7036,#7037,#7038,#7039),(#7040,
#7041,#7042,#7043),(#7044,#7045,#7046,#7047),(#7048,#7049,#7050,#7051),
(#7052,#7053,#7054,#7055)),.UNSPECIFIED.,.F.,.F.,.F.,(4,1,4),(4,4),(0.,
0.571428571428571,1.),(-4.44089209850062E-16,2.3),.UNSPECIFIED.);
#4963=B_SPLINE_SURFACE_WITH_KNOTS('',3,3,((#7413,#7414,#7415,#7416,#7417,
#7418,#7419,#7420,#7421,#7422),(#7423,#7424,#7425,#7426,#7427,#7428,#7429,
#7430,#7431,#7432),(#7433,#7434,#7435,#7436,#7437,#7438,#7439,#7440,#7441,
#7442),(#7443,#7444,#7445,#7446,#7447,#7448,#7449,#7450,#7451,#7452)),
 .UNSPECIFIED.,.F.,.F.,.F.,(4,4),(4,1,1,1,1,1,1,4),(0.,1.),(-1.63142848381839,
-1.16530605987027,-0.699183635922164,-0.233061211974054,0.233061211974056,
0.699183635922167,1.16530605987028,1.63142848381839),.UNSPECIFIED.);
#4964=B_SPLINE_SURFACE_WITH_KNOTS('',3,3,((#7579,#7580,#7581,#7582,#7583,
#7584,#7585,#7586,#7587,#7588),(#7589,#7590,#7591,#7592,#7593,#7594,#7595,
#7596,#7597,#7598),(#7599,#7600,#7601,#7602,#7603,#7604,#7605,#7606,#7607,
#7608),(#7609,#7610,#7611,#7612,#7613,#7614,#7615,#7616,#7617,#7618)),
 .UNSPECIFIED.,.F.,.F.,.F.,(4,4),(4,1,1,1,1,1,1,4),(0.,1.),(-1.67713733148664,
-1.19795523677619,-0.718773142065729,-0.239591047355272,0.239591047355185,
0.718773142065642,1.1979552367761,1.67713733148655),.UNSPECIFIED.);
#4965=B_SPLINE_SURFACE_WITH_KNOTS('',3,3,((#10547,#10548,#10549,#10550),
(#10551,#10552,#10553,#10554),(#10555,#10556,#10557,#10558),(#10559,#10560,
#10561,#10562)),.UNSPECIFIED.,.F.,.F.,.F.,(4,4),(4,4),(0.,1.),(0.000350698538674204,
0.011203521191376),.UNSPECIFIED.);
#4966=B_SPLINE_SURFACE_WITH_KNOTS('',3,3,((#10600,#10601,#10602,#10603,
#10604,#10605,#10606),(#10607,#10608,#10609,#10610,#10611,#10612,#10613),
(#10614,#10615,#10616,#10617,#10618,#10619,#10620),(#10621,#10622,#10623,
#10624,#10625,#10626,#10627)),.UNSPECIFIED.,.F.,.F.,.F.,(4,4),(4,1,1,1,
4),(0.,1.),(5.82939741164892E-16,0.366834291261624,0.733668582523247,0.917085728154058,
1.28392001941568),.UNSPECIFIED.);
#4967=B_SPLINE_SURFACE_WITH_KNOTS('',3,3,((#10637,#10638,#10639,#10640),
(#10641,#10642,#10643,#10644),(#10645,#10646,#10647,#10648),(#10649,#10650,
#10651,#10652)),.UNSPECIFIED.,.F.,.F.,.F.,(4,4),(4,4),(0.,1.),(0.,0.0108536728358387),
 .UNSPECIFIED.);
#4968=B_SPLINE_SURFACE_WITH_KNOTS('',3,3,((#10688,#10689,#10690,#10691,
#10692,#10693,#10694),(#10695,#10696,#10697,#10698,#10699,#10700,#10701),
(#10702,#10703,#10704,#10705,#10706,#10707,#10708),(#10709,#10710,#10711,
#10712,#10713,#10714,#10715)),.UNSPECIFIED.,.F.,.F.,.F.,(4,4),(4,1,1,1,
4),(0.,1.),(0.,0.0321135940668515,0.0642271881337029,0.128454376267406,
0.22479515846796),.UNSPECIFIED.);
#4969=B_SPLINE_SURFACE_WITH_KNOTS('',3,3,((#10730,#10731,#10732,#10733,
#10734,#10735,#10736),(#10737,#10738,#10739,#10740,#10741,#10742,#10743),
(#10744,#10745,#10746,#10747,#10748,#10749,#10750),(#10751,#10752,#10753,
#10754,#10755,#10756,#10757)),.UNSPECIFIED.,.F.,.F.,.F.,(4,4),(4,1,1,1,
4),(0.,1.),(0.000354750185424875,0.129094448455663,0.193464297590782,0.209556759874561,
0.225649222158341),.UNSPECIFIED.);
#4970=B_SPLINE_SURFACE_WITH_KNOTS('',3,3,((#10825,#10826,#10827,#10828),
(#10829,#10830,#10831,#10832),(#10833,#10834,#10835,#10836),(#10837,#10838,
#10839,#10840)),.UNSPECIFIED.,.F.,.F.,.F.,(4,4),(4,4),(0.,1.),(0.0544466019603244,
0.215026633664295),.UNSPECIFIED.);
#4971=B_SPLINE_SURFACE_WITH_KNOTS('',3,3,((#10850,#10851,#10852,#10853),
(#10854,#10855,#10856,#10857),(#10858,#10859,#10860,#10861),(#10862,#10863,
#10864,#10865)),.UNSPECIFIED.,.F.,.F.,.F.,(4,4),(4,4),(0.,1.),(0.07365025383613,
0.231919795515314),.UNSPECIFIED.);
#4972=B_SPLINE_SURFACE_WITH_KNOTS('',3,3,((#10919,#10920,#10921,#10922,
#10923,#10924,#10925,#10926,#10927,#10928,#10929),(#10930,#10931,#10932,
#10933,#10934,#10935,#10936,#10937,#10938,#10939,#10940),(#10941,#10942,
#10943,#10944,#10945,#10946,#10947,#10948,#10949,#10950,#10951),(#10952,
#10953,#10954,#10955,#10956,#10957,#10958,#10959,#10960,#10961,#10962)),
 .UNSPECIFIED.,.F.,.F.,.F.,(4,4),(4,1,1,1,1,1,1,1,4),(0.,1.),(0.190385245005716,
0.426209301971465,0.662033358937213,0.897857415902961,1.13368147286871,
1.36950712683375,1.6053327807988,1.84115843476384,2.07698408872888),
 .UNSPECIFIED.);
#4973=B_SPLINE_SURFACE_WITH_KNOTS('',3,3,((#10974,#10975,#10976,#10977,
#10978,#10979,#10980,#10981),(#10982,#10983,#10984,#10985,#10986,#10987,
#10988,#10989),(#10990,#10991,#10992,#10993,#10994,#10995,#10996,#10997),
(#10998,#10999,#11000,#11001,#11002,#11003,#11004,#11005)),
 .UNSPECIFIED.,.F.,.F.,.F.,(4,4),(4,1,1,1,1,4),(0.70516072495254,1.),(-5.91119048042126E-17,
0.220482310884282,0.440964621768564,0.881929243537128,1.32289386530569,
1.54337617618997),.UNSPECIFIED.);
#4974=B_SPLINE_SURFACE_WITH_KNOTS('',3,3,((#11018,#11019,#11020,#11021),
(#11022,#11023,#11024,#11025),(#11026,#11027,#11028,#11029),(#11030,#11031,
#11032,#11033)),.UNSPECIFIED.,.F.,.F.,.F.,(4,4),(4,4),(0.737018915910855,
1.),(0.,0.01112295530721),.UNSPECIFIED.);
#4975=B_SPLINE_SURFACE_WITH_KNOTS('',3,3,((#11048,#11049,#11050,#11051,
#11052,#11053,#11054,#11055,#11056),(#11057,#11058,#11059,#11060,#11061,
#11062,#11063,#11064,#11065),(#11066,#11067,#11068,#11069,#11070,#11071,
#11072,#11073,#11074),(#11075,#11076,#11077,#11078,#11079,#11080,#11081,
#11082,#11083)),.UNSPECIFIED.,.F.,.F.,.F.,(4,4),(4,1,1,1,1,1,4),(0.312888347209291,
1.),(0.0233840275329396,0.152376006174084,0.195373332387799,0.216871995494656,
0.238370658601513,0.281367984815228,0.324365311028943),.UNSPECIFIED.);
#4976=B_SPLINE_SURFACE_WITH_KNOTS('',3,3,((#11136,#11137,#11138,#11139,
#11140,#11141,#11142,#11143,#11144,#11145,#11146,#11147,#11148,#11149,#11150,
#11151,#11152,#11153),(#11154,#11155,#11156,#11157,#11158,#11159,#11160,
#11161,#11162,#11163,#11164,#11165,#11166,#11167,#11168,#11169,#11170,#11171),
(#11172,#11173,#11174,#11175,#11176,#11177,#11178,#11179,#11180,#11181,
#11182,#11183,#11184,#11185,#11186,#11187,#11188,#11189),(#11190,#11191,
#11192,#11193,#11194,#11195,#11196,#11197,#11198,#11199,#11200,#11201,#11202,
#11203,#11204,#11205,#11206,#11207),(#11208,#11209,#11210,#11211,#11212,
#11213,#11214,#11215,#11216,#11217,#11218,#11219,#11220,#11221,#11222,#11223,
#11224,#11225),(#11226,#11227,#11228,#11229,#11230,#11231,#11232,#11233,
#11234,#11235,#11236,#11237,#11238,#11239,#11240,#11241,#11242,#11243),
(#11244,#11245,#11246,#11247,#11248,#11249,#11250,#11251,#11252,#11253,
#11254,#11255,#11256,#11257,#11258,#11259,#11260,#11261)),.UNSPECIFIED.,
 .F.,.F.,.F.,(4,1,1,1,4),(4,1,1,1,1,1,1,1,1,1,1,1,1,1,1,4),(0.,0.285714285714286,
0.571428571428571,0.857142857142857,1.),(0.,0.269833933947908,0.472209384408838,
0.539667867895815,0.674584834869769,0.742043318356746,0.809501801843723,
0.944418768817676,1.07933573579163,1.34916966973954,1.48408663671349,1.61900360368745,
1.68646208717442,1.7539205706614,1.82137905414838,1.88883753763535),
 .UNSPECIFIED.);
#4977=B_SPLINE_SURFACE_WITH_KNOTS('',3,3,((#11329,#11330,#11331,#11332,
#11333),(#11334,#11335,#11336,#11337,#11338),(#11339,#11340,#11341,#11342,
#11343),(#11344,#11345,#11346,#11347,#11348),(#11349,#11350,#11351,#11352,
#11353),(#11354,#11355,#11356,#11357,#11358)),.UNSPECIFIED.,.F.,.F.,.F.,
(4,1,1,4),(4,1,4),(0.,0.285714285714286,0.571428571428571,1.),(0.960838420350392,
1.48365948309152,2.18075423341303),.UNSPECIFIED.);
#4978=B_SPLINE_SURFACE_WITH_KNOTS('',3,3,((#11371,#11372,#11373,#11374,
#11375,#11376,#11377,#11378,#11379,#11380,#11381,#11382,#11383,#11384,#11385,
#11386,#11387),(#11388,#11389,#11390,#11391,#11392,#11393,#11394,#11395,
#11396,#11397,#11398,#11399,#11400,#11401,#11402,#11403,#11404),(#11405,
#11406,#11407,#11408,#11409,#11410,#11411,#11412,#11413,#11414,#11415,#11416,
#11417,#11418,#11419,#11420,#11421),(#11422,#11423,#11424,#11425,#11426,
#11427,#11428,#11429,#11430,#11431,#11432,#11433,#11434,#11435,#11436,#11437,
#11438),(#11439,#11440,#11441,#11442,#11443,#11444,#11445,#11446,#11447,
#11448,#11449,#11450,#11451,#11452,#11453,#11454,#11455),(#11456,#11457,
#11458,#11459,#11460,#11461,#11462,#11463,#11464,#11465,#11466,#11467,#11468,
#11469,#11470,#11471,#11472),(#11473,#11474,#11475,#11476,#11477,#11478,
#11479,#11480,#11481,#11482,#11483,#11484,#11485,#11486,#11487,#11488,#11489)),
 .UNSPECIFIED.,.F.,.F.,.F.,(4,1,1,1,4),(4,1,1,1,1,1,1,1,1,1,1,1,1,1,4),
(0.,0.285714285714286,0.571428571428571,0.857142857142857,1.),(0.,0.0990087444128444,
0.132011659217126,0.264023318434252,0.396034977651377,0.528046636868503,
0.792069955302755,0.924081614519881,1.05609327373701,1.12209910334557,1.18810493295413,
1.32011659217126,1.45212825138838,1.58413991060551,1.84816322903976),
 .UNSPECIFIED.);
#4979=B_SPLINE_SURFACE_WITH_KNOTS('',3,3,((#11535,#11536,#11537,#11538,
#11539),(#11540,#11541,#11542,#11543,#11544),(#11545,#11546,#11547,#11548,
#11549),(#11550,#11551,#11552,#11553,#11554),(#11555,#11556,#11557,#11558,
#11559),(#11560,#11561,#11562,#11563,#11564)),.UNSPECIFIED.,.F.,.F.,.F.,
(4,1,1,4),(4,1,4),(0.,0.285714285714286,0.571428571428571,1.),(-2.18075423338049,
-1.6579331706533,-0.96083842035039),.UNSPECIFIED.);
#4980=B_SPLINE_SURFACE_WITH_KNOTS('',3,3,((#11581,#11582,#11583,#11584,
#11585,#11586,#11587,#11588,#11589,#11590,#11591,#11592,#11593,#11594,#11595,
#11596,#11597),(#11598,#11599,#11600,#11601,#11602,#11603,#11604,#11605,
#11606,#11607,#11608,#11609,#11610,#11611,#11612,#11613,#11614),(#11615,
#11616,#11617,#11618,#11619,#11620,#11621,#11622,#11623,#11624,#11625,#11626,
#11627,#11628,#11629,#11630,#11631),(#11632,#11633,#11634,#11635,#11636,
#11637,#11638,#11639,#11640,#11641,#11642,#11643,#11644,#11645,#11646,#11647,
#11648),(#11649,#11650,#11651,#11652,#11653,#11654,#11655,#11656,#11657,
#11658,#11659,#11660,#11661,#11662,#11663,#11664,#11665),(#11666,#11667,
#11668,#11669,#11670,#11671,#11672,#11673,#11674,#11675,#11676,#11677,#11678,
#11679,#11680,#11681,#11682),(#11683,#11684,#11685,#11686,#11687,#11688,
#11689,#11690,#11691,#11692,#11693,#11694,#11695,#11696,#11697,#11698,#11699)),
 .UNSPECIFIED.,.F.,.F.,.F.,(4,1,1,1,4),(4,1,1,1,1,1,1,1,1,1,1,1,1,1,4),
(0.,0.285714285714286,0.571428571428571,0.857142857142857,1.),(0.,0.132011659217126,
0.264023318434251,0.528046636868503,0.660058296085628,0.726064125694191,
0.792069955302754,0.92408161451988,1.05609327373701,1.32011659217126,1.45212825138838,
1.58413991060551,1.71615156982263,1.74915448462692,1.84816322903976),
 .UNSPECIFIED.);
#4981=B_SPLINE_SURFACE_WITH_KNOTS('',3,3,((#11745,#11746,#11747,#11748,
#11749),(#11750,#11751,#11752,#11753,#11754),(#11755,#11756,#11757,#11758,
#11759),(#11760,#11761,#11762,#11763,#11764),(#11765,#11766,#11767,#11768,
#11769),(#11770,#11771,#11772,#11773,#11774)),.UNSPECIFIED.,.F.,.F.,.F.,
(4,1,1,4),(4,1,4),(0.,0.285714285714286,0.571428571428571,1.),(0.96083842035039,
1.48365948307758,2.18075423338049),.UNSPECIFIED.);
#4982=B_SPLINE_SURFACE_WITH_KNOTS('',3,3,((#11791,#11792,#11793,#11794,
#11795,#11796,#11797,#11798,#11799,#11800,#11801,#11802,#11803,#11804,#11805,
#11806,#11807,#11808,#11809),(#11810,#11811,#11812,#11813,#11814,#11815,
#11816,#11817,#11818,#11819,#11820,#11821,#11822,#11823,#11824,#11825,#11826,
#11827,#11828),(#11829,#11830,#11831,#11832,#11833,#11834,#11835,#11836,
#11837,#11838,#11839,#11840,#11841,#11842,#11843,#11844,#11845,#11846,#11847),
(#11848,#11849,#11850,#11851,#11852,#11853,#11854,#11855,#11856,#11857,
#11858,#11859,#11860,#11861,#11862,#11863,#11864,#11865,#11866),(#11867,
#11868,#11869,#11870,#11871,#11872,#11873,#11874,#11875,#11876,#11877,#11878,
#11879,#11880,#11881,#11882,#11883,#11884,#11885),(#11886,#11887,#11888,
#11889,#11890,#11891,#11892,#11893,#11894,#11895,#11896,#11897,#11898,#11899,
#11900,#11901,#11902,#11903,#11904),(#11905,#11906,#11907,#11908,#11909,
#11910,#11911,#11912,#11913,#11914,#11915,#11916,#11917,#11918,#11919,#11920,
#11921,#11922,#11923)),.UNSPECIFIED.,.F.,.F.,.F.,(4,1,1,1,4),(4,1,1,1,1,
1,1,1,1,1,1,1,1,1,1,1,4),(0.,0.285714285714286,0.571428571428571,0.857142857142857,
1.),(0.,0.101187725230465,0.134916966973954,0.20237545046093,0.269833933947907,
0.404750900921861,0.539667867895814,0.809501801843721,0.944418768817675,
1.07933573579163,1.14679421927861,1.21425270276558,1.34916966973954,1.48408663671349,
1.61900360368744,1.7539205706614,1.88883753763535),.UNSPECIFIED.);
#4983=B_SPLINE_SURFACE_WITH_KNOTS('',3,3,((#11993,#11994,#11995,#11996,
#11997),(#11998,#11999,#12000,#12001,#12002),(#12003,#12004,#12005,#12006,
#12007),(#12008,#12009,#12010,#12011,#12012),(#12013,#12014,#12015,#12016,
#12017),(#12018,#12019,#12020,#12021,#12022)),.UNSPECIFIED.,.F.,.F.,.F.,
(4,1,1,4),(4,1,4),(0.,0.285714285714286,0.571428571428571,1.),(-2.18075423341303,
-1.6579331706719,-0.960838420350391),.UNSPECIFIED.);
#4984=B_SPLINE_SURFACE_WITH_KNOTS('',3,3,((#12361,#12362,#12363,#12364,
#12365,#12366,#12367,#12368,#12369,#12370,#12371,#12372,#12373,#12374,#12375,
#12376,#12377,#12378,#12379,#12380,#12381,#12382,#12383,#12384,#12385,#12386,
#12387,#12388,#12389,#12390,#12391,#12392,#12393,#12394,#12395,#12396,#12397,
#12398,#12399,#12400,#12401,#12402,#12403,#12404,#12405,#12406,#12407,#12408,
#12409,#12410,#12411,#12412,#12413,#12414,#12415),(#12416,#12417,#12418,
#12419,#12420,#12421,#12422,#12423,#12424,#12425,#12426,#12427,#12428,#12429,
#12430,#12431,#12432,#12433,#12434,#12435,#12436,#12437,#12438,#12439,#12440,
#12441,#12442,#12443,#12444,#12445,#12446,#12447,#12448,#12449,#12450,#12451,
#12452,#12453,#12454,#12455,#12456,#12457,#12458,#12459,#12460,#12461,#12462,
#12463,#12464,#12465,#12466,#12467,#12468,#12469,#12470),(#12471,#12472,
#12473,#12474,#12475,#12476,#12477,#12478,#12479,#12480,#12481,#12482,#12483,
#12484,#12485,#12486,#12487,#12488,#12489,#12490,#12491,#12492,#12493,#12494,
#12495,#12496,#12497,#12498,#12499,#12500,#12501,#12502,#12503,#12504,#12505,
#12506,#12507,#12508,#12509,#12510,#12511,#12512,#12513,#12514,#12515,#12516,
#12517,#12518,#12519,#12520,#12521,#12522,#12523,#12524,#12525),(#12526,
#12527,#12528,#12529,#12530,#12531,#12532,#12533,#12534,#12535,#12536,#12537,
#12538,#12539,#12540,#12541,#12542,#12543,#12544,#12545,#12546,#12547,#12548,
#12549,#12550,#12551,#12552,#12553,#12554,#12555,#12556,#12557,#12558,#12559,
#12560,#12561,#12562,#12563,#12564,#12565,#12566,#12567,#12568,#12569,#12570,
#12571,#12572,#12573,#12574,#12575,#12576,#12577,#12578,#12579,#12580)),
 .UNSPECIFIED.,.F.,.F.,.F.,(4,4),(4,1,1,1,1,1,1,1,1,1,1,1,1,1,1,1,1,1,1,
1,1,1,1,1,1,1,1,1,1,1,1,1,1,1,1,1,1,1,1,1,1,1,1,1,1,1,1,1,1,1,1,1,4),(0.00578157600946674,
0.0506679805196693),(11.3449396391919,12.0220468334573,12.6991540277226,
13.3762612219879,14.0533684162532,14.7304756105186,15.4075828047839,16.0846899990492,
16.7617971933145,17.2132019894914,17.6646067856683,18.5674163780221,19.4702259703759,
20.3730355627296,21.2758451550834,22.1786547474372,22.8557619417025,23.5328691359678,
24.2099763302332,24.8870835244985,25.5641907187638,26.2412979130291,26.9184051072945,
27.5955123015598,28.2726194958251,28.9497266900905,29.6268338843558,30.3039410786211,
30.9810482728864,31.6581554671518,32.3352626614171,33.0123698556824,33.9151794480362,
34.81798904039,35.7207986327437,36.6236082250975,37.5264178174513,38.429227409805,
39.3320370021588,40.2348465945126,41.1376561868664,42.0404657792201,42.6423388407893,
43.2442119023585,43.8460849639277,44.523192158193,45.2002993524583,45.8774065467236,
46.554513740989,47.2316209352543,47.9087281295196,48.5858353237849,49.2629425180503),
 .UNSPECIFIED.);
#4985=B_SPLINE_SURFACE_WITH_KNOTS('',3,3,((#12786,#12787,#12788,#12789,
#12790,#12791,#12792,#12793,#12794,#12795,#12796,#12797,#12798,#12799,#12800,
#12801,#12802,#12803,#12804,#12805,#12806,#12807,#12808,#12809,#12810,#12811,
#12812,#12813,#12814,#12815,#12816,#12817,#12818,#12819,#12820,#12821,#12822,
#12823,#12824,#12825,#12826,#12827,#12828,#12829,#12830,#12831,#12832,#12833,
#12834,#12835,#12836,#12837,#12838),(#12839,#12840,#12841,#12842,#12843,
#12844,#12845,#12846,#12847,#12848,#12849,#12850,#12851,#12852,#12853,#12854,
#12855,#12856,#12857,#12858,#12859,#12860,#12861,#12862,#12863,#12864,#12865,
#12866,#12867,#12868,#12869,#12870,#12871,#12872,#12873,#12874,#12875,#12876,
#12877,#12878,#12879,#12880,#12881,#12882,#12883,#12884,#12885,#12886,#12887,
#12888,#12889,#12890,#12891),(#12892,#12893,#12894,#12895,#12896,#12897,
#12898,#12899,#12900,#12901,#12902,#12903,#12904,#12905,#12906,#12907,#12908,
#12909,#12910,#12911,#12912,#12913,#12914,#12915,#12916,#12917,#12918,#12919,
#12920,#12921,#12922,#12923,#12924,#12925,#12926,#12927,#12928,#12929,#12930,
#12931,#12932,#12933,#12934,#12935,#12936,#12937,#12938,#12939,#12940,#12941,
#12942,#12943,#12944),(#12945,#12946,#12947,#12948,#12949,#12950,#12951,
#12952,#12953,#12954,#12955,#12956,#12957,#12958,#12959,#12960,#12961,#12962,
#12963,#12964,#12965,#12966,#12967,#12968,#12969,#12970,#12971,#12972,#12973,
#12974,#12975,#12976,#12977,#12978,#12979,#12980,#12981,#12982,#12983,#12984,
#12985,#12986,#12987,#12988,#12989,#12990,#12991,#12992,#12993,#12994,#12995,
#12996,#12997)),.UNSPECIFIED.,.F.,.F.,.F.,(4,4),(4,1,1,1,1,1,1,1,1,1,1,
1,1,1,1,1,1,1,1,1,1,1,1,1,1,1,1,1,1,1,1,1,1,1,1,1,1,1,1,1,1,1,1,1,1,1,1,
1,1,1,4),(-0.00577899709017165,0.0391074073933275),(14.9153074052748,15.5924145995403,
16.2695217938058,16.9466289880713,17.6237361823368,18.3008433766022,18.9779505708677,
19.6550577651332,20.3321649593987,21.2349745517527,22.1377841441067,23.0405937364607,
23.9434033288147,24.8462129211687,25.7490225135227,26.4261297077882,27.1032369020537,
27.7803440963192,28.4574512905847,29.1345584848502,29.8116656791157,30.4887728733812,
31.1658800676466,31.8429872619121,32.5200944561776,33.1972016504431,33.8743088447086,
34.5514160389741,35.2285232332396,35.9056304275051,36.5827376217706,37.4855472141246,
38.3883568064786,39.2911663988326,40.1939759911866,41.0967855835406,41.9995951758946,
42.9024047682486,43.8052143606025,44.7080239529565,45.6108335453105,46.2127066068799,
47.4164527300185,48.093559924284,48.7706671185495,49.447774312815,50.1248815070805,
50.801988701346,51.4790958956115,52.156203089877,52.8333102841425),
 .UNSPECIFIED.);
#4986=B_SPLINE_SURFACE_WITH_KNOTS('',3,3,((#13125,#13126,#13127,#13128,
#13129,#13130,#13131,#13132,#13133,#13134,#13135,#13136,#13137,#13138,#13139,
#13140,#13141,#13142,#13143,#13144,#13145,#13146,#13147,#13148,#13149,#13150,
#13151,#13152,#13153,#13154,#13155,#13156,#13157,#13158,#13159,#13160,#13161,
#13162,#13163,#13164,#13165,#13166,#13167,#13168,#13169,#13170,#13171,#13172,
#13173,#13174,#13175,#13176,#13177,#13178,#13179),(#13180,#13181,#13182,
#13183,#13184,#13185,#13186,#13187,#13188,#13189,#13190,#13191,#13192,#13193,
#13194,#13195,#13196,#13197,#13198,#13199,#13200,#13201,#13202,#13203,#13204,
#13205,#13206,#13207,#13208,#13209,#13210,#13211,#13212,#13213,#13214,#13215,
#13216,#13217,#13218,#13219,#13220,#13221,#13222,#13223,#13224,#13225,#13226,
#13227,#13228,#13229,#13230,#13231,#13232,#13233,#13234),(#13235,#13236,
#13237,#13238,#13239,#13240,#13241,#13242,#13243,#13244,#13245,#13246,#13247,
#13248,#13249,#13250,#13251,#13252,#13253,#13254,#13255,#13256,#13257,#13258,
#13259,#13260,#13261,#13262,#13263,#13264,#13265,#13266,#13267,#13268,#13269,
#13270,#13271,#13272,#13273,#13274,#13275,#13276,#13277,#13278,#13279,#13280,
#13281,#13282,#13283,#13284,#13285,#13286,#13287,#13288,#13289),(#13290,
#13291,#13292,#13293,#13294,#13295,#13296,#13297,#13298,#13299,#13300,#13301,
#13302,#13303,#13304,#13305,#13306,#13307,#13308,#13309,#13310,#13311,#13312,
#13313,#13314,#13315,#13316,#13317,#13318,#13319,#13320,#13321,#13322,#13323,
#13324,#13325,#13326,#13327,#13328,#13329,#13330,#13331,#13332,#13333,#13334,
#13335,#13336,#13337,#13338,#13339,#13340,#13341,#13342,#13343,#13344)),
 .UNSPECIFIED.,.F.,.F.,.F.,(4,4),(4,1,1,1,1,1,1,1,1,1,1,1,1,1,1,1,1,1,1,
1,1,1,1,1,1,1,1,1,1,1,1,1,1,1,1,1,1,1,1,1,1,1,1,1,1,1,1,1,1,1,1,1,4),(0.00578157600946644,
0.0506679805196744),(11.3449396391919,12.0220468334572,12.6991540277226,
13.3762612219879,14.0533684162532,14.7304756105185,15.4075828047839,16.0846899990492,
16.7617971933145,17.2132019894914,17.6646067856683,18.5674163780221,19.4702259703758,
20.3730355627296,21.2758451550834,22.1786547474372,22.8557619417025,23.5328691359678,
24.2099763302331,24.8870835244985,25.5641907187638,26.2412979130291,26.9184051072944,
27.5955123015598,28.2726194958251,28.9497266900904,29.6268338843558,30.3039410786211,
30.9810482728864,31.6581554671517,32.3352626614171,33.0123698556824,33.9151794480362,
34.8179890403899,35.7207986327437,36.6236082250975,37.5264178174513,38.429227409805,
39.3320370021588,40.2348465945126,41.1376561868663,42.0404657792201,42.6423388407893,
43.2442119023585,43.8460849639276,44.523192158193,45.2002993524583,45.8774065467236,
46.554513740989,47.2316209352543,47.9087281295196,48.5858353237849,49.2629425180503),
 .UNSPECIFIED.);
#4987=B_SPLINE_SURFACE_WITH_KNOTS('',3,3,((#13550,#13551,#13552,#13553,
#13554,#13555,#13556,#13557,#13558,#13559,#13560,#13561,#13562,#13563,#13564,
#13565,#13566,#13567,#13568,#13569,#13570,#13571,#13572,#13573,#13574,#13575,
#13576,#13577,#13578,#13579,#13580,#13581,#13582,#13583,#13584,#13585,#13586,
#13587,#13588,#13589,#13590,#13591,#13592,#13593,#13594,#13595,#13596,#13597,
#13598,#13599,#13600,#13601,#13602,#13603),(#13604,#13605,#13606,#13607,
#13608,#13609,#13610,#13611,#13612,#13613,#13614,#13615,#13616,#13617,#13618,
#13619,#13620,#13621,#13622,#13623,#13624,#13625,#13626,#13627,#13628,#13629,
#13630,#13631,#13632,#13633,#13634,#13635,#13636,#13637,#13638,#13639,#13640,
#13641,#13642,#13643,#13644,#13645,#13646,#13647,#13648,#13649,#13650,#13651,
#13652,#13653,#13654,#13655,#13656,#13657),(#13658,#13659,#13660,#13661,
#13662,#13663,#13664,#13665,#13666,#13667,#13668,#13669,#13670,#13671,#13672,
#13673,#13674,#13675,#13676,#13677,#13678,#13679,#13680,#13681,#13682,#13683,
#13684,#13685,#13686,#13687,#13688,#13689,#13690,#13691,#13692,#13693,#13694,
#13695,#13696,#13697,#13698,#13699,#13700,#13701,#13702,#13703,#13704,#13705,
#13706,#13707,#13708,#13709,#13710,#13711),(#13712,#13713,#13714,#13715,
#13716,#13717,#13718,#13719,#13720,#13721,#13722,#13723,#13724,#13725,#13726,
#13727,#13728,#13729,#13730,#13731,#13732,#13733,#13734,#13735,#13736,#13737,
#13738,#13739,#13740,#13741,#13742,#13743,#13744,#13745,#13746,#13747,#13748,
#13749,#13750,#13751,#13752,#13753,#13754,#13755,#13756,#13757,#13758,#13759,
#13760,#13761,#13762,#13763,#13764,#13765)),.UNSPECIFIED.,.F.,.F.,.F.,(4,
4),(4,1,1,1,1,1,1,1,1,1,1,1,1,1,1,1,1,1,1,1,1,1,1,1,1,1,1,1,1,1,1,1,1,1,
1,1,1,1,1,1,1,1,1,1,1,1,1,1,1,1,1,4),(-0.0057789970901669,0.0391074073933277),
(14.9153074052748,15.5924145995403,16.2695217938058,16.9466289880712,17.6237361823367,
18.3008433766022,18.9779505708677,19.6550577651332,20.3321649593987,20.7835697555757,
21.2349745517527,22.1377841441067,23.0405937364607,23.9434033288147,24.8462129211687,
25.7490225135227,26.4261297077882,27.1032369020537,27.7803440963192,28.4574512905847,
29.1345584848502,29.8116656791157,30.4887728733812,31.1658800676467,31.8429872619121,
32.5200944561776,33.1972016504431,33.8743088447086,34.5514160389741,35.2285232332396,
35.9056304275051,36.5827376217706,37.4855472141246,38.3883568064786,39.2911663988326,
40.1939759911866,41.0967855835406,41.9995951758946,42.9024047682486,43.8052143606026,
44.7080239529566,45.6108335453105,46.2127066068799,47.4164527300185,48.093559924284,
48.7706671185495,49.447774312815,50.1248815070805,50.801988701346,51.4790958956115,
52.156203089877,52.8333102841425),.UNSPECIFIED.);
#4988=B_SPLINE_SURFACE_WITH_KNOTS('',3,3,((#13893,#13894,#13895,#13896,
#13897,#13898,#13899,#13900,#13901,#13902,#13903,#13904,#13905,#13906,#13907,
#13908,#13909,#13910,#13911,#13912,#13913,#13914,#13915,#13916,#13917,#13918,
#13919,#13920,#13921,#13922,#13923,#13924,#13925,#13926,#13927,#13928,#13929,
#13930,#13931,#13932,#13933,#13934,#13935,#13936,#13937,#13938,#13939,#13940,
#13941,#13942,#13943,#13944,#13945,#13946,#13947),(#13948,#13949,#13950,
#13951,#13952,#13953,#13954,#13955,#13956,#13957,#13958,#13959,#13960,#13961,
#13962,#13963,#13964,#13965,#13966,#13967,#13968,#13969,#13970,#13971,#13972,
#13973,#13974,#13975,#13976,#13977,#13978,#13979,#13980,#13981,#13982,#13983,
#13984,#13985,#13986,#13987,#13988,#13989,#13990,#13991,#13992,#13993,#13994,
#13995,#13996,#13997,#13998,#13999,#14000,#14001,#14002),(#14003,#14004,
#14005,#14006,#14007,#14008,#14009,#14010,#14011,#14012,#14013,#14014,#14015,
#14016,#14017,#14018,#14019,#14020,#14021,#14022,#14023,#14024,#14025,#14026,
#14027,#14028,#14029,#14030,#14031,#14032,#14033,#14034,#14035,#14036,#14037,
#14038,#14039,#14040,#14041,#14042,#14043,#14044,#14045,#14046,#14047,#14048,
#14049,#14050,#14051,#14052,#14053,#14054,#14055,#14056,#14057),(#14058,
#14059,#14060,#14061,#14062,#14063,#14064,#14065,#14066,#14067,#14068,#14069,
#14070,#14071,#14072,#14073,#14074,#14075,#14076,#14077,#14078,#14079,#14080,
#14081,#14082,#14083,#14084,#14085,#14086,#14087,#14088,#14089,#14090,#14091,
#14092,#14093,#14094,#14095,#14096,#14097,#14098,#14099,#14100,#14101,#14102,
#14103,#14104,#14105,#14106,#14107,#14108,#14109,#14110,#14111,#14112)),
 .UNSPECIFIED.,.F.,.F.,.F.,(4,4),(4,1,1,1,1,1,1,1,1,1,1,1,1,1,1,1,1,1,1,
1,1,1,1,1,1,1,1,1,1,1,1,1,1,1,1,1,1,1,1,1,1,1,1,1,1,1,1,1,1,1,1,1,4),(0.00578157600946652,
0.0506679805196706),(11.3449396391919,12.0220468334573,12.6991540277226,
13.3762612219879,14.0533684162532,14.7304756105186,15.4075828047839,16.0846899990492,
16.7617971933146,17.2132019894914,17.6646067856683,18.5674163780221,19.4702259703759,
20.3730355627297,21.2758451550834,22.1786547474372,22.8557619417025,23.5328691359679,
24.2099763302332,24.8870835244985,25.5641907187638,26.2412979130292,26.9184051072945,
27.5955123015598,28.2726194958252,28.9497266900905,29.6268338843558,30.3039410786211,
30.9810482728865,31.6581554671518,32.3352626614171,33.0123698556825,33.9151794480362,
34.81798904039,35.7207986327438,36.6236082250975,37.5264178174513,38.4292274098051,
39.3320370021589,40.2348465945126,41.1376561868664,42.0404657792202,42.6423388407893,
43.2442119023585,43.8460849639277,44.523192158193,45.2002993524584,45.8774065467237,
46.554513740989,47.2316209352544,47.9087281295197,48.585835323785,49.2629425180503),
 .UNSPECIFIED.);
#4989=B_SPLINE_SURFACE_WITH_KNOTS('',3,3,((#14318,#14319,#14320,#14321,
#14322,#14323,#14324,#14325,#14326,#14327,#14328,#14329,#14330,#14331,#14332,
#14333,#14334,#14335,#14336,#14337,#14338,#14339,#14340,#14341,#14342,#14343,
#14344,#14345,#14346,#14347,#14348,#14349,#14350,#14351,#14352,#14353,#14354,
#14355,#14356,#14357,#14358,#14359,#14360,#14361,#14362,#14363,#14364,#14365,
#14366,#14367,#14368,#14369,#14370,#14371,#14372,#14373),(#14374,#14375,
#14376,#14377,#14378,#14379,#14380,#14381,#14382,#14383,#14384,#14385,#14386,
#14387,#14388,#14389,#14390,#14391,#14392,#14393,#14394,#14395,#14396,#14397,
#14398,#14399,#14400,#14401,#14402,#14403,#14404,#14405,#14406,#14407,#14408,
#14409,#14410,#14411,#14412,#14413,#14414,#14415,#14416,#14417,#14418,#14419,
#14420,#14421,#14422,#14423,#14424,#14425,#14426,#14427,#14428,#14429),
(#14430,#14431,#14432,#14433,#14434,#14435,#14436,#14437,#14438,#14439,
#14440,#14441,#14442,#14443,#14444,#14445,#14446,#14447,#14448,#14449,#14450,
#14451,#14452,#14453,#14454,#14455,#14456,#14457,#14458,#14459,#14460,#14461,
#14462,#14463,#14464,#14465,#14466,#14467,#14468,#14469,#14470,#14471,#14472,
#14473,#14474,#14475,#14476,#14477,#14478,#14479,#14480,#14481,#14482,#14483,
#14484,#14485),(#14486,#14487,#14488,#14489,#14490,#14491,#14492,#14493,
#14494,#14495,#14496,#14497,#14498,#14499,#14500,#14501,#14502,#14503,#14504,
#14505,#14506,#14507,#14508,#14509,#14510,#14511,#14512,#14513,#14514,#14515,
#14516,#14517,#14518,#14519,#14520,#14521,#14522,#14523,#14524,#14525,#14526,
#14527,#14528,#14529,#14530,#14531,#14532,#14533,#14534,#14535,#14536,#14537,
#14538,#14539,#14540,#14541)),.UNSPECIFIED.,.F.,.F.,.F.,(4,4),(4,1,1,1,
1,1,1,1,1,1,1,1,1,1,1,1,1,1,1,1,1,1,1,1,1,1,1,1,1,1,1,1,1,1,1,1,1,1,1,1,
1,1,1,1,1,1,1,1,1,1,1,1,1,4),(-0.00577899709016842,0.0391074073933282),
(14.9153074052748,15.5924145995403,16.2695217938058,16.9466289880713,17.6237361823368,
18.3008433766023,18.9779505708678,19.6550577651333,20.3321649593987,20.9340380209681,
21.8368476133221,22.1377841441067,23.0405937364607,23.9434033288147,24.8462129211687,
25.7490225135227,26.6518321058767,27.5546416982307,28.4574512905847,29.3602608829387,
30.2630704752927,31.1658800676467,31.8429872619122,32.5200944561777,33.1972016504432,
33.8743088447087,34.5514160389742,35.2285232332397,35.9056304275052,36.5827376217707,
37.2598448160362,37.9369520103017,38.6140592045671,39.2911663988326,39.9682735930981,
40.6453807873636,41.3224879816291,41.9995951758946,42.9024047682486,43.8052143606026,
44.0309167586911,44.2566191567796,45.1594287491336,45.6108335453106,46.5136431376646,
47.4164527300186,48.0935599242841,48.7706671185496,49.4477743128151,50.1248815070806,
50.8019887013461,51.4790958956116,52.1562030898771,52.8333102841426),
 .UNSPECIFIED.);
#4990=B_SPLINE_SURFACE_WITH_KNOTS('',3,3,((#14666,#14667,#14668,#14669,
#14670,#14671,#14672,#14673,#14674,#14675,#14676,#14677,#14678,#14679,#14680,
#14681,#14682,#14683,#14684,#14685,#14686,#14687,#14688,#14689,#14690,#14691,
#14692,#14693,#14694,#14695,#14696,#14697,#14698,#14699,#14700,#14701,#14702,
#14703,#14704,#14705,#14706,#14707,#14708,#14709,#14710,#14711,#14712,#14713,
#14714,#14715,#14716,#14717,#14718,#14719),(#14720,#14721,#14722,#14723,
#14724,#14725,#14726,#14727,#14728,#14729,#14730,#14731,#14732,#14733,#14734,
#14735,#14736,#14737,#14738,#14739,#14740,#14741,#14742,#14743,#14744,#14745,
#14746,#14747,#14748,#14749,#14750,#14751,#14752,#14753,#14754,#14755,#14756,
#14757,#14758,#14759,#14760,#14761,#14762,#14763,#14764,#14765,#14766,#14767,
#14768,#14769,#14770,#14771,#14772,#14773),(#14774,#14775,#14776,#14777,
#14778,#14779,#14780,#14781,#14782,#14783,#14784,#14785,#14786,#14787,#14788,
#14789,#14790,#14791,#14792,#14793,#14794,#14795,#14796,#14797,#14798,#14799,
#14800,#14801,#14802,#14803,#14804,#14805,#14806,#14807,#14808,#14809,#14810,
#14811,#14812,#14813,#14814,#14815,#14816,#14817,#14818,#14819,#14820,#14821,
#14822,#14823,#14824,#14825,#14826,#14827),(#14828,#14829,#14830,#14831,
#14832,#14833,#14834,#14835,#14836,#14837,#14838,#14839,#14840,#14841,#14842,
#14843,#14844,#14845,#14846,#14847,#14848,#14849,#14850,#14851,#14852,#14853,
#14854,#14855,#14856,#14857,#14858,#14859,#14860,#14861,#14862,#14863,#14864,
#14865,#14866,#14867,#14868,#14869,#14870,#14871,#14872,#14873,#14874,#14875,
#14876,#14877,#14878,#14879,#14880,#14881)),.UNSPECIFIED.,.F.,.F.,.F.,(4,
4),(4,1,1,1,1,1,1,1,1,1,1,1,1,1,1,1,1,1,1,1,1,1,1,1,1,1,1,1,1,1,1,1,1,1,
1,1,1,1,1,1,1,1,1,1,1,1,1,1,1,1,1,4),(0.00578157600946711,0.0506679805196711),
(11.344939639192,12.0220468334573,12.6991540277226,13.3762612219879,14.0533684162533,
14.7304756105186,15.4075828047839,16.0846899990492,16.7617971933146,17.6646067856683,
18.5674163780221,19.4702259703759,20.3730355627297,21.2758451550834,22.1786547474372,
22.8557619417025,23.5328691359679,24.2099763302332,24.8870835244985,25.5641907187638,
26.2412979130292,26.9184051072945,27.5955123015598,28.2726194958252,28.9497266900905,
29.6268338843558,30.3039410786211,30.9810482728865,31.6581554671518,32.3352626614171,
33.0123698556825,33.9151794480362,34.81798904039,35.7207986327438,36.6236082250975,
37.5264178174513,38.4292274098051,39.3320370021588,40.2348465945126,41.1376561868664,
42.0404657792202,42.6423388407893,43.2442119023585,43.8460849639277,44.523192158193,
45.2002993524584,45.8774065467237,46.554513740989,47.2316209352543,47.9087281295197,
48.585835323785,49.2629425180503),.UNSPECIFIED.);
#4991=B_SPLINE_SURFACE_WITH_KNOTS('',3,3,((#15087,#15088,#15089,#15090,
#15091,#15092,#15093,#15094,#15095,#15096,#15097,#15098,#15099,#15100,#15101,
#15102,#15103,#15104,#15105,#15106,#15107,#15108,#15109,#15110,#15111,#15112,
#15113,#15114,#15115,#15116,#15117,#15118,#15119,#15120,#15121,#15122,#15123,
#15124,#15125,#15126,#15127,#15128,#15129,#15130,#15131,#15132,#15133,#15134,
#15135,#15136,#15137,#15138,#15139,#15140),(#15141,#15142,#15143,#15144,
#15145,#15146,#15147,#15148,#15149,#15150,#15151,#15152,#15153,#15154,#15155,
#15156,#15157,#15158,#15159,#15160,#15161,#15162,#15163,#15164,#15165,#15166,
#15167,#15168,#15169,#15170,#15171,#15172,#15173,#15174,#15175,#15176,#15177,
#15178,#15179,#15180,#15181,#15182,#15183,#15184,#15185,#15186,#15187,#15188,
#15189,#15190,#15191,#15192,#15193,#15194),(#15195,#15196,#15197,#15198,
#15199,#15200,#15201,#15202,#15203,#15204,#15205,#15206,#15207,#15208,#15209,
#15210,#15211,#15212,#15213,#15214,#15215,#15216,#15217,#15218,#15219,#15220,
#15221,#15222,#15223,#15224,#15225,#15226,#15227,#15228,#15229,#15230,#15231,
#15232,#15233,#15234,#15235,#15236,#15237,#15238,#15239,#15240,#15241,#15242,
#15243,#15244,#15245,#15246,#15247,#15248),(#15249,#15250,#15251,#15252,
#15253,#15254,#15255,#15256,#15257,#15258,#15259,#15260,#15261,#15262,#15263,
#15264,#15265,#15266,#15267,#15268,#15269,#15270,#15271,#15272,#15273,#15274,
#15275,#15276,#15277,#15278,#15279,#15280,#15281,#15282,#15283,#15284,#15285,
#15286,#15287,#15288,#15289,#15290,#15291,#15292,#15293,#15294,#15295,#15296,
#15297,#15298,#15299,#15300,#15301,#15302)),.UNSPECIFIED.,.F.,.F.,.F.,(4,
4),(4,1,1,1,1,1,1,1,1,1,1,1,1,1,1,1,1,1,1,1,1,1,1,1,1,1,1,1,1,1,1,1,1,1,
1,1,1,1,1,1,1,1,1,1,1,1,1,1,1,1,1,4),(-0.00577899709016805,0.0391074073933272),
(14.9153074052748,15.5924145995403,16.2695217938058,16.9466289880713,17.6237361823368,
18.3008433766023,18.9779505708678,19.6550577651333,20.3321649593988,20.7835697555758,
21.2349745517528,22.1377841441068,23.0405937364607,23.9434033288147,24.8462129211687,
25.7490225135227,26.4261297077882,27.1032369020537,27.7803440963192,28.4574512905847,
29.1345584848502,29.8116656791157,30.4887728733812,31.1658800676467,31.8429872619122,
32.5200944561777,33.1972016504432,33.8743088447087,34.5514160389742,35.2285232332397,
35.9056304275052,36.5827376217707,37.4855472141247,38.3883568064786,39.2911663988326,
40.1939759911866,41.0967855835406,41.9995951758946,42.9024047682486,43.8052143606026,
44.7080239529566,45.6108335453106,46.2127066068799,47.4164527300186,48.0935599242841,
48.7706671185496,49.4477743128151,50.1248815070806,50.8019887013461,51.4790958956116,
52.1562030898771,52.8333102841426),.UNSPECIFIED.);
#4992=B_SPLINE_SURFACE_WITH_KNOTS('',3,3,((#15394,#15395,#15396,#15397,
#15398,#15399),(#15400,#15401,#15402,#15403,#15404,#15405),(#15406,#15407,
#15408,#15409,#15410,#15411),(#15412,#15413,#15414,#15415,#15416,#15417),
(#15418,#15419,#15420,#15421,#15422,#15423),(#15424,#15425,#15426,#15427,
#15428,#15429),(#15430,#15431,#15432,#15433,#15434,#15435),(#15436,#15437,
#15438,#15439,#15440,#15441),(#15442,#15443,#15444,#15445,#15446,#15447)),
 .UNSPECIFIED.,.F.,.F.,.F.,(4,1,2,1,1,4),(4,1,1,4),(0.762645405255662,0.857587243153397,
1.,1.09558436842384,1.19116873684767,1.23896092105959),(0.0046399679944207,
0.248672672707523,0.411361142516258,0.574049612324993),.UNSPECIFIED.);
#4993=B_SPLINE_SURFACE_WITH_KNOTS('',3,3,((#15551,#15552,#15553,#15554,
#15555,#15556,#15557,#15558,#15559),(#15560,#15561,#15562,#15563,#15564,
#15565,#15566,#15567,#15568),(#15569,#15570,#15571,#15572,#15573,#15574,
#15575,#15576,#15577),(#15578,#15579,#15580,#15581,#15582,#15583,#15584,
#15585,#15586)),.UNSPECIFIED.,.F.,.F.,.F.,(4,4),(4,1,1,1,1,1,4),(0.309086517504027,
1.),(-2.18665630107447E-15,0.0429969550313731,0.0859939100627483,0.107492387578436,
0.128990865094124,0.171987820125499,0.300978685219625),.UNSPECIFIED.);
#4994=B_SPLINE_SURFACE_WITH_KNOTS('',3,3,((#15620,#15621,#15622,#15623),
(#15624,#15625,#15626,#15627),(#15628,#15629,#15630,#15631),(#15632,#15633,
#15634,#15635)),.UNSPECIFIED.,.F.,.F.,.F.,(4,4),(4,4),(0.73701891591086,
1.),(0.556917850856267,0.568040806163476),.UNSPECIFIED.);
#4995=B_SPLINE_SURFACE_WITH_KNOTS('',3,3,((#15645,#15646,#15647,#15648,
#15649,#15650),(#15651,#15652,#15653,#15654,#15655,#15656),(#15657,#15658,
#15659,#15660,#15661,#15662),(#15663,#15664,#15665,#15666,#15667,#15668)),
 .UNSPECIFIED.,.F.,.F.,.F.,(4,4),(4,1,1,4),(0.335650854970678,1.),(-0.0628960495692275,
-0.00982827194233497,0.0167056168711113,0.122841172124896),
 .UNSPECIFIED.);
#4996=B_SPLINE_SURFACE_WITH_KNOTS('',3,3,((#15689,#15690,#15691,#15692,
#15693,#15694),(#15695,#15696,#15697,#15698,#15699,#15700),(#15701,#15702,
#15703,#15704,#15705,#15706),(#15707,#15708,#15709,#15710,#15711,#15712)),
 .UNSPECIFIED.,.F.,.F.,.F.,(4,4),(4,1,1,4),(0.334734965359362,1.),(-0.122507237401861,
-0.0166673118873763,0.00979266949124491,0.0627126322484874),
 .UNSPECIFIED.);
#4997=B_SPLINE_SURFACE_WITH_KNOTS('',3,3,((#15733,#15734,#15735,#15736,
#15737,#15738,#15739,#15740,#15741,#15742,#15743,#15744,#15745),(#15746,
#15747,#15748,#15749,#15750,#15751,#15752,#15753,#15754,#15755,#15756,#15757,
#15758),(#15759,#15760,#15761,#15762,#15763,#15764,#15765,#15766,#15767,
#15768,#15769,#15770,#15771),(#15772,#15773,#15774,#15775,#15776,#15777,
#15778,#15779,#15780,#15781,#15782,#15783,#15784)),.UNSPECIFIED.,.F.,.F.,
 .F.,(4,4),(4,1,1,1,1,1,1,1,1,1,4),(0.299347394797201,1.),(-2.79926716786827E-16,
0.0952151257535402,0.12695350100472,0.253907002009441,0.380860503014162,
0.444337253516522,0.507814004018882,0.571290754521243,0.634767505023603,
0.761721006028324,0.888674507033045),.UNSPECIFIED.);
#4998=B_SPLINE_SURFACE_WITH_KNOTS('',3,3,((#15802,#15803,#15804,#15805),
(#15806,#15807,#15808,#15809),(#15810,#15811,#15812,#15813),(#15814,#15815,
#15816,#15817)),.UNSPECIFIED.,.F.,.F.,.F.,(4,4),(4,4),(0.299347394797202,
1.),(-0.333442290778402,-0.310721935396822),.UNSPECIFIED.);
#4999=B_SPLINE_SURFACE_WITH_KNOTS('',3,3,((#15827,#15828,#15829,#15830),
(#15831,#15832,#15833,#15834),(#15835,#15836,#15837,#15838),(#15839,#15840,
#15841,#15842)),.UNSPECIFIED.,.F.,.F.,.F.,(4,4),(4,4),(0.299347394797202,
1.),(-1.21209054225907,-1.18937018687749),.UNSPECIFIED.);
#5000=B_SPLINE_SURFACE_WITH_KNOTS('',3,3,((#15852,#15853,#15854,#15855,
#15856,#15857,#15858),(#15859,#15860,#15861,#15862,#15863,#15864,#15865),
(#15866,#15867,#15868,#15869,#15870,#15871,#15872),(#15873,#15874,#15875,
#15876,#15877,#15878,#15879),(#15880,#15881,#15882,#15883,#15884,#15885,
#15886),(#15887,#15888,#15889,#15890,#15891,#15892,#15893),(#15894,#15895,
#15896,#15897,#15898,#15899,#15900),(#15901,#15902,#15903,#15904,#15905,
#15906,#15907),(#15908,#15909,#15910,#15911,#15912,#15913,#15914)),
 .UNSPECIFIED.,.F.,.F.,.F.,(4,1,2,1,1,4),(4,1,1,1,4),(0.242878745776114,
0.345727247465669,0.5,0.551424250844777,0.654272752534332,0.757121254223886),
(9.0267879619412E-5,0.0788628810732691,0.236408107460568,0.393953333847868,
0.551498560235167),.UNSPECIFIED.);
#5001=B_SPLINE_SURFACE_WITH_KNOTS('',3,3,((#16070,#16071,#16072,#16073,
#16074,#16075,#16076,#16077,#16078,#16079,#16080,#16081,#16082,#16083,#16084),
(#16085,#16086,#16087,#16088,#16089,#16090,#16091,#16092,#16093,#16094,
#16095,#16096,#16097,#16098,#16099),(#16100,#16101,#16102,#16103,#16104,
#16105,#16106,#16107,#16108,#16109,#16110,#16111,#16112,#16113,#16114),
(#16115,#16116,#16117,#16118,#16119,#16120,#16121,#16122,#16123,#16124,
#16125,#16126,#16127,#16128,#16129)),.UNSPECIFIED.,.F.,.F.,.F.,(4,4),(4,
1,1,1,1,1,1,1,1,1,1,1,4),(0.,1.),(-1.58539847916472E-13,0.189312346815481,
0.378624693631121,0.567937040446761,0.757249387262401,1.13587408089368,
1.32518642770932,1.51449877452496,1.89312346815624,2.08243581497188,2.27174816178752,
2.46106050860316,2.6503728554188),.UNSPECIFIED.);
#5002=B_SPLINE_SURFACE_WITH_KNOTS('',3,3,((#16150,#16151,#16152,#16153,
#16154,#16155,#16156,#16157,#16158,#16159,#16160,#16161,#16162,#16163,#16164,
#16165,#16166,#16167,#16168,#16169,#16170,#16171,#16172,#16173,#16174,#16175,
#16176,#16177,#16178,#16179,#16180,#16181,#16182,#16183,#16184,#16185,#16186,
#16187,#16188,#16189,#16190,#16191,#16192,#16193),(#16194,#16195,#16196,
#16197,#16198,#16199,#16200,#16201,#16202,#16203,#16204,#16205,#16206,#16207,
#16208,#16209,#16210,#16211,#16212,#16213,#16214,#16215,#16216,#16217,#16218,
#16219,#16220,#16221,#16222,#16223,#16224,#16225,#16226,#16227,#16228,#16229,
#16230,#16231,#16232,#16233,#16234,#16235,#16236,#16237),(#16238,#16239,
#16240,#16241,#16242,#16243,#16244,#16245,#16246,#16247,#16248,#16249,#16250,
#16251,#16252,#16253,#16254,#16255,#16256,#16257,#16258,#16259,#16260,#16261,
#16262,#16263,#16264,#16265,#16266,#16267,#16268,#16269,#16270,#16271,#16272,
#16273,#16274,#16275,#16276,#16277,#16278,#16279,#16280,#16281),(#16282,
#16283,#16284,#16285,#16286,#16287,#16288,#16289,#16290,#16291,#16292,#16293,
#16294,#16295,#16296,#16297,#16298,#16299,#16300,#16301,#16302,#16303,#16304,
#16305,#16306,#16307,#16308,#16309,#16310,#16311,#16312,#16313,#16314,#16315,
#16316,#16317,#16318,#16319,#16320,#16321,#16322,#16323,#16324,#16325)),
 .UNSPECIFIED.,.F.,.F.,.F.,(4,4),(4,1,1,1,1,1,1,1,1,1,1,1,1,1,1,1,1,1,1,
1,2,1,1,1,1,1,1,1,1,1,1,1,1,1,1,1,1,1,1,1,4),(0.368239822634497,1.),(-0.255495586288585,
-0.204422006679521,-0.102274847461392,-0.0512012678523278,-0.0384328729500617,
-0.0320486754989287,-0.0288565767733622,-0.0256644780477956,-0.0192802805966626,
-0.0160881818710961,-0.0144921325083128,-0.0136941078269212,-0.0128960831455296,
-0.00970398441996304,-0.00810793505717978,-0.00651188569439652,-0.00491583633161326,
-0.00331978696883,-0.00172373760604674,-0.00092571292465511,-0.00012768824326348,
0.000670442803844675,0.00146857385095283,0.00306483594516914,0.00466109803938545,
0.00625736013360175,0.00785362222781806,0.00944988432203437,0.0110461464162507,
0.012642408510467,0.0190274568873322,0.0206237189815485,0.0222199810757648,
0.0254125052641975,0.0317975536410627,0.0349900778294953,0.0381826020179279,
0.0509526987716584,0.10203308578658,0.153113472801502,0.255274246831346),
 .UNSPECIFIED.);
#5003=B_SPLINE_SURFACE_WITH_KNOTS('',3,3,((#16341,#16342,#16343,#16344,
#16345,#16346),(#16347,#16348,#16349,#16350,#16351,#16352),(#16353,#16354,
#16355,#16356,#16357,#16358),(#16359,#16360,#16361,#16362,#16363,#16364),
(#16365,#16366,#16367,#16368,#16369,#16370),(#16371,#16372,#16373,#16374,
#16375,#16376)),.UNSPECIFIED.,.F.,.F.,.F.,(4,1,1,4),(4,1,1,4),(0.,0.285714285714286,
0.571428571428571,1.),(1.28531936908253,1.43576170218118,1.53605659091361,
1.63635147964604),.UNSPECIFIED.);
#5004=B_SPLINE_SURFACE_WITH_KNOTS('',3,3,((#16396,#16397,#16398,#16399,
#16400,#16401),(#16402,#16403,#16404,#16405,#16406,#16407),(#16408,#16409,
#16410,#16411,#16412,#16413),(#16414,#16415,#16416,#16417,#16418,#16419),
(#16420,#16421,#16422,#16423,#16424,#16425),(#16426,#16427,#16428,#16429,
#16430,#16431)),.UNSPECIFIED.,.F.,.F.,.F.,(4,1,1,4),(4,1,1,4),(0.,0.285714285714286,
0.571428571428571,1.),(3.27270261426272,3.42314494386144,3.52343983026058,
3.62373471665973),.UNSPECIFIED.);
#5005=B_SPLINE_SURFACE_WITH_KNOTS('',3,3,((#16641,#16642,#16643,#16644,
#16645,#16646),(#16647,#16648,#16649,#16650,#16651,#16652),(#16653,#16654,
#16655,#16656,#16657,#16658),(#16659,#16660,#16661,#16662,#16663,#16664),
(#16665,#16666,#16667,#16668,#16669,#16670)),.UNSPECIFIED.,.F.,.F.,.F.,
(4,1,4),(4,1,1,4),(0.,0.571428571428571,1.),(0.,0.146692891906848,0.24448815317808,
0.342283414449311),.UNSPECIFIED.);
#5006=B_SPLINE_SURFACE_WITH_KNOTS('',3,3,((#16683,#16684,#16685,#16686,
#16687,#16688),(#16689,#16690,#16691,#16692,#16693,#16694),(#16695,#16696,
#16697,#16698,#16699,#16700),(#16701,#16702,#16703,#16704,#16705,#16706),
(#16707,#16708,#16709,#16710,#16711,#16712)),.UNSPECIFIED.,.F.,.F.,.F.,
(4,1,4),(4,1,1,4),(0.,0.571428571428571,1.),(0.,0.146694844482861,0.244491407471435,
0.342287970460008),.UNSPECIFIED.);
#5007=ADVANCED_FACE('',(#1215),#4962,.F.);
#5008=ADVANCED_FACE('',(#1216),#1085,.F.);
#5009=ADVANCED_FACE('',(#1217),#1086,.T.);
#5010=ADVANCED_FACE('',(#1218),#131,.T.);
#5011=ADVANCED_FACE('',(#1219),#128,.T.);
#5012=ADVANCED_FACE('',(#1220),#1087,.T.);
#5013=ADVANCED_FACE('',(#1221),#1088,.T.);
#5014=ADVANCED_FACE('',(#1222,#94),#1089,.T.);
#5015=ADVANCED_FACE('',(#1223,#95),#1090,.T.);
#5016=ADVANCED_FACE('',(#1224),#1091,.F.);
#5017=ADVANCED_FACE('',(#1225),#1092,.F.);
#5018=ADVANCED_FACE('',(#1226),#1093,.T.);
#5019=ADVANCED_FACE('',(#1227),#1094,.T.);
#5020=ADVANCED_FACE('',(#1228),#1095,.T.);
#5021=ADVANCED_FACE('',(#1229),#1096,.T.);
#5022=ADVANCED_FACE('',(#1230),#132,.F.);
#5023=ADVANCED_FACE('',(#1231),#133,.F.);
#5024=ADVANCED_FACE('',(#1232,#96,#97),#1097,.F.);
#5025=ADVANCED_FACE('',(#1233),#67,.F.);
#5026=ADVANCED_FACE('',(#1234,#98),#1098,.F.);
#5027=ADVANCED_FACE('',(#1235),#134,.F.);
#5028=ADVANCED_FACE('',(#1236),#68,.T.);
#5029=ADVANCED_FACE('',(#1237),#135,.F.);
#5030=ADVANCED_FACE('',(#1238),#69,.F.);
#5031=ADVANCED_FACE('',(#1239),#1099,.T.);
#5032=ADVANCED_FACE('',(#1240),#70,.T.);
#5033=ADVANCED_FACE('',(#1241,#99),#1100,.T.);
#5034=ADVANCED_FACE('',(#1242),#136,.T.);
#5035=ADVANCED_FACE('',(#1243),#71,.T.);
#5036=ADVANCED_FACE('',(#1244),#72,.T.);
#5037=ADVANCED_FACE('',(#1245),#137,.T.);
#5038=ADVANCED_FACE('',(#1246),#1101,.F.);
#5039=ADVANCED_FACE('',(#1247),#73,.T.);
#5040=ADVANCED_FACE('',(#1248),#74,.F.);
#5041=ADVANCED_FACE('',(#1249),#54,.F.);
#5042=ADVANCED_FACE('',(#1250,#100,#101),#1102,.F.);
#5043=ADVANCED_FACE('',(#1251),#138,.F.);
#5044=ADVANCED_FACE('',(#1252),#55,.F.);
#5045=ADVANCED_FACE('',(#1253),#139,.F.);
#5046=ADVANCED_FACE('',(#1254),#1103,.T.);
#5047=ADVANCED_FACE('',(#1255),#1104,.T.);
#5048=ADVANCED_FACE('',(#1256),#1105,.T.);
#5049=ADVANCED_FACE('',(#1257),#1106,.T.);
#5050=ADVANCED_FACE('',(#1258),#1107,.F.);
#5051=ADVANCED_FACE('',(#1259,#102,#103),#1108,.T.);
#5052=ADVANCED_FACE('',(#1260),#1109,.T.);
#5053=ADVANCED_FACE('',(#1261),#1110,.T.);
#5054=ADVANCED_FACE('',(#1262),#1111,.T.);
#5055=ADVANCED_FACE('',(#1263),#1112,.T.);
#5056=ADVANCED_FACE('',(#1264),#1113,.F.);
#5057=ADVANCED_FACE('',(#1265),#1114,.T.);
#5058=ADVANCED_FACE('',(#1266),#1115,.T.);
#5059=ADVANCED_FACE('',(#1267),#4963,.T.);
#5060=ADVANCED_FACE('',(#1268),#56,.F.);
#5061=ADVANCED_FACE('',(#1269),#140,.F.);
#5062=ADVANCED_FACE('',(#1270,#104,#105,#106,#107,#108),#1116,.T.);
#5063=ADVANCED_FACE('',(#1271),#57,.F.);
#5064=ADVANCED_FACE('',(#1272),#4964,.T.);
#5065=ADVANCED_FACE('',(#1273,#109,#110,#111,#112,#113),#1117,.T.);
#5066=ADVANCED_FACE('',(#1274),#1118,.T.);
#5067=ADVANCED_FACE('',(#1275),#1119,.T.);
#5068=ADVANCED_FACE('',(#1276),#1120,.T.);
#5069=ADVANCED_FACE('',(#1277),#1121,.T.);
#5070=ADVANCED_FACE('',(#1278),#1122,.T.);
#5071=ADVANCED_FACE('',(#1279),#1123,.T.);
#5072=ADVANCED_FACE('',(#1280),#1124,.T.);
#5073=ADVANCED_FACE('',(#1281),#1125,.T.);
#5074=ADVANCED_FACE('',(#1282),#1126,.T.);
#5075=ADVANCED_FACE('',(#1283),#1127,.T.);
#5076=ADVANCED_FACE('',(#1284),#1128,.T.);
#5077=ADVANCED_FACE('',(#1285),#1129,.T.);
#5078=ADVANCED_FACE('',(#1286),#1130,.T.);
#5079=ADVANCED_FACE('',(#1287),#1131,.T.);
#5080=ADVANCED_FACE('',(#1288),#1132,.T.);
#5081=ADVANCED_FACE('',(#1289),#1133,.T.);
#5082=ADVANCED_FACE('',(#1290),#1134,.T.);
#5083=ADVANCED_FACE('',(#1291),#1135,.T.);
#5084=ADVANCED_FACE('',(#1292),#1136,.T.);
#5085=ADVANCED_FACE('',(#1293),#1137,.T.);
#5086=ADVANCED_FACE('',(#1294),#1138,.T.);
#5087=ADVANCED_FACE('',(#1295),#1139,.T.);
#5088=ADVANCED_FACE('',(#1296),#1140,.T.);
#5089=ADVANCED_FACE('',(#1297),#1141,.T.);
#5090=ADVANCED_FACE('',(#1298),#1142,.T.);
#5091=ADVANCED_FACE('',(#1299),#1143,.T.);
#5092=ADVANCED_FACE('',(#1300),#1144,.T.);
#5093=ADVANCED_FACE('',(#1301),#1145,.T.);
#5094=ADVANCED_FACE('',(#1302),#1146,.T.);
#5095=ADVANCED_FACE('',(#1303),#1147,.T.);
#5096=ADVANCED_FACE('',(#1304),#1148,.T.);
#5097=ADVANCED_FACE('',(#1305),#1149,.T.);
#5098=ADVANCED_FACE('',(#1306),#1150,.T.);
#5099=ADVANCED_FACE('',(#1307),#1151,.T.);
#5100=ADVANCED_FACE('',(#1308),#1152,.T.);
#5101=ADVANCED_FACE('',(#1309),#1153,.T.);
#5102=ADVANCED_FACE('',(#1310),#1154,.T.);
#5103=ADVANCED_FACE('',(#1311),#1155,.T.);
#5104=ADVANCED_FACE('',(#1312),#1156,.T.);
#5105=ADVANCED_FACE('',(#1313),#1157,.T.);
#5106=ADVANCED_FACE('',(#1314),#1158,.T.);
#5107=ADVANCED_FACE('',(#1315),#1159,.T.);
#5108=ADVANCED_FACE('',(#1316),#1160,.T.);
#5109=ADVANCED_FACE('',(#1317),#1161,.T.);
#5110=ADVANCED_FACE('',(#1318),#1162,.T.);
#5111=ADVANCED_FACE('',(#1319),#1163,.T.);
#5112=ADVANCED_FACE('',(#1320),#1164,.T.);
#5113=ADVANCED_FACE('',(#1321),#1165,.T.);
#5114=ADVANCED_FACE('',(#1322),#1166,.T.);
#5115=ADVANCED_FACE('',(#1323),#1167,.T.);
#5116=ADVANCED_FACE('',(#1324),#1168,.T.);
#5117=ADVANCED_FACE('',(#1325),#1169,.T.);
#5118=ADVANCED_FACE('',(#1326),#1170,.T.);
#5119=ADVANCED_FACE('',(#1327),#1171,.T.);
#5120=ADVANCED_FACE('',(#1328),#1172,.T.);
#5121=ADVANCED_FACE('',(#1329),#1173,.T.);
#5122=ADVANCED_FACE('',(#1330),#1174,.T.);
#5123=ADVANCED_FACE('',(#1331),#1175,.T.);
#5124=ADVANCED_FACE('',(#1332),#1176,.T.);
#5125=ADVANCED_FACE('',(#1333),#1177,.T.);
#5126=ADVANCED_FACE('',(#1334),#1178,.T.);
#5127=ADVANCED_FACE('',(#1335),#1179,.T.);
#5128=ADVANCED_FACE('',(#1336),#1180,.T.);
#5129=ADVANCED_FACE('',(#1337,#114,#115),#1181,.T.);
#5130=ADVANCED_FACE('',(#1338),#1182,.T.);
#5131=ADVANCED_FACE('',(#1339),#1183,.T.);
#5132=ADVANCED_FACE('',(#1340),#141,.F.);
#5133=ADVANCED_FACE('',(#1341),#142,.F.);
#5134=ADVANCED_FACE('',(#1342),#143,.F.);
#5135=ADVANCED_FACE('',(#1343),#144,.F.);
#5136=ADVANCED_FACE('',(#1344),#145,.F.);
#5137=ADVANCED_FACE('',(#1345),#146,.F.);
#5138=ADVANCED_FACE('',(#1346),#147,.F.);
#5139=ADVANCED_FACE('',(#1347),#148,.F.);
#5140=ADVANCED_FACE('',(#1348),#149,.F.);
#5141=ADVANCED_FACE('',(#1349),#150,.F.);
#5142=ADVANCED_FACE('',(#1350),#151,.F.);
#5143=ADVANCED_FACE('',(#1351),#152,.F.);
#5144=ADVANCED_FACE('',(#1352),#153,.F.);
#5145=ADVANCED_FACE('',(#1353),#154,.F.);
#5146=ADVANCED_FACE('',(#1354),#155,.F.);
#5147=ADVANCED_FACE('',(#1355),#156,.F.);
#5148=ADVANCED_FACE('',(#1356),#157,.F.);
#5149=ADVANCED_FACE('',(#1357),#158,.F.);
#5150=ADVANCED_FACE('',(#1358),#159,.F.);
#5151=ADVANCED_FACE('',(#1359),#160,.F.);
#5152=ADVANCED_FACE('',(#1360),#161,.F.);
#5153=ADVANCED_FACE('',(#1361),#162,.F.);
#5154=ADVANCED_FACE('',(#1362),#163,.F.);
#5155=ADVANCED_FACE('',(#1363),#164,.F.);
#5156=ADVANCED_FACE('',(#1364),#165,.F.);
#5157=ADVANCED_FACE('',(#1365),#166,.F.);
#5158=ADVANCED_FACE('',(#1366),#167,.F.);
#5159=ADVANCED_FACE('',(#1367),#168,.F.);
#5160=ADVANCED_FACE('',(#1368),#169,.F.);
#5161=ADVANCED_FACE('',(#1369),#170,.F.);
#5162=ADVANCED_FACE('',(#1370),#171,.F.);
#5163=ADVANCED_FACE('',(#1371),#172,.F.);
#5164=ADVANCED_FACE('',(#1372),#173,.F.);
#5165=ADVANCED_FACE('',(#1373),#174,.F.);
#5166=ADVANCED_FACE('',(#1374),#175,.F.);
#5167=ADVANCED_FACE('',(#1375),#176,.F.);
#5168=ADVANCED_FACE('',(#1376),#177,.F.);
#5169=ADVANCED_FACE('',(#1377),#178,.F.);
#5170=ADVANCED_FACE('',(#1378),#179,.F.);
#5171=ADVANCED_FACE('',(#1379),#180,.F.);
#5172=ADVANCED_FACE('',(#1380),#181,.F.);
#5173=ADVANCED_FACE('',(#1381),#182,.F.);
#5174=ADVANCED_FACE('',(#1382),#183,.F.);
#5175=ADVANCED_FACE('',(#1383),#184,.F.);
#5176=ADVANCED_FACE('',(#1384),#185,.F.);
#5177=ADVANCED_FACE('',(#1385),#186,.F.);
#5178=ADVANCED_FACE('',(#1386),#187,.F.);
#5179=ADVANCED_FACE('',(#1387),#188,.F.);
#5180=ADVANCED_FACE('',(#1388),#189,.F.);
#5181=ADVANCED_FACE('',(#1389),#190,.F.);
#5182=ADVANCED_FACE('',(#1390),#191,.F.);
#5183=ADVANCED_FACE('',(#1391),#192,.F.);
#5184=ADVANCED_FACE('',(#1392),#193,.F.);
#5185=ADVANCED_FACE('',(#1393),#75,.T.);
#5186=ADVANCED_FACE('',(#1394),#58,.F.);
#5187=ADVANCED_FACE('',(#1395,#116),#1184,.T.);
#5188=ADVANCED_FACE('',(#1396),#4965,.F.);
#5189=ADVANCED_FACE('',(#1397),#4966,.F.);
#5190=ADVANCED_FACE('',(#1398),#4967,.F.);
#5191=ADVANCED_FACE('',(#1399),#4968,.F.);
#5192=ADVANCED_FACE('',(#1400),#4969,.F.);
#5193=ADVANCED_FACE('',(#1401),#76,.T.);
#5194=ADVANCED_FACE('',(#1402),#4970,.F.);
#5195=ADVANCED_FACE('',(#1403),#4971,.F.);
#5196=ADVANCED_FACE('',(#1404),#77,.T.);
#5197=ADVANCED_FACE('',(#1405),#4972,.F.);
#5198=ADVANCED_FACE('',(#1406),#4973,.F.);
#5199=ADVANCED_FACE('',(#1407),#4974,.F.);
#5200=ADVANCED_FACE('',(#1408),#4975,.F.);
#5201=ADVANCED_FACE('',(#1409),#194,.F.);
#5202=ADVANCED_FACE('',(#1410),#4976,.F.);
#5203=ADVANCED_FACE('',(#1411),#4977,.F.);
#5204=ADVANCED_FACE('',(#1412),#195,.T.);
#5205=ADVANCED_FACE('',(#1413),#4978,.F.);
#5206=ADVANCED_FACE('',(#1414),#4979,.F.);
#5207=ADVANCED_FACE('',(#1415),#196,.T.);
#5208=ADVANCED_FACE('',(#1416),#197,.F.);
#5209=ADVANCED_FACE('',(#1417),#4980,.F.);
#5210=ADVANCED_FACE('',(#1418),#4981,.F.);
#5211=ADVANCED_FACE('',(#1419),#198,.T.);
#5212=ADVANCED_FACE('',(#1420),#199,.F.);
#5213=ADVANCED_FACE('',(#1421),#4982,.F.);
#5214=ADVANCED_FACE('',(#1422),#4983,.F.);
#5215=ADVANCED_FACE('',(#1423),#200,.T.);
#5216=ADVANCED_FACE('',(#1424),#59,.F.);
#5217=ADVANCED_FACE('',(#1425),#201,.F.);
#5218=ADVANCED_FACE('',(#1426,#117,#118,#119,#120,#121),#1185,.T.);
#5219=ADVANCED_FACE('',(#1427),#60,.F.);
#5220=ADVANCED_FACE('',(#1428),#202,.F.);
#5221=ADVANCED_FACE('',(#1429),#61,.F.);
#5222=ADVANCED_FACE('',(#1430),#203,.F.);
#5223=ADVANCED_FACE('',(#1431),#62,.F.);
#5224=ADVANCED_FACE('',(#1432),#204,.F.);
#5225=ADVANCED_FACE('',(#1433),#205,.F.);
#5226=ADVANCED_FACE('',(#1434),#4984,.F.);
#5227=ADVANCED_FACE('',(#1435),#1186,.F.);
#5228=ADVANCED_FACE('',(#1436),#4985,.F.);
#5229=ADVANCED_FACE('',(#1437),#206,.F.);
#5230=ADVANCED_FACE('',(#1438),#4986,.F.);
#5231=ADVANCED_FACE('',(#1439),#1187,.F.);
#5232=ADVANCED_FACE('',(#1440),#4987,.F.);
#5233=ADVANCED_FACE('',(#1441),#207,.F.);
#5234=ADVANCED_FACE('',(#1442),#4988,.F.);
#5235=ADVANCED_FACE('',(#1443),#1188,.F.);
#5236=ADVANCED_FACE('',(#1444),#4989,.F.);
#5237=ADVANCED_FACE('',(#1445),#208,.F.);
#5238=ADVANCED_FACE('',(#1446),#4990,.F.);
#5239=ADVANCED_FACE('',(#1447),#1189,.F.);
#5240=ADVANCED_FACE('',(#1448),#4991,.F.);
#5241=ADVANCED_FACE('',(#1449),#209,.F.);
#5242=ADVANCED_FACE('',(#1450,#122),#1190,.F.);
#5243=ADVANCED_FACE('',(#1451,#123),#1191,.F.);
#5244=ADVANCED_FACE('',(#1452),#210,.F.);
#5245=ADVANCED_FACE('',(#1453,#124),#1192,.F.);
#5246=ADVANCED_FACE('',(#1454,#125),#1193,.F.);
#5247=ADVANCED_FACE('',(#1455),#1194,.F.);
#5248=ADVANCED_FACE('',(#1456),#1195,.T.);
#5249=ADVANCED_FACE('',(#1457,#126),#4992,.T.);
#5250=ADVANCED_FACE('',(#1458),#211,.F.);
#5251=ADVANCED_FACE('',(#1459),#4993,.F.);
#5252=ADVANCED_FACE('',(#1460),#4994,.F.);
#5253=ADVANCED_FACE('',(#1461),#4995,.T.);
#5254=ADVANCED_FACE('',(#1462),#4996,.T.);
#5255=ADVANCED_FACE('',(#1463),#4997,.T.);
#5256=ADVANCED_FACE('',(#1464),#4998,.T.);
#5257=ADVANCED_FACE('',(#1465),#4999,.T.);
#5258=ADVANCED_FACE('',(#1466),#5000,.T.);
#5259=ADVANCED_FACE('',(#1467),#212,.F.);
#5260=ADVANCED_FACE('',(#1468),#5001,.F.);
#5261=ADVANCED_FACE('',(#1469),#213,.F.);
#5262=ADVANCED_FACE('',(#1470),#5002,.T.);
#5263=ADVANCED_FACE('',(#1471),#214,.F.);
#5264=ADVANCED_FACE('',(#1472),#215,.F.);
#5265=ADVANCED_FACE('',(#1473),#5003,.F.);
#5266=ADVANCED_FACE('',(#1474),#5004,.F.);
#5267=ADVANCED_FACE('',(#1475),#216,.T.);
#5268=ADVANCED_FACE('',(#1476,#127),#217,.T.);
#5269=ADVANCED_FACE('',(#1477),#63,.T.);
#5270=ADVANCED_FACE('',(#1478),#1196,.T.);
#5271=ADVANCED_FACE('',(#1479),#64,.T.);
#5272=ADVANCED_FACE('',(#1480),#1197,.T.);
#5273=ADVANCED_FACE('',(#1481),#65,.T.);
#5274=ADVANCED_FACE('',(#1482),#1198,.T.);
#5275=ADVANCED_FACE('',(#1483),#66,.T.);
#5276=ADVANCED_FACE('',(#1484),#1199,.T.);
#5277=ADVANCED_FACE('',(#1485),#1200,.F.);
#5278=ADVANCED_FACE('',(#1486),#218,.T.);
#5279=ADVANCED_FACE('',(#1487),#1201,.F.);
#5280=ADVANCED_FACE('',(#1488),#219,.T.);
#5281=ADVANCED_FACE('',(#1489),#129,.F.);
#5282=ADVANCED_FACE('',(#1490),#220,.T.);
#5283=ADVANCED_FACE('',(#1491),#221,.T.);
#5284=ADVANCED_FACE('',(#1492),#222,.T.);
#5285=ADVANCED_FACE('',(#1493),#1202,.F.);
#5286=ADVANCED_FACE('',(#1494),#223,.T.);
#5287=ADVANCED_FACE('',(#1495),#130,.F.);
#5288=ADVANCED_FACE('',(#1496),#224,.T.);
#5289=ADVANCED_FACE('',(#1497),#225,.T.);
#5290=ADVANCED_FACE('',(#1498),#78,.T.);
#5291=ADVANCED_FACE('',(#1499),#1203,.T.);
#5292=ADVANCED_FACE('',(#1500),#226,.T.);
#5293=ADVANCED_FACE('',(#1501),#1204,.T.);
#5294=ADVANCED_FACE('',(#1502),#227,.T.);
#5295=ADVANCED_FACE('',(#1503),#5005,.F.);
#5296=ADVANCED_FACE('',(#1504),#79,.T.);
#5297=ADVANCED_FACE('',(#1505),#5006,.F.);
#5298=ADVANCED_FACE('',(#1506),#228,.T.);
#5299=ADVANCED_FACE('',(#1507),#80,.T.);
#5300=ADVANCED_FACE('',(#1508),#1205,.F.);
#5301=ADVANCED_FACE('',(#1509),#1206,.F.);
#5302=ADVANCED_FACE('',(#1510),#229,.T.);
#5303=ADVANCED_FACE('',(#1511),#230,.F.);
#5304=ADVANCED_FACE('',(#1512),#231,.F.);
#5305=ADVANCED_FACE('',(#1513),#1207,.F.);
#5306=ADVANCED_FACE('',(#1514),#1208,.F.);
#5307=ADVANCED_FACE('',(#1515),#232,.F.);
#5308=ADVANCED_FACE('',(#1516),#1209,.T.);
#5309=ADVANCED_FACE('',(#1517),#1210,.F.);
#5310=ADVANCED_FACE('',(#1518),#233,.T.);
#5311=ADVANCED_FACE('',(#1519),#1211,.T.);
#5312=ADVANCED_FACE('',(#1520),#234,.F.);
#5313=ADVANCED_FACE('',(#1521),#1212,.T.);
#5314=ADVANCED_FACE('',(#1522),#1213,.F.);
#5315=ADVANCED_FACE('',(#1523),#235,.T.);
#5316=ADVANCED_FACE('',(#1524),#1214,.T.);
#5317=CLOSED_SHELL('',(#5007,#5008,#5009,#5010,#5011,#5012,#5013,#5014,
#5015,#5016,#5017,#5018,#5019,#5020,#5021,#5022,#5023,#5024));
#5318=CLOSED_SHELL('',(#5025,#5026,#5027,#5028,#5029,#5030,#5031,#5032,
#5033,#5034,#5035,#5036,#5037,#5038,#5039,#5040));
#5319=CLOSED_SHELL('',(#5041,#5042,#5043,#5044,#5045,#5046,#5047,#5048,
#5049,#5050,#5051,#5052,#5053,#5054,#5055,#5056,#5057,#5058,#5059,#5060,
#5061,#5062,#5063,#5064,#5065,#5066,#5067,#5068,#5069,#5070,#5071,#5072,
#5073,#5074,#5075,#5076,#5077,#5078,#5079,#5080,#5081,#5082,#5083,#5084,
#5085,#5086,#5087,#5088,#5089,#5090,#5091,#5092,#5093,#5094,#5095,#5096,
#5097,#5098,#5099,#5100,#5101,#5102,#5103,#5104,#5105,#5106,#5107,#5108,
#5109,#5110,#5111,#5112,#5113,#5114,#5115,#5116,#5117,#5118,#5119,#5120,
#5121,#5122,#5123,#5124,#5125,#5126,#5127,#5128,#5129,#5130,#5131,#5132,
#5133,#5134,#5135,#5136));
#5320=CLOSED_SHELL('',(#5137,#5138,#5139,#5140,#5141,#5142,#5143,#5144,
#5145,#5146,#5147,#5148,#5149,#5150,#5151,#5152,#5153,#5154,#5155,#5156,
#5157,#5158,#5159,#5160,#5161,#5162,#5163,#5164,#5165,#5166,#5167,#5168,
#5169,#5170,#5171,#5172,#5173,#5174,#5175,#5176,#5177,#5178,#5179,#5180,
#5181,#5182,#5183,#5184,#5185,#5186,#5187,#5188,#5189,#5190,#5191,#5192,
#5193,#5194,#5195,#5196,#5197,#5198,#5199,#5200,#5201,#5202,#5203,#5204,
#5205,#5206,#5207,#5208,#5209,#5210,#5211,#5212,#5213,#5214,#5215,#5216,
#5217,#5218,#5219,#5220,#5221,#5222,#5223,#5224,#5225,#5226,#5227,#5228,
#5229,#5230,#5231,#5232,#5233,#5234,#5235,#5236,#5237,#5238,#5239,#5240,
#5241,#5242,#5243,#5244,#5245,#5246,#5247,#5248,#5249,#5250,#5251,#5252,
#5253,#5254,#5255,#5256,#5257,#5258,#5259,#5260,#5261,#5262,#5263,#5264,
#5265,#5266,#5267,#5268,#5269,#5270,#5271,#5272,#5273,#5274,#5275,#5276,
#5277,#5278,#5279,#5280,#5281,#5282,#5283,#5284,#5285,#5286,#5287,#5288,
#5289,#5290,#5291,#5292,#5293,#5294,#5295,#5296,#5297,#5298,#5299,#5300,
#5301,#5302,#5303,#5304,#5305,#5306));
#5321=CLOSED_SHELL('',(#5307,#5308,#5309,#5310,#5311));
#5322=CLOSED_SHELL('',(#5312,#5313,#5314,#5315,#5316));
#5323=DERIVED_UNIT_ELEMENT(#5327,1.);
#5324=DERIVED_UNIT_ELEMENT(#16837,-3.);
#5325=DERIVED_UNIT_ELEMENT(#5327,1.);
#5326=DERIVED_UNIT_ELEMENT(#16837,-3.);
#5327=(
MASS_UNIT()
NAMED_UNIT(*)
SI_UNIT(.KILO.,.GRAM.)
);
#5328=DERIVED_UNIT((#5323,#5324));
#5329=DERIVED_UNIT((#5325,#5326));
#5330=MEASURE_REPRESENTATION_ITEM('density measure',
POSITIVE_RATIO_MEASURE(7850.),#5328);
#5331=MEASURE_REPRESENTATION_ITEM('density measure',
POSITIVE_RATIO_MEASURE(7850.),#5329);
#5332=PROPERTY_DEFINITION_REPRESENTATION(#5342,#5336);
#5333=PROPERTY_DEFINITION_REPRESENTATION(#5343,#5337);
#5334=PROPERTY_DEFINITION_REPRESENTATION(#5344,#5338);
#5335=PROPERTY_DEFINITION_REPRESENTATION(#5345,#5339);
#5336=REPRESENTATION('material name',(#5340),#16833);
#5337=REPRESENTATION('density',(#5330),#16833);
#5338=REPRESENTATION('material name',(#5341),#16834);
#5339=REPRESENTATION('density',(#5331),#16834);
#5340=DESCRIPTIVE_REPRESENTATION_ITEM('Stahl','Stahl');
#5341=DESCRIPTIVE_REPRESENTATION_ITEM('Stahl','Stahl');
#5342=PROPERTY_DEFINITION('material property','material name',#16853);
#5343=PROPERTY_DEFINITION('material property','density of part',#16853);
#5344=PROPERTY_DEFINITION('material property','material name',#16854);
#5345=PROPERTY_DEFINITION('material property','density of part',#16854);
#5346=AXIS2_PLACEMENT_3D('',#7034,#5792,#5793);
#5347=AXIS2_PLACEMENT_3D('',#7035,#5794,#5795);
#5348=AXIS2_PLACEMENT_3D('',#7082,#5796,#5797);
#5349=AXIS2_PLACEMENT_3D('',#7086,#5799,#5800);
#5350=AXIS2_PLACEMENT_3D('',#7101,#5803,#5804);
#5351=AXIS2_PLACEMENT_3D('',#7105,#5807,#5808);
#5352=AXIS2_PLACEMENT_3D('',#7107,#5809,#5810);
#5353=AXIS2_PLACEMENT_3D('',#7141,#5813,#5814);
#5354=AXIS2_PLACEMENT_3D('',#7145,#5817,#5818);
#5355=AXIS2_PLACEMENT_3D('',#7147,#5820,#5821);
#5356=AXIS2_PLACEMENT_3D('',#7154,#5825,#5826);
#5357=AXIS2_PLACEMENT_3D('',#7155,#5827,#5828);
#5358=AXIS2_PLACEMENT_3D('',#7162,#5832,#5833);
#5359=AXIS2_PLACEMENT_3D('',#7163,#5834,#5835);
#5360=AXIS2_PLACEMENT_3D('',#7169,#5839,#5840);
#5361=AXIS2_PLACEMENT_3D('',#7175,#5844,#5845);
#5362=AXIS2_PLACEMENT_3D('',#7181,#5849,#5850);
#5363=AXIS2_PLACEMENT_3D('',#7185,#5853,#5854);
#5364=AXIS2_PLACEMENT_3D('',#7189,#5857,#5858);
#5365=AXIS2_PLACEMENT_3D('',#7191,#5860,#5861);
#5366=AXIS2_PLACEMENT_3D('',#7194,#5863,#5864);
#5367=AXIS2_PLACEMENT_3D('',#7195,#5865,#5866);
#5368=AXIS2_PLACEMENT_3D('',#7198,#5868,#5869);
#5369=AXIS2_PLACEMENT_3D('',#7199,#5870,#5871);
#5370=AXIS2_PLACEMENT_3D('',#7200,#5872,#5873);
#5371=AXIS2_PLACEMENT_3D('',#7201,#5874,#5875);
#5372=AXIS2_PLACEMENT_3D('',#7203,#5876,#5877);
#5373=AXIS2_PLACEMENT_3D('',#7205,#5878,#5879);
#5374=AXIS2_PLACEMENT_3D('',#7207,#5880,#5881);
#5375=AXIS2_PLACEMENT_3D('',#7208,#5882,#5883);
#5376=AXIS2_PLACEMENT_3D('',#7209,#5884,#5885);
#5377=AXIS2_PLACEMENT_3D('',#7211,#5886,#5887);
#5378=AXIS2_PLACEMENT_3D('',#7212,#5888,#5889);
#5379=AXIS2_PLACEMENT_3D('',#7215,#5890,#5891);
#5380=AXIS2_PLACEMENT_3D('',#7217,#5893,#5894);
#5381=AXIS2_PLACEMENT_3D('',#7218,#5895,#5896);
#5382=AXIS2_PLACEMENT_3D('',#7220,#5897,#5898);
#5383=AXIS2_PLACEMENT_3D('',#7221,#5899,#5900);
#5384=AXIS2_PLACEMENT_3D('',#7222,#5901,#5902);
#5385=AXIS2_PLACEMENT_3D('',#7224,#5903,#5904);
#5386=AXIS2_PLACEMENT_3D('',#7226,#5906,#5907);
#5387=AXIS2_PLACEMENT_3D('',#7228,#5908,#5909);
#5388=AXIS2_PLACEMENT_3D('',#7229,#5910,#5911);
#5389=AXIS2_PLACEMENT_3D('',#7230,#5912,#5913);
#5390=AXIS2_PLACEMENT_3D('',#7231,#5914,#5915);
#5391=AXIS2_PLACEMENT_3D('',#7233,#5916,#5917);
#5392=AXIS2_PLACEMENT_3D('',#7235,#5918,#5919);
#5393=AXIS2_PLACEMENT_3D('',#7237,#5920,#5921);
#5394=AXIS2_PLACEMENT_3D('',#7238,#5922,#5923);
#5395=AXIS2_PLACEMENT_3D('',#7239,#5924,#5925);
#5396=AXIS2_PLACEMENT_3D('',#7241,#5926,#5927);
#5397=AXIS2_PLACEMENT_3D('',#7242,#5928,#5929);
#5398=AXIS2_PLACEMENT_3D('',#7245,#5931,#5932);
#5399=AXIS2_PLACEMENT_3D('',#7246,#5933,#5934);
#5400=AXIS2_PLACEMENT_3D('',#7247,#5935,#5936);
#5401=AXIS2_PLACEMENT_3D('',#7248,#5937,#5938);
#5402=AXIS2_PLACEMENT_3D('',#7251,#5939,#5940);
#5403=AXIS2_PLACEMENT_3D('',#7253,#5941,#5942);
#5404=AXIS2_PLACEMENT_3D('',#7254,#5943,#5944);
#5405=AXIS2_PLACEMENT_3D('',#7255,#5945,#5946);
#5406=AXIS2_PLACEMENT_3D('',#7256,#5947,#5948);
#5407=AXIS2_PLACEMENT_3D('',#7259,#5949,#5950);
#5408=AXIS2_PLACEMENT_3D('',#7260,#5951,#5952);
#5409=AXIS2_PLACEMENT_3D('',#7262,#5954,#5955);
#5410=AXIS2_PLACEMENT_3D('',#7263,#5956,#5957);
#5411=AXIS2_PLACEMENT_3D('',#7266,#5958,#5959);
#5412=AXIS2_PLACEMENT_3D('',#7267,#5960,#5961);
#5413=AXIS2_PLACEMENT_3D('',#7268,#5962,#5963);
#5414=AXIS2_PLACEMENT_3D('',#7269,#5964,#5965);
#5415=AXIS2_PLACEMENT_3D('',#7270,#5966,#5967);
#5416=AXIS2_PLACEMENT_3D('',#7271,#5968,#5969);
#5417=AXIS2_PLACEMENT_3D('',#7273,#5970,#5971);
#5418=AXIS2_PLACEMENT_3D('',#7276,#5973,#5974);
#5419=AXIS2_PLACEMENT_3D('',#7277,#5975,#5976);
#5420=AXIS2_PLACEMENT_3D('',#7287,#5981,#5982);
#5421=AXIS2_PLACEMENT_3D('',#7288,#5983,#5984);
#5422=AXIS2_PLACEMENT_3D('',#7290,#5985,#5986);
#5423=AXIS2_PLACEMENT_3D('',#7292,#5988,#5989);
#5424=AXIS2_PLACEMENT_3D('',#7294,#5990,#5991);
#5425=AXIS2_PLACEMENT_3D('',#7296,#5993,#5994);
#5426=AXIS2_PLACEMENT_3D('',#7298,#5995,#5996);
#5427=AXIS2_PLACEMENT_3D('',#7300,#5998,#5999);
#5428=AXIS2_PLACEMENT_3D('',#7309,#6004,#6005);
#5429=AXIS2_PLACEMENT_3D('',#7315,#6009,#6010);
#5430=AXIS2_PLACEMENT_3D('',#7318,#6013,#6014);
#5431=AXIS2_PLACEMENT_3D('',#7342,#6027,#6028);
#5432=AXIS2_PLACEMENT_3D('',#7346,#6031,#6032);
#5433=AXIS2_PLACEMENT_3D('',#7369,#6044,#6045);
#5434=AXIS2_PLACEMENT_3D('',#7375,#6049,#6050);
#5435=AXIS2_PLACEMENT_3D('',#7379,#6053,#6054);
#5436=AXIS2_PLACEMENT_3D('',#7383,#6057,#6058);
#5437=AXIS2_PLACEMENT_3D('',#7392,#6063,#6064);
#5438=AXIS2_PLACEMENT_3D('',#7398,#6068,#6069);
#5439=AXIS2_PLACEMENT_3D('',#7407,#6074,#6075);
#5440=AXIS2_PLACEMENT_3D('',#7503,#6079,#6080);
#5441=AXIS2_PLACEMENT_3D('',#7506,#6081,#6082);
#5442=AXIS2_PLACEMENT_3D('',#7511,#6083,#6084);
#5443=AXIS2_PLACEMENT_3D('',#7516,#6085,#6086);
#5444=AXIS2_PLACEMENT_3D('',#7518,#6087,#6088);
#5445=AXIS2_PLACEMENT_3D('',#7520,#6089,#6090);
#5446=AXIS2_PLACEMENT_3D('',#7521,#6091,#6092);
#5447=AXIS2_PLACEMENT_3D('',#7522,#6093,#6094);
#5448=AXIS2_PLACEMENT_3D('',#7544,#6106,#6107);
#5449=AXIS2_PLACEMENT_3D('',#7546,#6108,#6109);
#5450=AXIS2_PLACEMENT_3D('',#7548,#6110,#6111);
#5451=AXIS2_PLACEMENT_3D('',#7550,#6112,#6113);
#5452=AXIS2_PLACEMENT_3D('',#7551,#6114,#6115);
#5453=AXIS2_PLACEMENT_3D('',#7554,#6116,#6117);
#5454=AXIS2_PLACEMENT_3D('',#7675,#6118,#6119);
#5455=AXIS2_PLACEMENT_3D('',#7691,#6127,#6128);
#5456=AXIS2_PLACEMENT_3D('',#7693,#6129,#6130);
#5457=AXIS2_PLACEMENT_3D('',#7695,#6131,#6132);
#5458=AXIS2_PLACEMENT_3D('',#7697,#6133,#6134);
#5459=AXIS2_PLACEMENT_3D('',#7698,#6135,#6136);
#5460=AXIS2_PLACEMENT_3D('',#7715,#6145,#6146);
#5461=AXIS2_PLACEMENT_3D('',#7722,#6151,#6152);
#5462=AXIS2_PLACEMENT_3D('',#7726,#6155,#6156);
#5463=AXIS2_PLACEMENT_3D('',#7729,#6159,#6160);
#5464=AXIS2_PLACEMENT_3D('',#7733,#6163,#6164);
#5465=AXIS2_PLACEMENT_3D('',#7736,#6167,#6168);
#5466=AXIS2_PLACEMENT_3D('',#7738,#6170,#6171);
#5467=AXIS2_PLACEMENT_3D('',#7744,#6175,#6176);
#5468=AXIS2_PLACEMENT_3D('',#7749,#6180,#6181);
#5469=AXIS2_PLACEMENT_3D('',#7755,#6185,#6186);
#5470=AXIS2_PLACEMENT_3D('',#7760,#6190,#6191);
#5471=AXIS2_PLACEMENT_3D('',#7762,#6193,#6194);
#5472=AXIS2_PLACEMENT_3D('',#7768,#6198,#6199);
#5473=AXIS2_PLACEMENT_3D('',#7770,#6201,#6202);
#5474=AXIS2_PLACEMENT_3D('',#7775,#6206,#6207);
#5475=AXIS2_PLACEMENT_3D('',#7781,#6211,#6212);
#5476=AXIS2_PLACEMENT_3D('',#7783,#6214,#6215);
#5477=AXIS2_PLACEMENT_3D('',#7789,#6219,#6220);
#5478=AXIS2_PLACEMENT_3D('',#7795,#6224,#6225);
#5479=AXIS2_PLACEMENT_3D('',#7800,#6229,#6230);
#5480=AXIS2_PLACEMENT_3D('',#7806,#6234,#6235);
#5481=AXIS2_PLACEMENT_3D('',#7811,#6239,#6240);
#5482=AXIS2_PLACEMENT_3D('',#7813,#6242,#6243);
#5483=AXIS2_PLACEMENT_3D('',#7817,#6246,#6247);
#5484=AXIS2_PLACEMENT_3D('',#7818,#6248,#6249);
#5485=AXIS2_PLACEMENT_3D('',#7820,#6251,#6252);
#5486=AXIS2_PLACEMENT_3D('',#7822,#6254,#6255);
#5487=AXIS2_PLACEMENT_3D('',#7825,#6258,#6259);
#5488=AXIS2_PLACEMENT_3D('',#7827,#6261,#6262);
#5489=AXIS2_PLACEMENT_3D('',#7831,#6265,#6266);
#5490=AXIS2_PLACEMENT_3D('',#7834,#6269,#6270);
#5491=AXIS2_PLACEMENT_3D('',#7836,#6272,#6273);
#5492=AXIS2_PLACEMENT_3D('',#7837,#6274,#6275);
#5493=AXIS2_PLACEMENT_3D('',#7842,#6279,#6280);
#5494=AXIS2_PLACEMENT_3D('',#7844,#6282,#6283);
#5495=AXIS2_PLACEMENT_3D('',#7846,#6285,#6286);
#5496=AXIS2_PLACEMENT_3D('',#7852,#6290,#6291);
#5497=AXIS2_PLACEMENT_3D('',#7854,#6293,#6294);
#5498=AXIS2_PLACEMENT_3D('',#7859,#6298,#6299);
#5499=AXIS2_PLACEMENT_3D('',#7861,#6301,#6302);
#5500=AXIS2_PLACEMENT_3D('',#7863,#6304,#6305);
#5501=AXIS2_PLACEMENT_3D('',#7864,#6306,#6307);
#5502=AXIS2_PLACEMENT_3D('',#7866,#6309,#6310);
#5503=AXIS2_PLACEMENT_3D('',#7869,#6313,#6314);
#5504=AXIS2_PLACEMENT_3D('',#7872,#6317,#6318);
#5505=AXIS2_PLACEMENT_3D('',#7876,#6321,#6322);
#5506=AXIS2_PLACEMENT_3D('',#7878,#6324,#6325);
#5507=AXIS2_PLACEMENT_3D('',#7880,#6327,#6328);
#5508=AXIS2_PLACEMENT_3D('',#7881,#6329,#6330);
#5509=AXIS2_PLACEMENT_3D('',#7883,#6332,#6333);
#5510=AXIS2_PLACEMENT_3D('',#7884,#6334,#6335);
#5511=AXIS2_PLACEMENT_3D('',#7885,#6336,#6337);
#5512=AXIS2_PLACEMENT_3D('',#7886,#6338,#6339);
#5513=AXIS2_PLACEMENT_3D('',#7887,#6340,#6341);
#5514=AXIS2_PLACEMENT_3D('',#7892,#6345,#6346);
#5515=AXIS2_PLACEMENT_3D('',#7894,#6348,#6349);
#5516=AXIS2_PLACEMENT_3D('',#7897,#6352,#6353);
#5517=AXIS2_PLACEMENT_3D('',#7901,#6356,#6357);
#5518=AXIS2_PLACEMENT_3D('',#7902,#6358,#6359);
#5519=AXIS2_PLACEMENT_3D('',#7904,#6361,#6362);
#5520=AXIS2_PLACEMENT_3D('',#7910,#6366,#6367);
#5521=AXIS2_PLACEMENT_3D('',#7913,#6370,#6371);
#5522=AXIS2_PLACEMENT_3D('',#7914,#6372,#6373);
#5523=AXIS2_PLACEMENT_3D('',#7916,#6375,#6376);
#5524=AXIS2_PLACEMENT_3D('',#7917,#6377,#6378);
#5525=AXIS2_PLACEMENT_3D('',#7918,#6379,#6380);
#5526=AXIS2_PLACEMENT_3D('',#7919,#6381,#6382);
#5527=AXIS2_PLACEMENT_3D('',#7921,#6384,#6385);
#5528=AXIS2_PLACEMENT_3D('',#7923,#6387,#6388);
#5529=AXIS2_PLACEMENT_3D('',#7925,#6390,#6391);
#5530=AXIS2_PLACEMENT_3D('',#7927,#6393,#6394);
#5531=AXIS2_PLACEMENT_3D('',#7946,#6396,#6397);
#5532=AXIS2_PLACEMENT_3D('',#7969,#6398,#6399);
#5533=AXIS2_PLACEMENT_3D('',#8029,#6401,#6402);
#5534=AXIS2_PLACEMENT_3D('',#8083,#6404,#6405);
#5535=AXIS2_PLACEMENT_3D('',#8149,#6407,#6408);
#5536=AXIS2_PLACEMENT_3D('',#8215,#6410,#6411);
#5537=AXIS2_PLACEMENT_3D('',#8228,#6413,#6414);
#5538=AXIS2_PLACEMENT_3D('',#8245,#6415,#6416);
#5539=AXIS2_PLACEMENT_3D('',#8264,#6418,#6419);
#5540=AXIS2_PLACEMENT_3D('',#8287,#6420,#6421);
#5541=AXIS2_PLACEMENT_3D('',#8353,#6423,#6424);
#5542=AXIS2_PLACEMENT_3D('',#8413,#6426,#6427);
#5543=AXIS2_PLACEMENT_3D('',#8476,#6429,#6430);
#5544=AXIS2_PLACEMENT_3D('',#8539,#6432,#6433);
#5545=AXIS2_PLACEMENT_3D('',#8552,#6435,#6436);
#5546=AXIS2_PLACEMENT_3D('',#8569,#6437,#6438);
#5547=AXIS2_PLACEMENT_3D('',#8588,#6440,#6441);
#5548=AXIS2_PLACEMENT_3D('',#8611,#6442,#6443);
#5549=AXIS2_PLACEMENT_3D('',#8671,#6445,#6446);
#5550=AXIS2_PLACEMENT_3D('',#8725,#6448,#6449);
#5551=AXIS2_PLACEMENT_3D('',#8791,#6451,#6452);
#5552=AXIS2_PLACEMENT_3D('',#8857,#6454,#6455);
#5553=AXIS2_PLACEMENT_3D('',#8870,#6457,#6458);
#5554=AXIS2_PLACEMENT_3D('',#8887,#6459,#6460);
#5555=AXIS2_PLACEMENT_3D('',#8906,#6462,#6463);
#5556=AXIS2_PLACEMENT_3D('',#8929,#6464,#6465);
#5557=AXIS2_PLACEMENT_3D('',#8989,#6467,#6468);
#5558=AXIS2_PLACEMENT_3D('',#9043,#6470,#6471);
#5559=AXIS2_PLACEMENT_3D('',#9109,#6473,#6474);
#5560=AXIS2_PLACEMENT_3D('',#9175,#6476,#6477);
#5561=AXIS2_PLACEMENT_3D('',#9188,#6479,#6480);
#5562=AXIS2_PLACEMENT_3D('',#9205,#6481,#6482);
#5563=AXIS2_PLACEMENT_3D('',#9210,#6484,#6485);
#5564=AXIS2_PLACEMENT_3D('',#9218,#6486,#6487);
#5565=AXIS2_PLACEMENT_3D('',#9251,#6489,#6490);
#5566=AXIS2_PLACEMENT_3D('',#9283,#6491,#6492);
#5567=AXIS2_PLACEMENT_3D('',#9337,#6494,#6495);
#5568=AXIS2_PLACEMENT_3D('',#9394,#6497,#6498);
#5569=AXIS2_PLACEMENT_3D('',#9463,#6500,#6501);
#5570=AXIS2_PLACEMENT_3D('',#9491,#6503,#6504);
#5571=AXIS2_PLACEMENT_3D('',#9517,#6505,#6506);
#5572=AXIS2_PLACEMENT_3D('',#9522,#6508,#6509);
#5573=AXIS2_PLACEMENT_3D('',#9530,#6510,#6511);
#5574=AXIS2_PLACEMENT_3D('',#9563,#6513,#6514);
#5575=AXIS2_PLACEMENT_3D('',#9595,#6515,#6516);
#5576=AXIS2_PLACEMENT_3D('',#9649,#6518,#6519);
#5577=AXIS2_PLACEMENT_3D('',#9706,#6521,#6522);
#5578=AXIS2_PLACEMENT_3D('',#9775,#6524,#6525);
#5579=AXIS2_PLACEMENT_3D('',#9803,#6527,#6528);
#5580=AXIS2_PLACEMENT_3D('',#9832,#6529,#6530);
#5581=AXIS2_PLACEMENT_3D('',#9837,#6532,#6533);
#5582=AXIS2_PLACEMENT_3D('',#9845,#6534,#6535);
#5583=AXIS2_PLACEMENT_3D('',#9878,#6537,#6538);
#5584=AXIS2_PLACEMENT_3D('',#9910,#6539,#6540);
#5585=AXIS2_PLACEMENT_3D('',#9970,#6542,#6543);
#5586=AXIS2_PLACEMENT_3D('',#10033,#6545,#6546);
#5587=AXIS2_PLACEMENT_3D('',#10099,#6548,#6549);
#5588=AXIS2_PLACEMENT_3D('',#10127,#6551,#6552);
#5589=AXIS2_PLACEMENT_3D('',#10156,#6553,#6554);
#5590=AXIS2_PLACEMENT_3D('',#10161,#6556,#6557);
#5591=AXIS2_PLACEMENT_3D('',#10169,#6558,#6559);
#5592=AXIS2_PLACEMENT_3D('',#10202,#6561,#6562);
#5593=AXIS2_PLACEMENT_3D('',#10234,#6563,#6564);
#5594=AXIS2_PLACEMENT_3D('',#10288,#6566,#6567);
#5595=AXIS2_PLACEMENT_3D('',#10345,#6569,#6570);
#5596=AXIS2_PLACEMENT_3D('',#10414,#6572,#6573);
#5597=AXIS2_PLACEMENT_3D('',#10442,#6575,#6576);
#5598=AXIS2_PLACEMENT_3D('',#10471,#6577,#6578);
#5599=AXIS2_PLACEMENT_3D('',#10473,#6579,#6580);
#5600=AXIS2_PLACEMENT_3D('',#10475,#6581,#6582);
#5601=AXIS2_PLACEMENT_3D('',#10476,#6583,#6584);
#5602=AXIS2_PLACEMENT_3D('',#10477,#6585,#6586);
#5603=AXIS2_PLACEMENT_3D('',#10505,#6588,#6589);
#5604=AXIS2_PLACEMENT_3D('',#10519,#6590,#6591);
#5605=AXIS2_PLACEMENT_3D('',#10544,#6592,#6593);
#5606=AXIS2_PLACEMENT_3D('',#10546,#6594,#6595);
#5607=AXIS2_PLACEMENT_3D('',#10564,#6596,#6597);
#5608=AXIS2_PLACEMENT_3D('',#10629,#6598,#6599);
#5609=AXIS2_PLACEMENT_3D('',#10725,#6600,#6601);
#5610=AXIS2_PLACEMENT_3D('',#10778,#6602,#6603);
#5611=AXIS2_PLACEMENT_3D('',#10797,#6604,#6605);
#5612=AXIS2_PLACEMENT_3D('',#10892,#6606,#6607);
#5613=AXIS2_PLACEMENT_3D('',#10894,#6608,#6609);
#5614=AXIS2_PLACEMENT_3D('',#11007,#6610,#6611);
#5615=AXIS2_PLACEMENT_3D('',#11017,#6612,#6613);
#5616=AXIS2_PLACEMENT_3D('',#11112,#6614,#6615);
#5617=AXIS2_PLACEMENT_3D('',#11125,#6616,#6617);
#5618=AXIS2_PLACEMENT_3D('',#11127,#6618,#6619);
#5619=AXIS2_PLACEMENT_3D('',#11301,#6620,#6621);
#5620=AXIS2_PLACEMENT_3D('',#11322,#6622,#6623);
#5621=AXIS2_PLACEMENT_3D('',#11359,#6624,#6625);
#5622=AXIS2_PLACEMENT_3D('',#11360,#6626,#6627);
#5623=AXIS2_PLACEMENT_3D('',#11361,#6628,#6629);
#5624=AXIS2_PLACEMENT_3D('',#11365,#6631,#6632);
#5625=AXIS2_PLACEMENT_3D('',#11369,#6634,#6635);
#5626=AXIS2_PLACEMENT_3D('',#11492,#6637,#6638);
#5627=AXIS2_PLACEMENT_3D('',#11512,#6639,#6640);
#5628=AXIS2_PLACEMENT_3D('',#11565,#6641,#6642);
#5629=AXIS2_PLACEMENT_3D('',#11566,#6643,#6644);
#5630=AXIS2_PLACEMENT_3D('',#11567,#6645,#6646);
#5631=AXIS2_PLACEMENT_3D('',#11571,#6648,#6649);
#5632=AXIS2_PLACEMENT_3D('',#11575,#6651,#6652);
#5633=AXIS2_PLACEMENT_3D('',#11577,#6654,#6655);
#5634=AXIS2_PLACEMENT_3D('',#11579,#6656,#6657);
#5635=AXIS2_PLACEMENT_3D('',#11702,#6659,#6660);
#5636=AXIS2_PLACEMENT_3D('',#11722,#6661,#6662);
#5637=AXIS2_PLACEMENT_3D('',#11775,#6663,#6664);
#5638=AXIS2_PLACEMENT_3D('',#11776,#6665,#6666);
#5639=AXIS2_PLACEMENT_3D('',#11777,#6667,#6668);
#5640=AXIS2_PLACEMENT_3D('',#11781,#6670,#6671);
#5641=AXIS2_PLACEMENT_3D('',#11785,#6673,#6674);
#5642=AXIS2_PLACEMENT_3D('',#11787,#6676,#6677);
#5643=AXIS2_PLACEMENT_3D('',#11789,#6678,#6679);
#5644=AXIS2_PLACEMENT_3D('',#11957,#6681,#6682);
#5645=AXIS2_PLACEMENT_3D('',#11979,#6683,#6684);
#5646=AXIS2_PLACEMENT_3D('',#12023,#6685,#6686);
#5647=AXIS2_PLACEMENT_3D('',#12024,#6687,#6688);
#5648=AXIS2_PLACEMENT_3D('',#12025,#6689,#6690);
#5649=AXIS2_PLACEMENT_3D('',#12029,#6692,#6693);
#5650=AXIS2_PLACEMENT_3D('',#12033,#6695,#6696);
#5651=AXIS2_PLACEMENT_3D('',#12035,#6698,#6699);
#5652=AXIS2_PLACEMENT_3D('',#12037,#6700,#6701);
#5653=AXIS2_PLACEMENT_3D('',#12040,#6703,#6704);
#5654=AXIS2_PLACEMENT_3D('',#12041,#6705,#6706);
#5655=AXIS2_PLACEMENT_3D('',#12042,#6707,#6708);
#5656=AXIS2_PLACEMENT_3D('',#12096,#6709,#6710);
#5657=AXIS2_PLACEMENT_3D('',#12099,#6711,#6712);
#5658=AXIS2_PLACEMENT_3D('',#12103,#6714,#6715);
#5659=AXIS2_PLACEMENT_3D('',#12107,#6717,#6718);
#5660=AXIS2_PLACEMENT_3D('',#12111,#6720,#6721);
#5661=AXIS2_PLACEMENT_3D('',#12114,#6723,#6724);
#5662=AXIS2_PLACEMENT_3D('',#12116,#6725,#6726);
#5663=AXIS2_PLACEMENT_3D('',#12118,#6727,#6728);
#5664=AXIS2_PLACEMENT_3D('',#12120,#6729,#6730);
#5665=AXIS2_PLACEMENT_3D('',#12121,#6731,#6732);
#5666=AXIS2_PLACEMENT_3D('',#12124,#6734,#6735);
#5667=AXIS2_PLACEMENT_3D('',#12125,#6736,#6737);
#5668=AXIS2_PLACEMENT_3D('',#12126,#6738,#6739);
#5669=AXIS2_PLACEMENT_3D('',#12180,#6740,#6741);
#5670=AXIS2_PLACEMENT_3D('',#12183,#6743,#6744);
#5671=AXIS2_PLACEMENT_3D('',#12184,#6745,#6746);
#5672=AXIS2_PLACEMENT_3D('',#12185,#6747,#6748);
#5673=AXIS2_PLACEMENT_3D('',#12242,#6749,#6750);
#5674=AXIS2_PLACEMENT_3D('',#12245,#6752,#6753);
#5675=AXIS2_PLACEMENT_3D('',#12246,#6754,#6755);
#5676=AXIS2_PLACEMENT_3D('',#12247,#6756,#6757);
#5677=AXIS2_PLACEMENT_3D('',#12304,#6758,#6759);
#5678=AXIS2_PLACEMENT_3D('',#12718,#6760,#6761);
#5679=AXIS2_PLACEMENT_3D('',#13065,#6762,#6763);
#5680=AXIS2_PLACEMENT_3D('',#13482,#6764,#6765);
#5681=AXIS2_PLACEMENT_3D('',#13833,#6766,#6767);
#5682=AXIS2_PLACEMENT_3D('',#14250,#6768,#6769);
#5683=AXIS2_PLACEMENT_3D('',#14609,#6770,#6771);
#5684=AXIS2_PLACEMENT_3D('',#15019,#6772,#6773);
#5685=AXIS2_PLACEMENT_3D('',#15370,#6774,#6775);
#5686=AXIS2_PLACEMENT_3D('',#15371,#6776,#6777);
#5687=AXIS2_PLACEMENT_3D('',#15372,#6778,#6779);
#5688=AXIS2_PLACEMENT_3D('',#15373,#6780,#6781);
#5689=AXIS2_PLACEMENT_3D('',#15374,#6782,#6783);
#5690=AXIS2_PLACEMENT_3D('',#15375,#6784,#6785);
#5691=AXIS2_PLACEMENT_3D('',#15376,#6786,#6787);
#5692=AXIS2_PLACEMENT_3D('',#15377,#6788,#6789);
#5693=AXIS2_PLACEMENT_3D('',#15378,#6790,#6791);
#5694=AXIS2_PLACEMENT_3D('',#15383,#6794,#6795);
#5695=AXIS2_PLACEMENT_3D('',#15385,#6796,#6797);
#5696=AXIS2_PLACEMENT_3D('',#15387,#6799,#6800);
#5697=AXIS2_PLACEMENT_3D('',#15391,#6802,#6803);
#5698=AXIS2_PLACEMENT_3D('',#15540,#6806,#6807);
#5699=AXIS2_PLACEMENT_3D('',#15549,#6808,#6809);
#5700=AXIS2_PLACEMENT_3D('',#15550,#6810,#6811);
#5701=AXIS2_PLACEMENT_3D('',#15786,#6812,#6813);
#5702=AXIS2_PLACEMENT_3D('',#15801,#6814,#6815);
#5703=AXIS2_PLACEMENT_3D('',#16065,#6816,#6817);
#5704=AXIS2_PLACEMENT_3D('',#16149,#6818,#6819);
#5705=AXIS2_PLACEMENT_3D('',#16326,#6820,#6821);
#5706=AXIS2_PLACEMENT_3D('',#16333,#6822,#6823);
#5707=AXIS2_PLACEMENT_3D('',#16339,#6824,#6825);
#5708=AXIS2_PLACEMENT_3D('',#16340,#6826,#6827);
#5709=AXIS2_PLACEMENT_3D('',#16395,#6828,#6829);
#5710=AXIS2_PLACEMENT_3D('',#16433,#6830,#6831);
#5711=AXIS2_PLACEMENT_3D('',#16451,#6832,#6833);
#5712=AXIS2_PLACEMENT_3D('',#16453,#6834,#6835);
#5713=AXIS2_PLACEMENT_3D('',#16455,#6837,#6838);
#5714=AXIS2_PLACEMENT_3D('',#16457,#6839,#6840);
#5715=AXIS2_PLACEMENT_3D('',#16463,#6843,#6844);
#5716=AXIS2_PLACEMENT_3D('',#16474,#6846,#6847);
#5717=AXIS2_PLACEMENT_3D('',#16481,#6848,#6849);
#5718=AXIS2_PLACEMENT_3D('',#16485,#6851,#6852);
#5719=AXIS2_PLACEMENT_3D('',#16487,#6854,#6855);
#5720=AXIS2_PLACEMENT_3D('',#16491,#6858,#6859);
#5721=AXIS2_PLACEMENT_3D('',#16494,#6861,#6862);
#5722=AXIS2_PLACEMENT_3D('',#16495,#6863,#6864);
#5723=AXIS2_PLACEMENT_3D('',#16499,#6867,#6868);
#5724=AXIS2_PLACEMENT_3D('',#16502,#6870,#6871);
#5725=AXIS2_PLACEMENT_3D('',#16503,#6872,#6873);
#5726=AXIS2_PLACEMENT_3D('',#16507,#6876,#6877);
#5727=AXIS2_PLACEMENT_3D('',#16510,#6879,#6880);
#5728=AXIS2_PLACEMENT_3D('',#16511,#6881,#6882);
#5729=AXIS2_PLACEMENT_3D('',#16513,#6884,#6885);
#5730=AXIS2_PLACEMENT_3D('',#16515,#6887,#6888);
#5731=AXIS2_PLACEMENT_3D('',#16517,#6890,#6891);
#5732=AXIS2_PLACEMENT_3D('',#16519,#6893,#6894);
#5733=AXIS2_PLACEMENT_3D('',#16521,#6896,#6897);
#5734=AXIS2_PLACEMENT_3D('',#16550,#6899,#6900);
#5735=AXIS2_PLACEMENT_3D('',#16551,#6901,#6902);
#5736=AXIS2_PLACEMENT_3D('',#16552,#6903,#6904);
#5737=AXIS2_PLACEMENT_3D('',#16553,#6905,#6906);
#5738=AXIS2_PLACEMENT_3D('',#16556,#6909,#6910);
#5739=AXIS2_PLACEMENT_3D('',#16563,#6911,#6912);
#5740=AXIS2_PLACEMENT_3D('',#16570,#6913,#6914);
#5741=AXIS2_PLACEMENT_3D('',#16572,#6916,#6917);
#5742=AXIS2_PLACEMENT_3D('',#16600,#6918,#6919);
#5743=AXIS2_PLACEMENT_3D('',#16601,#6920,#6921);
#5744=AXIS2_PLACEMENT_3D('',#16602,#6922,#6923);
#5745=AXIS2_PLACEMENT_3D('',#16609,#6924,#6925);
#5746=AXIS2_PLACEMENT_3D('',#16616,#6926,#6927);
#5747=AXIS2_PLACEMENT_3D('',#16618,#6928,#6929);
#5748=AXIS2_PLACEMENT_3D('',#16619,#6930,#6931);
#5749=AXIS2_PLACEMENT_3D('',#16620,#6932,#6933);
#5750=AXIS2_PLACEMENT_3D('',#16621,#6934,#6935);
#5751=AXIS2_PLACEMENT_3D('',#16623,#6937,#6938);
#5752=AXIS2_PLACEMENT_3D('',#16624,#6939,#6940);
#5753=AXIS2_PLACEMENT_3D('',#16626,#6941,#6942);
#5754=AXIS2_PLACEMENT_3D('',#16672,#6944,#6945);
#5755=AXIS2_PLACEMENT_3D('',#16679,#6946,#6947);
#5756=AXIS2_PLACEMENT_3D('',#16681,#6948,#6949);
#5757=AXIS2_PLACEMENT_3D('',#16682,#6950,#6951);
#5758=AXIS2_PLACEMENT_3D('',#16714,#6952,#6953);
#5759=AXIS2_PLACEMENT_3D('',#16721,#6954,#6955);
#5760=AXIS2_PLACEMENT_3D('',#16736,#6957,#6958);
#5761=AXIS2_PLACEMENT_3D('',#16739,#6959,#6960);
#5762=AXIS2_PLACEMENT_3D('',#16752,#6961,#6962);
#5763=AXIS2_PLACEMENT_3D('',#16757,#6966,#6967);
#5764=AXIS2_PLACEMENT_3D('',#16758,#6968,#6969);
#5765=AXIS2_PLACEMENT_3D('',#16760,#6971,#6972);
#5766=AXIS2_PLACEMENT_3D('',#16761,#6973,#6974);
#5767=AXIS2_PLACEMENT_3D('',#16763,#6976,#6977);
#5768=AXIS2_PLACEMENT_3D('',#16766,#6980,#6981);
#5769=AXIS2_PLACEMENT_3D('',#16767,#6982,#6983);
#5770=AXIS2_PLACEMENT_3D('',#16768,#6984,#6985);
#5771=AXIS2_PLACEMENT_3D('',#16784,#6987,#6988);
#5772=AXIS2_PLACEMENT_3D('',#16785,#6989,#6990);
#5773=AXIS2_PLACEMENT_3D('',#16786,#6991,#6992);
#5774=AXIS2_PLACEMENT_3D('',#16788,#6993,#6994);
#5775=AXIS2_PLACEMENT_3D('',#16790,#6996,#6997);
#5776=AXIS2_PLACEMENT_3D('',#16793,#6999,#7000);
#5777=AXIS2_PLACEMENT_3D('',#16794,#7001,#7002);
#5778=AXIS2_PLACEMENT_3D('',#16795,#7003,#7004);
#5779=AXIS2_PLACEMENT_3D('',#16796,#7005,#7006);
#5780=AXIS2_PLACEMENT_3D('',#16797,#7007,#7008);
#5781=AXIS2_PLACEMENT_3D('',#16811,#7009,#7010);
#5782=AXIS2_PLACEMENT_3D('',#16813,#7011,#7012);
#5783=AXIS2_PLACEMENT_3D('',#16815,#7014,#7015);
#5784=AXIS2_PLACEMENT_3D('',#16817,#7016,#7017);
#5785=AXIS2_PLACEMENT_3D('',#16819,#7019,#7020);
#5786=AXIS2_PLACEMENT_3D('',#16822,#7022,#7023);
#5787=AXIS2_PLACEMENT_3D('',#16823,#7024,#7025);
#5788=AXIS2_PLACEMENT_3D('',#16824,#7026,#7027);
#5789=AXIS2_PLACEMENT_3D('',#16825,#7028,#7029);
#5790=AXIS2_PLACEMENT_3D('',#16826,#7030,#7031);
#5791=AXIS2_PLACEMENT_3D('',#16827,#7032,#7033);
#5792=DIRECTION('axis',(0.,0.,1.));
#5793=DIRECTION('refdir',(1.,0.,0.));
#5794=DIRECTION('axis',(0.,0.,1.));
#5795=DIRECTION('refdir',(1.,0.,0.));
#5796=DIRECTION('center_axis',(0.,1.,0.));
#5797=DIRECTION('ref_axis',(1.,0.,0.));
#5798=DIRECTION('',(-1.,0.,9.32470781837402E-16));
#5799=DIRECTION('center_axis',(0.,1.,0.));
#5800=DIRECTION('ref_axis',(-0.785293878899906,0.,0.619123189488441));
#5801=DIRECTION('',(0.233372952475324,0.,-0.972387301980517));
#5802=DIRECTION('',(-1.,0.,0.));
#5803=DIRECTION('center_axis',(9.32470781837402E-16,0.,1.));
#5804=DIRECTION('ref_axis',(1.,0.,-9.32470781837402E-16));
#5805=DIRECTION('',(1.,0.,-9.32470781837402E-16));
#5806=DIRECTION('',(0.,1.,0.));
#5807=DIRECTION('center_axis',(0.,1.,0.));
#5808=DIRECTION('ref_axis',(-0.785293878899906,0.,0.619123189488441));
#5809=DIRECTION('center_axis',(0.,-1.,0.));
#5810=DIRECTION('ref_axis',(-0.785293878899906,0.,0.619123189488441));
#5811=DIRECTION('',(0.,-1.,0.));
#5812=DIRECTION('',(0.,1.,0.));
#5813=DIRECTION('center_axis',(-0.972387301980517,0.,-0.233372952475324));
#5814=DIRECTION('ref_axis',(-0.233372952475324,0.,0.972387301980517));
#5815=DIRECTION('',(-0.233372952475324,0.,0.972387301980517));
#5816=DIRECTION('',(0.,-1.,0.));
#5817=DIRECTION('center_axis',(0.,1.,0.));
#5818=DIRECTION('ref_axis',(1.,0.,0.));
#5819=DIRECTION('',(1.,0.,0.));
#5820=DIRECTION('center_axis',(0.,0.,1.));
#5821=DIRECTION('ref_axis',(-1.,0.,0.));
#5822=DIRECTION('',(0.,-1.,0.));
#5823=DIRECTION('',(1.,0.,0.));
#5824=DIRECTION('',(0.,1.,0.));
#5825=DIRECTION('center_axis',(0.,0.,-1.));
#5826=DIRECTION('ref_axis',(-1.,0.,0.));
#5827=DIRECTION('center_axis',(0.,0.,1.));
#5828=DIRECTION('ref_axis',(-1.,0.,0.));
#5829=DIRECTION('',(0.,1.,0.));
#5830=DIRECTION('',(-1.,0.,0.));
#5831=DIRECTION('',(0.,-1.,0.));
#5832=DIRECTION('center_axis',(0.,0.,-1.));
#5833=DIRECTION('ref_axis',(-1.,0.,0.));
#5834=DIRECTION('center_axis',(0.,0.707106781186548,-0.707106781186548));
#5835=DIRECTION('ref_axis',(0.,0.707106781186548,0.707106781186548));
#5836=DIRECTION('',(0.,-0.707106781186548,-0.707106781186548));
#5837=DIRECTION('',(0.,0.707106781186548,0.707106781186548));
#5838=DIRECTION('',(-1.,0.,0.));
#5839=DIRECTION('center_axis',(0.,-0.707106781186548,-0.707106781186548));
#5840=DIRECTION('ref_axis',(0.,0.707106781186548,-0.707106781186548));
#5841=DIRECTION('',(0.,-0.707106781186548,0.707106781186548));
#5842=DIRECTION('',(1.,0.,0.));
#5843=DIRECTION('',(0.,0.707106781186548,-0.707106781186548));
#5844=DIRECTION('center_axis',(-1.,0.,0.));
#5845=DIRECTION('ref_axis',(0.,-1.,0.));
#5846=DIRECTION('',(0.,0.,1.));
#5847=DIRECTION('',(0.,-1.,0.));
#5848=DIRECTION('',(0.,0.,1.));
#5849=DIRECTION('center_axis',(0.,1.,0.));
#5850=DIRECTION('ref_axis',(-1.,0.,0.));
#5851=DIRECTION('',(0.,0.,1.));
#5852=DIRECTION('',(-1.,0.,0.));
#5853=DIRECTION('center_axis',(1.,0.,0.));
#5854=DIRECTION('ref_axis',(0.,1.,0.));
#5855=DIRECTION('',(0.,0.,1.));
#5856=DIRECTION('',(0.,1.,0.));
#5857=DIRECTION('center_axis',(0.,-1.,0.));
#5858=DIRECTION('ref_axis',(1.,0.,0.));
#5859=DIRECTION('',(1.,0.,0.));
#5860=DIRECTION('center_axis',(0.,0.,1.));
#5861=DIRECTION('ref_axis',(-1.,0.,0.));
#5862=DIRECTION('',(0.,0.,-1.));
#5863=DIRECTION('center_axis',(0.,0.,-1.));
#5864=DIRECTION('ref_axis',(-1.,0.,0.));
#5865=DIRECTION('center_axis',(0.,0.,1.));
#5866=DIRECTION('ref_axis',(-1.,0.,0.));
#5867=DIRECTION('',(0.,0.,-1.));
#5868=DIRECTION('center_axis',(0.,0.,-1.));
#5869=DIRECTION('ref_axis',(-1.,0.,0.));
#5870=DIRECTION('center_axis',(0.,0.,1.));
#5871=DIRECTION('ref_axis',(-1.,0.,0.));
#5872=DIRECTION('axis',(0.,0.,1.));
#5873=DIRECTION('refdir',(1.,0.,0.));
#5874=DIRECTION('center_axis',(0.,0.,1.));
#5875=DIRECTION('ref_axis',(1.,0.,0.));
#5876=DIRECTION('center_axis',(0.,0.,1.));
#5877=DIRECTION('ref_axis',(-1.,0.,0.));
#5878=DIRECTION('center_axis',(1.22464679914735E-16,-1.,0.));
#5879=DIRECTION('ref_axis',(-1.,-1.22464679914735E-16,0.));
#5880=DIRECTION('center_axis',(0.,0.,-1.));
#5881=DIRECTION('ref_axis',(-1.,0.,0.));
#5882=DIRECTION('center_axis',(0.,0.,-1.));
#5883=DIRECTION('ref_axis',(-1.,0.,0.));
#5884=DIRECTION('center_axis',(0.,0.,1.));
#5885=DIRECTION('ref_axis',(-1.,0.,0.));
#5886=DIRECTION('center_axis',(0.,0.,-1.));
#5887=DIRECTION('ref_axis',(-1.,0.,0.));
#5888=DIRECTION('center_axis',(0.,0.,1.));
#5889=DIRECTION('ref_axis',(-1.,0.,0.));
#5890=DIRECTION('center_axis',(0.,0.,1.));
#5891=DIRECTION('ref_axis',(-1.,0.,0.));
#5892=DIRECTION('',(0.,0.,1.));
#5893=DIRECTION('center_axis',(0.,0.,1.));
#5894=DIRECTION('ref_axis',(-1.,0.,0.));
#5895=DIRECTION('center_axis',(0.,0.,-1.));
#5896=DIRECTION('ref_axis',(-1.,0.,0.));
#5897=DIRECTION('center_axis',(0.,0.,1.));
#5898=DIRECTION('ref_axis',(-1.,0.,0.));
#5899=DIRECTION('center_axis',(-1.22464679914735E-16,-1.,0.));
#5900=DIRECTION('ref_axis',(1.,-1.22464679914735E-16,0.));
#5901=DIRECTION('center_axis',(0.,0.,-1.));
#5902=DIRECTION('ref_axis',(-1.,0.,0.));
#5903=DIRECTION('center_axis',(0.,0.,-1.));
#5904=DIRECTION('ref_axis',(-1.,0.,0.));
#5905=DIRECTION('',(0.,0.,-1.));
#5906=DIRECTION('center_axis',(0.,0.,1.));
#5907=DIRECTION('ref_axis',(1.,0.,0.));
#5908=DIRECTION('center_axis',(1.22464679914735E-16,-1.,0.));
#5909=DIRECTION('ref_axis',(-1.,-1.22464679914735E-16,0.));
#5910=DIRECTION('center_axis',(0.,0.,-1.));
#5911=DIRECTION('ref_axis',(-1.,0.,0.));
#5912=DIRECTION('center_axis',(0.,0.,1.));
#5913=DIRECTION('ref_axis',(-1.,0.,0.));
#5914=DIRECTION('center_axis',(0.,0.,1.));
#5915=DIRECTION('ref_axis',(1.,0.,0.));
#5916=DIRECTION('center_axis',(0.,0.,-1.));
#5917=DIRECTION('ref_axis',(-1.,0.,0.));
#5918=DIRECTION('center_axis',(1.22464679914735E-16,-1.,0.));
#5919=DIRECTION('ref_axis',(-1.,-1.22464679914735E-16,0.));
#5920=DIRECTION('center_axis',(0.,0.,1.));
#5921=DIRECTION('ref_axis',(-1.,0.,0.));
#5922=DIRECTION('center_axis',(0.,0.,1.));
#5923=DIRECTION('ref_axis',(-1.,0.,0.));
#5924=DIRECTION('center_axis',(0.,0.,1.));
#5925=DIRECTION('ref_axis',(-1.,0.,0.));
#5926=DIRECTION('center_axis',(0.,0.,1.));
#5927=DIRECTION('ref_axis',(-1.,0.,0.));
#5928=DIRECTION('center_axis',(0.,0.,1.));
#5929=DIRECTION('ref_axis',(-1.,0.,0.));
#5930=DIRECTION('',(0.,0.,-1.));
#5931=DIRECTION('center_axis',(0.,0.,-1.));
#5932=DIRECTION('ref_axis',(-1.,0.,0.));
#5933=DIRECTION('center_axis',(0.,0.,-1.));
#5934=DIRECTION('ref_axis',(-1.,0.,0.));
#5935=DIRECTION('center_axis',(-1.22464679914735E-16,-1.,0.));
#5936=DIRECTION('ref_axis',(1.,-1.22464679914735E-16,0.));
#5937=DIRECTION('center_axis',(0.,0.,1.));
#5938=DIRECTION('ref_axis',(1.,0.,0.));
#5939=DIRECTION('center_axis',(0.,0.,-1.));
#5940=DIRECTION('ref_axis',(-1.,0.,0.));
#5941=DIRECTION('center_axis',(1.22464679914735E-16,-1.,0.));
#5942=DIRECTION('ref_axis',(-1.,-1.22464679914735E-16,0.));
#5943=DIRECTION('center_axis',(0.,0.,1.));
#5944=DIRECTION('ref_axis',(-1.,0.,0.));
#5945=DIRECTION('center_axis',(0.,0.,-1.));
#5946=DIRECTION('ref_axis',(-1.,0.,0.));
#5947=DIRECTION('center_axis',(0.,0.,1.));
#5948=DIRECTION('ref_axis',(-1.,0.,0.));
#5949=DIRECTION('center_axis',(0.,0.,1.));
#5950=DIRECTION('ref_axis',(1.,0.,0.));
#5951=DIRECTION('center_axis',(0.,0.,1.));
#5952=DIRECTION('ref_axis',(1.,0.,0.));
#5953=DIRECTION('',(0.,0.,-1.));
#5954=DIRECTION('center_axis',(0.,0.,1.));
#5955=DIRECTION('ref_axis',(-1.,0.,0.));
#5956=DIRECTION('center_axis',(0.,0.,1.));
#5957=DIRECTION('ref_axis',(1.,0.,0.));
#5958=DIRECTION('center_axis',(0.,0.,-1.));
#5959=DIRECTION('ref_axis',(1.,0.,0.));
#5960=DIRECTION('center_axis',(0.,0.,-1.));
#5961=DIRECTION('ref_axis',(1.,0.,0.));
#5962=DIRECTION('center_axis',(-1.22464679914735E-16,-1.,0.));
#5963=DIRECTION('ref_axis',(-1.,1.22464679914735E-16,0.));
#5964=DIRECTION('center_axis',(0.,0.,-1.));
#5965=DIRECTION('ref_axis',(-1.,0.,0.));
#5966=DIRECTION('center_axis',(-1.22464679914735E-16,-1.,0.));
#5967=DIRECTION('ref_axis',(1.,-1.22464679914735E-16,0.));
#5968=DIRECTION('center_axis',(0.,0.,1.));
#5969=DIRECTION('ref_axis',(1.,0.,-1.87350135405495E-16));
#5970=DIRECTION('center_axis',(-3.33066907387547E-16,0.,-1.));
#5971=DIRECTION('ref_axis',(1.,0.,0.));
#5972=DIRECTION('',(-0.707106781186554,8.65956056235501E-17,0.707106781186541));
#5973=DIRECTION('center_axis',(3.33066907387547E-16,0.,1.));
#5974=DIRECTION('ref_axis',(1.,0.,-3.33066907387547E-16));
#5975=DIRECTION('center_axis',(-3.33066907387547E-16,0.,-1.));
#5976=DIRECTION('ref_axis',(1.,0.,-3.33066907387547E-16));
#5977=DIRECTION('',(-1.,0.,3.33066907387547E-16));
#5978=DIRECTION('',(0.,-1.,0.));
#5979=DIRECTION('',(1.,0.,-3.33066907387547E-16));
#5980=DIRECTION('',(0.,1.,0.));
#5981=DIRECTION('center_axis',(3.33066907387547E-16,0.,1.));
#5982=DIRECTION('ref_axis',(1.,0.,-3.33066907387547E-16));
#5983=DIRECTION('center_axis',(0.,0.,-1.));
#5984=DIRECTION('ref_axis',(1.,0.,0.));
#5985=DIRECTION('center_axis',(3.33066907387547E-16,0.,1.));
#5986=DIRECTION('ref_axis',(1.,0.,-3.33066907387547E-16));
#5987=DIRECTION('',(0.,0.,1.));
#5988=DIRECTION('center_axis',(0.,0.,1.));
#5989=DIRECTION('ref_axis',(1.,0.,-1.87350135405495E-16));
#5990=DIRECTION('center_axis',(-3.33066907387547E-16,0.,-1.));
#5991=DIRECTION('ref_axis',(1.,0.,0.));
#5992=DIRECTION('',(-0.707106781186543,8.65956056235487E-17,0.707106781186552));
#5993=DIRECTION('center_axis',(0.,0.,-1.));
#5994=DIRECTION('ref_axis',(1.,0.,0.));
#5995=DIRECTION('center_axis',(3.33066907387547E-16,0.,1.));
#5996=DIRECTION('ref_axis',(1.,0.,-3.33066907387547E-16));
#5997=DIRECTION('',(0.,0.,1.));
#5998=DIRECTION('center_axis',(0.707106781186544,-0.53170063973234,0.46614850606671));
#5999=DIRECTION('ref_axis',(0.550396378403749,0.,-0.834903483427897));
#6000=DIRECTION('',(0.,0.659233539359494,0.751938255831923));
#6001=DIRECTION('',(-0.381548173331756,-0.841927540144874,-0.381548173331758));
#6002=DIRECTION('',(0.,-0.659233539359494,-0.751938255831923));
#6003=DIRECTION('',(0.332181757787673,-0.33218175778767,-0.882785681570666));
#6004=DIRECTION('center_axis',(0.707106781186552,0.,-0.707106781186543));
#6005=DIRECTION('ref_axis',(-0.707106781186543,0.,-0.707106781186552));
#6006=DIRECTION('',(0.,1.,0.));
#6007=DIRECTION('',(0.,-1.,0.));
#6008=DIRECTION('',(0.577350269189622,-0.577350269189622,0.577350269189633));
#6009=DIRECTION('center_axis',(0.707106781186544,0.707106781186551,0.));
#6010=DIRECTION('ref_axis',(0.,0.,-1.));
#6011=DIRECTION('',(0.,0.,-1.));
#6012=DIRECTION('',(0.,0.,1.));
#6013=DIRECTION('center_axis',(0.,1.,0.));
#6014=DIRECTION('ref_axis',(0.,0.,1.));
#6015=DIRECTION('',(1.,0.,0.));
#6016=DIRECTION('',(-0.550396378403747,0.,-0.834903483427898));
#6017=DIRECTION('',(0.,0.,-1.));
#6018=DIRECTION('',(0.550396378403748,0.,-0.834903483427898));
#6019=DIRECTION('',(-1.,0.,2.60695324026301E-16));
#6020=DIRECTION('',(0.,0.,-1.));
#6021=DIRECTION('',(1.,0.,-4.32554425178632E-16));
#6022=DIRECTION('',(0.,0.,-1.));
#6023=DIRECTION('',(1.,0.,0.));
#6024=DIRECTION('',(0.550396378403748,0.,0.834903483427898));
#6025=DIRECTION('',(0.,0.,1.));
#6026=DIRECTION('',(-1.,0.,3.33066907387547E-16));
#6027=DIRECTION('center_axis',(0.,0.751938255831923,-0.659233539359494));
#6028=DIRECTION('ref_axis',(0.,0.659233539359494,0.751938255831923));
#6029=DIRECTION('',(-1.,2.92003864011E-16,3.33066907387547E-16));
#6030=DIRECTION('',(0.,0.659233539359494,0.751938255831923));
#6031=DIRECTION('center_axis',(1.,0.,0.));
#6032=DIRECTION('ref_axis',(0.,-1.,0.));
#6033=DIRECTION('',(0.,-1.,0.));
#6034=DIRECTION('',(0.,-0.659233539359494,-0.751938255831923));
#6035=DIRECTION('',(0.,0.,-1.));
#6036=DIRECTION('',(0.,1.,0.));
#6037=DIRECTION('',(0.,0.,1.));
#6038=DIRECTION('',(0.,0.659233539359494,0.751938255831923));
#6039=DIRECTION('',(0.,1.,0.));
#6040=DIRECTION('',(0.,0.,1.));
#6041=DIRECTION('',(0.,1.,0.));
#6042=DIRECTION('',(0.,-0.659233539359494,-0.751938255831923));
#6043=DIRECTION('',(0.,0.,1.));
#6044=DIRECTION('center_axis',(0.707106781186545,0.53170063973234,-0.466148506066709));
#6045=DIRECTION('ref_axis',(-0.550396378403748,0.,-0.834903483427898));
#6046=DIRECTION('',(0.,0.659233539359494,0.751938255831923));
#6047=DIRECTION('',(-0.600991003021137,0.79925578777238,2.0017021474399E-16));
#6048=DIRECTION('',(0.,-0.659233539359494,-0.751938255831923));
#6049=DIRECTION('center_axis',(0.,0.751938255831923,-0.659233539359494));
#6050=DIRECTION('ref_axis',(0.,0.659233539359494,0.751938255831923));
#6051=DIRECTION('',(0.,-0.659233539359494,-0.751938255831923));
#6052=DIRECTION('',(-1.,2.92003864011E-16,3.33066907387547E-16));
#6053=DIRECTION('center_axis',(-0.707106781186545,-0.531700639732339,0.466148506066708));
#6054=DIRECTION('ref_axis',(0.550396378403747,0.,0.834903483427898));
#6055=DIRECTION('',(0.600991003021137,-0.79925578777238,-2.0017021474399E-16));
#6056=DIRECTION('',(0.,-0.659233539359494,-0.751938255831923));
#6057=DIRECTION('center_axis',(-0.707106781186549,0.531700639732337,-0.466148506066706));
#6058=DIRECTION('ref_axis',(-0.550396378403744,0.,0.834903483427901));
#6059=DIRECTION('',(-0.550396378403744,0.,0.834903483427901));
#6060=DIRECTION('',(0.,-0.659233539359494,-0.751938255831923));
#6061=DIRECTION('',(0.600991003021134,0.799255787772382,-2.59961317849336E-16));
#6062=DIRECTION('',(0.,0.659233539359494,0.751938255831923));
#6063=DIRECTION('center_axis',(0.,-0.751938255831923,0.659233539359494));
#6064=DIRECTION('ref_axis',(0.,-0.659233539359494,-0.751938255831923));
#6065=DIRECTION('',(1.,0.,0.));
#6066=DIRECTION('',(0.,0.659233539359494,0.751938255831923));
#6067=DIRECTION('',(-1.,3.79225797416883E-16,4.32554425178632E-16));
#6068=DIRECTION('center_axis',(0.707106781186549,-0.531700639732337,0.466148506066706));
#6069=DIRECTION('ref_axis',(0.550396378403744,0.,-0.834903483427901));
#6070=DIRECTION('',(0.550396378403744,0.,-0.834903483427901));
#6071=DIRECTION('',(0.,-0.659233539359494,-0.751938255831923));
#6072=DIRECTION('',(-0.600991003021134,-0.799255787772382,2.59961317849336E-16));
#6073=DIRECTION('',(0.,0.659233539359494,0.751938255831923));
#6074=DIRECTION('center_axis',(0.,-0.751938255831923,0.659233539359494));
#6075=DIRECTION('ref_axis',(0.,-0.659233539359494,-0.751938255831923));
#6076=DIRECTION('',(1.,0.,0.));
#6077=DIRECTION('',(0.,0.659233539359494,0.751938255831923));
#6078=DIRECTION('',(-1.,3.79225797416883E-16,4.32554425178632E-16));
#6079=DIRECTION('center_axis',(4.32554425178633E-16,0.,1.));
#6080=DIRECTION('ref_axis',(-1.,0.,2.24928301092889E-16));
#6081=DIRECTION('center_axis',(-4.32554425178632E-16,0.,-1.));
#6082=DIRECTION('ref_axis',(-1.,0.,0.));
#6083=DIRECTION('center_axis',(4.32554425178632E-16,0.,1.));
#6084=DIRECTION('ref_axis',(-1.,0.,4.32554425178632E-16));
#6085=DIRECTION('center_axis',(0.,0.,-1.));
#6086=DIRECTION('ref_axis',(-1.,-1.22464679914735E-16,0.));
#6087=DIRECTION('center_axis',(-0.997564050259824,0.,-0.0697564737441253));
#6088=DIRECTION('ref_axis',(0.0697564737441253,0.,-0.997564050259824));
#6089=DIRECTION('center_axis',(4.32554425178632E-16,0.,1.));
#6090=DIRECTION('ref_axis',(-1.,0.,0.));
#6091=DIRECTION('center_axis',(-0.997564050259824,0.,-0.0697564737441253));
#6092=DIRECTION('ref_axis',(0.0697564737441253,0.,-0.997564050259824));
#6093=DIRECTION('center_axis',(4.32554425178632E-16,0.,1.));
#6094=DIRECTION('ref_axis',(0.,1.,0.));
#6095=DIRECTION('',(0.,1.,0.));
#6096=DIRECTION('',(-0.707106781186548,0.707106781186548,3.0586216727606E-16));
#6097=DIRECTION('',(-1.,0.,4.32554425178632E-16));
#6098=DIRECTION('',(-0.707106781186547,-0.707106781186548,3.0586216727606E-16));
#6099=DIRECTION('',(0.,-1.,0.));
#6100=DIRECTION('',(-1.,3.79225797416883E-16,4.32554425178632E-16));
#6101=DIRECTION('',(-0.600991003021134,0.799255787772382,2.59961317849336E-16));
#6102=DIRECTION('',(0.,1.,0.));
#6103=DIRECTION('',(0.,-1.,0.));
#6104=DIRECTION('',(1.,0.,-4.32554425178632E-16));
#6105=DIRECTION('',(0.,-1.,0.));
#6106=DIRECTION('center_axis',(-4.32554425178632E-16,0.,-1.));
#6107=DIRECTION('ref_axis',(1.,0.,-4.44089209850063E-16));
#6108=DIRECTION('center_axis',(-4.32554425178632E-16,0.,-1.));
#6109=DIRECTION('ref_axis',(1.,0.,-4.44089209850063E-16));
#6110=DIRECTION('center_axis',(-4.32554425178632E-16,0.,-1.));
#6111=DIRECTION('ref_axis',(1.,0.,-4.44089209850063E-16));
#6112=DIRECTION('center_axis',(-4.32554425178632E-16,0.,-1.));
#6113=DIRECTION('ref_axis',(1.,0.,-4.44089209850063E-16));
#6114=DIRECTION('center_axis',(-4.32554425178632E-16,0.,-1.));
#6115=DIRECTION('ref_axis',(-1.,0.,2.24928301092889E-16));
#6116=DIRECTION('center_axis',(-4.32554425178632E-16,0.,-1.));
#6117=DIRECTION('ref_axis',(-1.,0.,4.32554425178632E-16));
#6118=DIRECTION('center_axis',(-4.32554425178632E-16,0.,-1.));
#6119=DIRECTION('ref_axis',(0.,-1.,0.));
#6120=DIRECTION('',(0.,-1.,0.));
#6121=DIRECTION('',(-1.,3.79225797416883E-16,4.32554425178632E-16));
#6122=DIRECTION('',(-1.,3.79225797416883E-16,4.32554425178632E-16));
#6123=DIRECTION('',(0.,1.,0.));
#6124=DIRECTION('',(0.707106781186547,0.707106781186548,-3.0586216727606E-16));
#6125=DIRECTION('',(1.,0.,-4.32554425178632E-16));
#6126=DIRECTION('',(0.707106781186548,-0.707106781186548,-3.0586216727606E-16));
#6127=DIRECTION('center_axis',(-4.32554425178632E-16,0.,-1.));
#6128=DIRECTION('ref_axis',(1.,0.,-4.44089209850063E-16));
#6129=DIRECTION('center_axis',(-4.32554425178632E-16,0.,-1.));
#6130=DIRECTION('ref_axis',(1.,0.,-4.44089209850063E-16));
#6131=DIRECTION('center_axis',(-4.32554425178632E-16,0.,-1.));
#6132=DIRECTION('ref_axis',(1.,0.,-4.44089209850063E-16));
#6133=DIRECTION('center_axis',(-4.32554425178632E-16,0.,-1.));
#6134=DIRECTION('ref_axis',(1.,0.,-4.44089209850063E-16));
#6135=DIRECTION('center_axis',(0.,0.935932223996995,-0.352180169918805));
#6136=DIRECTION('ref_axis',(0.,0.352180169918805,0.935932223996995));
#6137=DIRECTION('',(-0.332181757787674,-0.33218175778767,-0.882785681570666));
#6138=DIRECTION('',(-1.,0.,0.));
#6139=DIRECTION('',(-0.332181757787673,0.33218175778767,0.882785681570666));
#6140=DIRECTION('',(-1.,1.25329117889688E-16,3.33066907387547E-16));
#6141=DIRECTION('',(-0.683331681769878,0.257129588688457,0.683331681769882));
#6142=DIRECTION('',(0.332181757787671,0.332181757787671,0.882785681570667));
#6143=DIRECTION('',(1.,0.,0.));
#6144=DIRECTION('',(0.332181757787668,-0.332181757787671,-0.882785681570668));
#6145=DIRECTION('center_axis',(-0.707106781186545,0.53170063973234,-0.466148506066709));
#6146=DIRECTION('ref_axis',(-0.550396378403748,0.,0.834903483427898));
#6147=DIRECTION('',(0.,-0.659233539359494,-0.751938255831923));
#6148=DIRECTION('',(-0.381548173331755,-0.841927540144874,-0.38154817333176));
#6149=DIRECTION('',(0.,0.659233539359494,0.751938255831923));
#6150=DIRECTION('',(-0.600991003021137,-0.79925578777238,2.0017021474399E-16));
#6151=DIRECTION('center_axis',(0.,0.751938255831923,-0.659233539359494));
#6152=DIRECTION('ref_axis',(0.,-0.659233539359494,-0.751938255831923));
#6153=DIRECTION('',(0.,0.659233539359494,0.751938255831923));
#6154=DIRECTION('',(1.,-3.79225797416883E-16,-4.32554425178632E-16));
#6155=DIRECTION('center_axis',(0.707106781186544,0.53170063973234,-0.466148506066709));
#6156=DIRECTION('ref_axis',(-0.550396378403749,0.,-0.834903483427897));
#6157=DIRECTION('',(-0.683331681769879,0.683331681769888,-0.257129588688439));
#6158=DIRECTION('',(-0.659522769303896,0.733664761181863,-0.163602368472098));
#6159=DIRECTION('center_axis',(0.707106781186551,0.707106781186544,0.));
#6160=DIRECTION('ref_axis',(0.,0.,-1.));
#6161=DIRECTION('',(0.,0.,1.));
#6162=DIRECTION('',(0.707106781186544,-0.707106781186551,6.28036983473504E-15));
#6163=DIRECTION('center_axis',(-2.37449906328632E-16,0.412775035970269,
-0.910833008668298));
#6164=DIRECTION('ref_axis',(-1.,0.,2.60695324026301E-16));
#6165=DIRECTION('',(0.,-0.910833008668298,-0.412775035970269));
#6166=DIRECTION('',(0.,0.910833008668298,0.412775035970269));
#6167=DIRECTION('center_axis',(-1.,0.,0.));
#6168=DIRECTION('ref_axis',(0.,0.,1.));
#6169=DIRECTION('',(0.,0.707106781186547,0.707106781186548));
#6170=DIRECTION('center_axis',(-0.577350269189624,-0.577350269189627,0.577350269189627));
#6171=DIRECTION('ref_axis',(0.707106781186549,0.,0.707106781186546));
#6172=DIRECTION('',(-0.707106781186551,0.707106781186544,-6.28036983473509E-15));
#6173=DIRECTION('',(6.28036983473515E-15,-0.707106781186551,-0.707106781186544));
#6174=DIRECTION('',(0.707106781186549,0.,0.707106781186546));
#6175=DIRECTION('center_axis',(-0.707106781186544,-0.707106781186551,0.));
#6176=DIRECTION('ref_axis',(0.,0.,1.));
#6177=DIRECTION('',(0.,0.,1.));
#6178=DIRECTION('',(0.,0.,-1.));
#6179=DIRECTION('',(0.683331681769879,-0.683331681769882,0.257129588688452));
#6180=DIRECTION('center_axis',(-0.313549377219832,-0.756975158957759,0.573302186256019));
#6181=DIRECTION('ref_axis',(0.877355197961362,0.,0.479841491130331));
#6182=DIRECTION('',(0.382683432365092,-0.653281482438188,-0.653281482438188));
#6183=DIRECTION('',(0.732537816328741,0.191341716182548,0.653281482438189));
#6184=DIRECTION('',(-0.923879532511287,0.382683432365088,0.));
#6185=DIRECTION('center_axis',(0.577350269189623,-0.577350269189623,0.577350269189631));
#6186=DIRECTION('ref_axis',(0.707106781186552,0.,-0.707106781186543));
#6187=DIRECTION('',(0.707106781186549,-6.28036983473511E-15,-0.707106781186546));
#6188=DIRECTION('',(-3.14018491736758E-15,0.707106781186551,0.707106781186544));
#6189=DIRECTION('',(-0.707106781186551,-0.707106781186544,6.28036983473515E-15));
#6190=DIRECTION('center_axis',(2.35513868802567E-16,-0.707106781186544,
0.707106781186551));
#6191=DIRECTION('ref_axis',(1.,0.,-3.33066907387547E-16));
#6192=DIRECTION('',(1.,0.,-3.33066907387547E-16));
#6193=DIRECTION('center_axis',(-0.577350269189623,0.577350269189628,0.577350269189626));
#6194=DIRECTION('ref_axis',(0.707106781186549,0.,0.707106781186546));
#6195=DIRECTION('',(0.707106781186548,0.707106781186548,-6.28036983473512E-15));
#6196=DIRECTION('',(-0.707106781186549,0.,-0.707106781186546));
#6197=DIRECTION('',(3.14018491736755E-15,-0.707106781186544,0.707106781186551));
#6198=DIRECTION('center_axis',(-0.707106781186546,0.,0.707106781186549));
#6199=DIRECTION('ref_axis',(0.707106781186549,0.,0.707106781186546));
#6200=DIRECTION('',(0.,-1.,0.));
#6201=DIRECTION('center_axis',(-0.707106781186548,0.707106781186548,0.));
#6202=DIRECTION('ref_axis',(0.,0.,1.));
#6203=DIRECTION('',(-0.577350269189624,-0.577350269189624,0.577350269189629));
#6204=DIRECTION('',(0.,0.,1.));
#6205=DIRECTION('',(0.,0.,-1.));
#6206=DIRECTION('center_axis',(0.313549377219837,-0.75697515895776,0.573302186256015));
#6207=DIRECTION('ref_axis',(0.877355197961357,0.,-0.47984149113034));
#6208=DIRECTION('',(0.732537816328737,-0.191341716182545,-0.653281482438194));
#6209=DIRECTION('',(0.382683432365093,0.653281482438187,0.653281482438187));
#6210=DIRECTION('',(-0.923879532511286,-0.38268343236509,4.8067869697572E-15));
#6211=DIRECTION('center_axis',(3.0586216727606E-16,-0.707106781186548,0.707106781186548));
#6212=DIRECTION('ref_axis',(1.,0.,-4.32554425178632E-16));
#6213=DIRECTION('',(1.,0.,-4.32554425178632E-16));
#6214=DIRECTION('center_axis',(-0.31354937721983,-0.756975158957759,-0.573302186256021));
#6215=DIRECTION('ref_axis',(-0.877355197961363,0.,0.479841491130329));
#6216=DIRECTION('',(0.923879532511287,-0.382683432365088,0.));
#6217=DIRECTION('',(-0.732537816328749,-0.191341716182542,0.653281482438181));
#6218=DIRECTION('',(-0.382683432365083,0.653281482438189,-0.653281482438192));
#6219=DIRECTION('center_axis',(-0.756975158957758,-0.313549377219832,0.573302186256021));
#6220=DIRECTION('ref_axis',(0.603748055220394,0.,0.797175191421303));
#6221=DIRECTION('',(0.653281482438188,-0.382683432365092,0.653281482438187));
#6222=DIRECTION('',(-0.382683432365089,0.923879532511287,0.));
#6223=DIRECTION('',(-0.191341716182549,-0.732537816328741,-0.653281482438188));
#6224=DIRECTION('center_axis',(-0.707106781186549,0.,-0.707106781186546));
#6225=DIRECTION('ref_axis',(-0.707106781186546,0.,0.707106781186549));
#6226=DIRECTION('',(0.,-1.,0.));
#6227=DIRECTION('',(-0.673377645836865,-0.305164041417706,0.673377645836877));
#6228=DIRECTION('',(0.,1.,0.));
#6229=DIRECTION('center_axis',(-0.756975158957756,-0.313549377219831,-0.573302186256023));
#6230=DIRECTION('ref_axis',(-0.603748055220397,0.,0.797175191421301));
#6231=DIRECTION('',(0.382683432365089,-0.923879532511287,0.));
#6232=DIRECTION('',(-0.653281482438192,0.382683432365083,0.653281482438189));
#6233=DIRECTION('',(0.191341716182545,0.732537816328748,-0.653281482438181));
#6234=DIRECTION('center_axis',(-0.577350269189623,0.577350269189628,-0.577350269189626));
#6235=DIRECTION('ref_axis',(-0.707106781186549,0.,0.707106781186546));
#6236=DIRECTION('',(0.,0.707106781186547,0.707106781186548));
#6237=DIRECTION('',(0.707106781186549,0.,-0.707106781186546));
#6238=DIRECTION('',(-0.707106781186551,-0.707106781186544,0.));
#6239=DIRECTION('center_axis',(-0.707106781186546,0.,-0.707106781186549));
#6240=DIRECTION('ref_axis',(-0.707106781186549,0.,0.707106781186546));
#6241=DIRECTION('',(0.,1.,0.));
#6242=DIRECTION('center_axis',(-0.707106781186544,0.707106781186551,0.));
#6243=DIRECTION('ref_axis',(0.,0.,1.));
#6244=DIRECTION('',(0.,0.,1.));
#6245=DIRECTION('',(0.683331681769881,0.683331681769881,-0.257129588688453));
#6246=DIRECTION('center_axis',(-3.0586216727606E-16,0.707106781186548,-0.707106781186547));
#6247=DIRECTION('ref_axis',(-1.,0.,4.32554425178632E-16));
#6248=DIRECTION('center_axis',(-0.707106781186547,0.531700639732338,-0.466148506066708));
#6249=DIRECTION('ref_axis',(-0.550396378403746,0.,0.834903483427899));
#6250=DIRECTION('',(0.,0.659233539359494,0.751938255831923));
#6251=DIRECTION('center_axis',(-0.499999999999996,-0.499999999999996,-0.707106781186554));
#6252=DIRECTION('ref_axis',(-0.81649658092773,0.,0.577350269189619));
#6253=DIRECTION('',(-0.707106781186548,0.707106781186548,3.0586216727606E-16));
#6254=DIRECTION('center_axis',(-0.923879532511287,-0.382683432365089,0.));
#6255=DIRECTION('ref_axis',(0.,0.,1.));
#6256=DIRECTION('',(0.,0.,1.));
#6257=DIRECTION('',(0.,0.,-1.));
#6258=DIRECTION('center_axis',(-0.499999999999999,-0.5,0.707106781186548));
#6259=DIRECTION('ref_axis',(0.816496580927727,0.,0.577350269189625));
#6260=DIRECTION('',(0.707106781186547,-0.707106781186547,-3.0586216727606E-16));
#6261=DIRECTION('center_axis',(-0.707106781186547,0.,0.707106781186548));
#6262=DIRECTION('ref_axis',(0.707106781186548,0.,0.707106781186547));
#6263=DIRECTION('',(0.,-1.,0.));
#6264=DIRECTION('',(-0.67337764583687,0.305164041417725,-0.673377645836863));
#6265=DIRECTION('center_axis',(0.577350269189629,0.577350269189627,0.577350269189622));
#6266=DIRECTION('ref_axis',(0.707106781186543,0.,-0.707106781186552));
#6267=DIRECTION('',(0.,0.707106781186544,-0.707106781186551));
#6268=DIRECTION('',(-0.707106781186549,1.25607396694702E-14,0.707106781186546));
#6269=DIRECTION('center_axis',(2.35513868802565E-16,0.707106781186551,0.707106781186544));
#6270=DIRECTION('ref_axis',(1.,0.,-3.33066907387547E-16));
#6271=DIRECTION('',(-1.,0.,3.33066907387547E-16));
#6272=DIRECTION('center_axis',(0.707106781186546,0.,0.707106781186549));
#6273=DIRECTION('ref_axis',(0.707106781186549,0.,-0.707106781186546));
#6274=DIRECTION('center_axis',(0.756975158957757,-0.313549377219827,0.573302186256024));
#6275=DIRECTION('ref_axis',(0.603748055220397,0.,-0.797175191421302));
#6276=DIRECTION('',(-0.382683432365081,-0.923879532511291,-4.80678696975719E-15));
#6277=DIRECTION('',(0.65328148243819,0.382683432365122,-0.653281482438168));
#6278=DIRECTION('',(-0.191341716182578,0.732537816328718,0.653281482438205));
#6279=DIRECTION('center_axis',(0.707106781186536,0.,0.707106781186559));
#6280=DIRECTION('ref_axis',(0.707106781186559,0.,-0.707106781186536));
#6281=DIRECTION('',(-0.673377645836864,-0.305164041417718,0.673377645836873));
#6282=DIRECTION('center_axis',(0.500000000000004,-0.500000000000003,0.707106781186543));
#6283=DIRECTION('ref_axis',(0.816496580927722,0.,-0.577350269189632));
#6284=DIRECTION('',(0.707106781186547,0.707106781186548,-3.0586216727606E-16));
#6285=DIRECTION('center_axis',(0.31354937721983,-0.756975158957758,-0.573302186256021));
#6286=DIRECTION('ref_axis',(-0.877355197961364,0.,-0.479841491130328));
#6287=DIRECTION('',(0.923879532511286,0.38268343236509,-3.6050902273179E-15));
#6288=DIRECTION('',(-0.382683432365083,-0.653281482438189,0.653281482438192));
#6289=DIRECTION('',(-0.732537816328749,0.191341716182542,-0.653281482438181));
#6290=DIRECTION('center_axis',(-3.05862167276059E-16,-0.707106781186549,
-0.707106781186546));
#6291=DIRECTION('ref_axis',(-1.,0.,4.32554425178632E-16));
#6292=DIRECTION('',(-1.,0.,4.32554425178632E-16));
#6293=DIRECTION('center_axis',(0.756975158957757,-0.313549377219825,-0.573302186256026));
#6294=DIRECTION('ref_axis',(-0.603748055220398,0.,-0.797175191421301));
#6295=DIRECTION('',(0.382683432365081,0.923879532511291,0.));
#6296=DIRECTION('',(0.191341716182558,-0.732537816328741,0.653281482438185));
#6297=DIRECTION('',(-0.65328148243819,-0.382683432365088,-0.653281482438187));
#6298=DIRECTION('center_axis',(0.499999999999996,-0.499999999999996,-0.707106781186553));
#6299=DIRECTION('ref_axis',(-0.81649658092773,0.,-0.57735026918962));
#6300=DIRECTION('',(-0.707106781186547,-0.707106781186548,3.0586216727606E-16));
#6301=DIRECTION('center_axis',(0.565195437591047,0.340521671730009,-0.751398102478616));
#6302=DIRECTION('ref_axis',(-0.799158476135557,0.,-0.601120395611972));
#6303=DIRECTION('',(0.659522769303889,0.360637537618399,0.659522769303886));
#6304=DIRECTION('center_axis',(0.707106781186546,0.,-0.707106781186549));
#6305=DIRECTION('ref_axis',(-0.707106781186549,0.,-0.707106781186546));
#6306=DIRECTION('center_axis',(0.923879532511291,-0.382683432365081,0.));
#6307=DIRECTION('ref_axis',(0.,0.,-1.));
#6308=DIRECTION('',(0.,0.,-1.));
#6309=DIRECTION('center_axis',(0.38268343236509,-0.923879532511287,0.));
#6310=DIRECTION('ref_axis',(0.,0.,-1.));
#6311=DIRECTION('',(0.,0.,1.));
#6312=DIRECTION('',(0.,0.,-1.));
#6313=DIRECTION('center_axis',(-0.382683432365088,-0.923879532511287,0.));
#6314=DIRECTION('ref_axis',(0.,0.,-1.));
#6315=DIRECTION('',(0.,0.,-1.));
#6316=DIRECTION('',(0.,0.,1.));
#6317=DIRECTION('center_axis',(0.707106781186548,-0.531700639732337,0.466148506066706));
#6318=DIRECTION('ref_axis',(0.550396378403744,0.,-0.834903483427901));
#6319=DIRECTION('',(0.,-0.659233539359494,-0.751938255831923));
#6320=DIRECTION('',(-0.683331681769881,-0.683331681769875,0.257129588688468));
#6321=DIRECTION('center_axis',(0.707106781186544,-0.707106781186551,0.));
#6322=DIRECTION('ref_axis',(0.,0.,-1.));
#6323=DIRECTION('',(0.,0.,-1.));
#6324=DIRECTION('center_axis',(-0.707106781186548,-0.531700639732337,0.466148506066706));
#6325=DIRECTION('ref_axis',(0.550396378403744,0.,0.8349034834279));
#6326=DIRECTION('',(0.,-0.659233539359494,-0.751938255831923));
#6327=DIRECTION('center_axis',(0.,1.,0.));
#6328=DIRECTION('ref_axis',(1.,0.,-3.33066907387547E-16));
#6329=DIRECTION('center_axis',(-1.,0.,0.));
#6330=DIRECTION('ref_axis',(0.,0.,1.));
#6331=DIRECTION('',(0.,-1.,0.));
#6332=DIRECTION('center_axis',(-1.,0.,0.));
#6333=DIRECTION('ref_axis',(0.,1.,0.));
#6334=DIRECTION('center_axis',(-0.707106781186548,-0.707106781186548,0.));
#6335=DIRECTION('ref_axis',(0.,0.,1.));
#6336=DIRECTION('center_axis',(0.,-1.,0.));
#6337=DIRECTION('ref_axis',(4.44089209850063E-16,0.,1.));
#6338=DIRECTION('center_axis',(0.707106781186548,-0.707106781186547,0.));
#6339=DIRECTION('ref_axis',(0.,0.,-1.));
#6340=DIRECTION('center_axis',(0.90453403373329,-0.301511344577768,0.301511344577763));
#6341=DIRECTION('ref_axis',(0.316227766016838,0.,-0.948683298050514));
#6342=DIRECTION('',(3.14018491736755E-15,0.707106781186545,0.70710678118655));
#6343=DIRECTION('',(-0.408248290463867,-0.816496580927726,0.40824829046386));
#6344=DIRECTION('',(0.408248290463865,0.408248290463861,-0.816496580927726));
#6345=DIRECTION('center_axis',(0.707106781186542,0.,0.707106781186553));
#6346=DIRECTION('ref_axis',(0.707106781186553,0.,-0.707106781186542));
#6347=DIRECTION('',(0.381548173331757,-0.841927540144876,-0.381548173331753));
#6348=DIRECTION('center_axis',(0.707106781186544,-0.707106781186551,0.));
#6349=DIRECTION('ref_axis',(0.,0.,-1.));
#6350=DIRECTION('',(0.,0.,-1.));
#6351=DIRECTION('',(0.332181757787671,0.332181757787668,0.882785681570667));
#6352=DIRECTION('center_axis',(3.05862167276059E-16,-0.70710678118655,0.707106781186545));
#6353=DIRECTION('ref_axis',(1.,0.,-4.32554425178632E-16));
#6354=DIRECTION('',(0.,0.707106781186545,0.70710678118655));
#6355=DIRECTION('',(-1.,0.,4.32554425178632E-16));
#6356=DIRECTION('center_axis',(0.707106781186544,0.531700639732341,-0.466148506066709));
#6357=DIRECTION('ref_axis',(-0.550396378403749,0.,-0.834903483427897));
#6358=DIRECTION('center_axis',(1.,0.,0.));
#6359=DIRECTION('ref_axis',(0.,0.,-1.));
#6360=DIRECTION('',(0.,0.,-1.));
#6361=DIRECTION('center_axis',(0.,-1.,0.));
#6362=DIRECTION('ref_axis',(-1.,0.,3.33066907387547E-16));
#6363=DIRECTION('',(0.,0.,1.));
#6364=DIRECTION('',(0.550396378403744,0.,0.8349034834279));
#6365=DIRECTION('',(1.,0.,0.));
#6366=DIRECTION('center_axis',(-0.707106781186548,-0.531700639732338,0.466148506066706));
#6367=DIRECTION('ref_axis',(0.550396378403744,0.,0.8349034834279));
#6368=DIRECTION('',(0.,0.659233539359494,0.751938255831923));
#6369=DIRECTION('',(0.,-0.659233539359494,-0.751938255831923));
#6370=DIRECTION('center_axis',(0.,-0.751938255831923,0.659233539359494));
#6371=DIRECTION('ref_axis',(0.,0.659233539359494,0.751938255831923));
#6372=DIRECTION('center_axis',(-3.33066907387547E-16,0.,-1.));
#6373=DIRECTION('ref_axis',(1.,0.,-3.33066907387547E-16));
#6374=DIRECTION('',(0.,1.,0.));
#6375=DIRECTION('center_axis',(-1.,0.,0.));
#6376=DIRECTION('ref_axis',(0.,0.,1.));
#6377=DIRECTION('center_axis',(1.,0.,0.));
#6378=DIRECTION('ref_axis',(0.,0.,-1.));
#6379=DIRECTION('center_axis',(0.139173100960065,0.,-0.99026806874157));
#6380=DIRECTION('ref_axis',(0.99026806874157,6.12323399573677E-17,0.139173100960065));
#6381=DIRECTION('center_axis',(4.44089209850063E-16,0.,1.));
#6382=DIRECTION('ref_axis',(1.,0.,-4.44089209850063E-16));
#6383=DIRECTION('',(4.44089209850063E-16,0.,1.));
#6384=DIRECTION('center_axis',(4.44089209850063E-16,0.,1.));
#6385=DIRECTION('ref_axis',(1.,0.,-4.44089209850063E-16));
#6386=DIRECTION('',(4.44089209850063E-16,0.,1.));
#6387=DIRECTION('center_axis',(4.44089209850063E-16,0.,1.));
#6388=DIRECTION('ref_axis',(1.,0.,-4.44089209850063E-16));
#6389=DIRECTION('',(4.44089209850063E-16,0.,1.));
#6390=DIRECTION('center_axis',(4.44089209850063E-16,0.,1.));
#6391=DIRECTION('ref_axis',(1.,0.,-4.44089209850063E-16));
#6392=DIRECTION('',(4.44089209850063E-16,0.,1.));
#6393=DIRECTION('center_axis',(4.31753398465339E-16,0.,1.));
#6394=DIRECTION('ref_axis',(1.,4.32256196471652E-15,0.));
#6395=DIRECTION('',(9.98307288230137E-16,2.518347135624E-30,1.));
#6396=DIRECTION('center_axis',(3.33066907387547E-16,0.,1.));
#6397=DIRECTION('ref_axis',(1.,4.32256196471651E-15,0.));
#6398=DIRECTION('center_axis',(4.31753398465339E-16,0.,1.));
#6399=DIRECTION('ref_axis',(1.,4.32256196471652E-15,0.));
#6400=DIRECTION('',(9.98307288230137E-16,2.518347135624E-30,1.));
#6401=DIRECTION('center_axis',(4.31753398465339E-16,0.,1.));
#6402=DIRECTION('ref_axis',(1.,4.32256196471652E-15,0.));
#6403=DIRECTION('',(9.98307288230137E-16,2.518347135624E-30,1.));
#6404=DIRECTION('center_axis',(4.31753398465339E-16,0.,1.));
#6405=DIRECTION('ref_axis',(1.,4.32256196471652E-15,0.));
#6406=DIRECTION('',(9.98307288230137E-16,2.518347135624E-30,1.));
#6407=DIRECTION('center_axis',(4.31753398465339E-16,0.,1.));
#6408=DIRECTION('ref_axis',(1.,4.32256196471652E-15,0.));
#6409=DIRECTION('',(9.98307288230137E-16,2.518347135624E-30,1.));
#6410=DIRECTION('center_axis',(4.31753398465339E-16,0.,1.));
#6411=DIRECTION('ref_axis',(1.,4.32256196471652E-15,0.));
#6412=DIRECTION('',(9.98307288230137E-16,2.518347135624E-30,1.));
#6413=DIRECTION('center_axis',(4.9120022326324E-16,0.,1.));
#6414=DIRECTION('ref_axis',(1.,4.32256196471652E-15,0.));
#6415=DIRECTION('center_axis',(4.31753398465339E-16,0.,1.));
#6416=DIRECTION('ref_axis',(1.,4.32256196471651E-15,0.));
#6417=DIRECTION('',(9.98307288230137E-16,2.518347135624E-30,1.));
#6418=DIRECTION('center_axis',(3.33066907387547E-16,0.,1.));
#6419=DIRECTION('ref_axis',(1.,4.3225619647165E-15,0.));
#6420=DIRECTION('center_axis',(4.31753398465339E-16,0.,1.));
#6421=DIRECTION('ref_axis',(1.,4.32256196471651E-15,0.));
#6422=DIRECTION('',(9.98307288230137E-16,2.518347135624E-30,1.));
#6423=DIRECTION('center_axis',(4.31753398465339E-16,0.,1.));
#6424=DIRECTION('ref_axis',(1.,4.32256196471651E-15,0.));
#6425=DIRECTION('',(9.98307288230137E-16,2.518347135624E-30,1.));
#6426=DIRECTION('center_axis',(4.31753398465339E-16,0.,1.));
#6427=DIRECTION('ref_axis',(1.,4.32256196471651E-15,0.));
#6428=DIRECTION('',(9.98307288230137E-16,2.518347135624E-30,1.));
#6429=DIRECTION('center_axis',(4.31753398465339E-16,0.,1.));
#6430=DIRECTION('ref_axis',(1.,4.32256196471651E-15,0.));
#6431=DIRECTION('',(9.98307288230137E-16,2.518347135624E-30,1.));
#6432=DIRECTION('center_axis',(4.31753398465339E-16,0.,1.));
#6433=DIRECTION('ref_axis',(1.,4.32256196471651E-15,0.));
#6434=DIRECTION('',(9.98307288230137E-16,2.518347135624E-30,1.));
#6435=DIRECTION('center_axis',(4.9120022326324E-16,0.,1.));
#6436=DIRECTION('ref_axis',(1.,4.32256196471651E-15,0.));
#6437=DIRECTION('center_axis',(4.31753398465339E-16,0.,1.));
#6438=DIRECTION('ref_axis',(1.,3.24192147353738E-15,0.));
#6439=DIRECTION('',(9.98307288230137E-16,1.90610606190912E-30,1.));
#6440=DIRECTION('center_axis',(3.33066907387547E-16,0.,1.));
#6441=DIRECTION('ref_axis',(1.,3.24192147353738E-15,0.));
#6442=DIRECTION('center_axis',(4.31753398465339E-16,0.,1.));
#6443=DIRECTION('ref_axis',(1.,3.24192147353738E-15,0.));
#6444=DIRECTION('',(9.98307288230137E-16,1.90610606190912E-30,1.));
#6445=DIRECTION('center_axis',(4.31753398465339E-16,0.,1.));
#6446=DIRECTION('ref_axis',(1.,3.24192147353738E-15,0.));
#6447=DIRECTION('',(9.98307288230137E-16,1.90610606190912E-30,1.));
#6448=DIRECTION('center_axis',(4.31753398465339E-16,0.,1.));
#6449=DIRECTION('ref_axis',(1.,3.24192147353738E-15,0.));
#6450=DIRECTION('',(9.98307288230137E-16,1.90610606190912E-30,1.));
#6451=DIRECTION('center_axis',(4.31753398465339E-16,0.,1.));
#6452=DIRECTION('ref_axis',(1.,3.24192147353738E-15,0.));
#6453=DIRECTION('',(9.98307288230137E-16,1.90610606190912E-30,1.));
#6454=DIRECTION('center_axis',(4.31753398465339E-16,0.,1.));
#6455=DIRECTION('ref_axis',(1.,3.24192147353738E-15,0.));
#6456=DIRECTION('',(9.98307288230137E-16,1.90610606190912E-30,1.));
#6457=DIRECTION('center_axis',(4.9120022326324E-16,0.,1.));
#6458=DIRECTION('ref_axis',(1.,3.24192147353738E-15,0.));
#6459=DIRECTION('center_axis',(4.31753398465339E-16,0.,1.));
#6460=DIRECTION('ref_axis',(1.,5.40320245589564E-15,0.));
#6461=DIRECTION('',(9.98307288230137E-16,3.13058820933888E-30,1.));
#6462=DIRECTION('center_axis',(3.33066907387547E-16,0.,1.));
#6463=DIRECTION('ref_axis',(1.,5.40320245589564E-15,0.));
#6464=DIRECTION('center_axis',(4.31753398465339E-16,0.,1.));
#6465=DIRECTION('ref_axis',(1.,5.40320245589564E-15,0.));
#6466=DIRECTION('',(9.98307288230137E-16,3.13058820933888E-30,1.));
#6467=DIRECTION('center_axis',(4.31753398465339E-16,0.,1.));
#6468=DIRECTION('ref_axis',(1.,5.40320245589564E-15,0.));
#6469=DIRECTION('',(9.98307288230137E-16,3.13058820933888E-30,1.));
#6470=DIRECTION('center_axis',(4.31753398465339E-16,0.,1.));
#6471=DIRECTION('ref_axis',(1.,5.40320245589564E-15,0.));
#6472=DIRECTION('',(9.98307288230137E-16,3.13058820933888E-30,1.));
#6473=DIRECTION('center_axis',(4.31753398465339E-16,0.,1.));
#6474=DIRECTION('ref_axis',(1.,5.40320245589564E-15,0.));
#6475=DIRECTION('',(9.98307288230137E-16,3.13058820933888E-30,1.));
#6476=DIRECTION('center_axis',(4.31753398465339E-16,0.,1.));
#6477=DIRECTION('ref_axis',(1.,5.40320245589564E-15,0.));
#6478=DIRECTION('',(9.98307288230137E-16,3.13058820933888E-30,1.));
#6479=DIRECTION('center_axis',(4.9120022326324E-16,0.,1.));
#6480=DIRECTION('ref_axis',(1.,5.40320245589564E-15,0.));
#6481=DIRECTION('center_axis',(4.31753398465339E-16,0.,1.));
#6482=DIRECTION('ref_axis',(1.,0.,-4.31753398465339E-16));
#6483=DIRECTION('',(4.31753398465339E-16,0.,1.));
#6484=DIRECTION('center_axis',(3.33066907387547E-16,0.,1.));
#6485=DIRECTION('ref_axis',(1.,0.,-4.31753398465339E-16));
#6486=DIRECTION('center_axis',(4.31753398465339E-16,0.,1.));
#6487=DIRECTION('ref_axis',(1.,0.,-4.31753398465339E-16));
#6488=DIRECTION('',(4.31753398465339E-16,0.,1.));
#6489=DIRECTION('center_axis',(3.33066907387547E-16,0.,1.));
#6490=DIRECTION('ref_axis',(1.,0.,-4.31753398465339E-16));
#6491=DIRECTION('center_axis',(4.31753398465339E-16,0.,1.));
#6492=DIRECTION('ref_axis',(1.,0.,-4.31753398465339E-16));
#6493=DIRECTION('',(4.31753398465339E-16,0.,1.));
#6494=DIRECTION('center_axis',(4.31753398465339E-16,0.,1.));
#6495=DIRECTION('ref_axis',(1.,0.,-4.31753398465339E-16));
#6496=DIRECTION('',(4.31753398465339E-16,0.,1.));
#6497=DIRECTION('center_axis',(4.31753398465339E-16,0.,1.));
#6498=DIRECTION('ref_axis',(1.,0.,-4.31753398465339E-16));
#6499=DIRECTION('',(4.31753398465339E-16,0.,1.));
#6500=DIRECTION('center_axis',(4.31753398465339E-16,0.,1.));
#6501=DIRECTION('ref_axis',(1.,0.,-4.31753398465339E-16));
#6502=DIRECTION('',(4.31753398465339E-16,0.,1.));
#6503=DIRECTION('center_axis',(3.33066907387547E-16,0.,1.));
#6504=DIRECTION('ref_axis',(1.,0.,-4.31753398465339E-16));
#6505=DIRECTION('center_axis',(4.31753398465339E-16,0.,1.));
#6506=DIRECTION('ref_axis',(1.,0.,-4.31753398465339E-16));
#6507=DIRECTION('',(4.31753398465339E-16,0.,1.));
#6508=DIRECTION('center_axis',(3.33066907387547E-16,0.,1.));
#6509=DIRECTION('ref_axis',(1.,0.,-4.31753398465339E-16));
#6510=DIRECTION('center_axis',(4.31753398465339E-16,0.,1.));
#6511=DIRECTION('ref_axis',(1.,0.,-4.31753398465339E-16));
#6512=DIRECTION('',(4.31753398465339E-16,0.,1.));
#6513=DIRECTION('center_axis',(3.33066907387547E-16,0.,1.));
#6514=DIRECTION('ref_axis',(1.,0.,-4.31753398465339E-16));
#6515=DIRECTION('center_axis',(4.31753398465339E-16,0.,1.));
#6516=DIRECTION('ref_axis',(1.,0.,-4.31753398465339E-16));
#6517=DIRECTION('',(4.31753398465339E-16,0.,1.));
#6518=DIRECTION('center_axis',(4.31753398465339E-16,0.,1.));
#6519=DIRECTION('ref_axis',(1.,0.,-4.31753398465339E-16));
#6520=DIRECTION('',(4.31753398465339E-16,0.,1.));
#6521=DIRECTION('center_axis',(4.31753398465339E-16,0.,1.));
#6522=DIRECTION('ref_axis',(1.,0.,-4.31753398465339E-16));
#6523=DIRECTION('',(4.31753398465339E-16,0.,1.));
#6524=DIRECTION('center_axis',(4.31753398465339E-16,0.,1.));
#6525=DIRECTION('ref_axis',(1.,0.,-4.31753398465339E-16));
#6526=DIRECTION('',(4.31753398465339E-16,0.,1.));
#6527=DIRECTION('center_axis',(3.33066907387547E-16,0.,1.));
#6528=DIRECTION('ref_axis',(1.,0.,-4.31753398465339E-16));
#6529=DIRECTION('center_axis',(4.31753398465339E-16,0.,1.));
#6530=DIRECTION('ref_axis',(1.,0.,-4.31753398465339E-16));
#6531=DIRECTION('',(4.31753398465339E-16,0.,1.));
#6532=DIRECTION('center_axis',(3.33066907387547E-16,0.,1.));
#6533=DIRECTION('ref_axis',(1.,0.,-4.31753398465339E-16));
#6534=DIRECTION('center_axis',(4.31753398465339E-16,0.,1.));
#6535=DIRECTION('ref_axis',(1.,0.,-4.31753398465339E-16));
#6536=DIRECTION('',(4.31753398465339E-16,0.,1.));
#6537=DIRECTION('center_axis',(3.33066907387547E-16,0.,1.));
#6538=DIRECTION('ref_axis',(1.,0.,-4.31753398465339E-16));
#6539=DIRECTION('center_axis',(4.31753398465339E-16,0.,1.));
#6540=DIRECTION('ref_axis',(1.,0.,-4.31753398465339E-16));
#6541=DIRECTION('',(4.31753398465339E-16,0.,1.));
#6542=DIRECTION('center_axis',(4.31753398465339E-16,0.,1.));
#6543=DIRECTION('ref_axis',(1.,0.,-4.31753398465339E-16));
#6544=DIRECTION('',(4.31753398465339E-16,0.,1.));
#6545=DIRECTION('center_axis',(4.31753398465339E-16,0.,1.));
#6546=DIRECTION('ref_axis',(1.,0.,-4.31753398465339E-16));
#6547=DIRECTION('',(4.31753398465339E-16,0.,1.));
#6548=DIRECTION('center_axis',(4.31753398465339E-16,0.,1.));
#6549=DIRECTION('ref_axis',(1.,0.,-4.31753398465339E-16));
#6550=DIRECTION('',(4.31753398465339E-16,0.,1.));
#6551=DIRECTION('center_axis',(3.33066907387547E-16,0.,1.));
#6552=DIRECTION('ref_axis',(1.,0.,-4.31753398465339E-16));
#6553=DIRECTION('center_axis',(4.31753398465339E-16,0.,1.));
#6554=DIRECTION('ref_axis',(1.,0.,-4.31753398465339E-16));
#6555=DIRECTION('',(4.31753398465339E-16,0.,1.));
#6556=DIRECTION('center_axis',(3.33066907387547E-16,0.,1.));
#6557=DIRECTION('ref_axis',(1.,0.,-4.31753398465339E-16));
#6558=DIRECTION('center_axis',(4.31753398465339E-16,0.,1.));
#6559=DIRECTION('ref_axis',(1.,0.,-4.31753398465339E-16));
#6560=DIRECTION('',(4.31753398465339E-16,0.,1.));
#6561=DIRECTION('center_axis',(3.33066907387547E-16,0.,1.));
#6562=DIRECTION('ref_axis',(1.,0.,-4.31753398465339E-16));
#6563=DIRECTION('center_axis',(4.31753398465339E-16,0.,1.));
#6564=DIRECTION('ref_axis',(1.,0.,-4.31753398465339E-16));
#6565=DIRECTION('',(4.31753398465339E-16,0.,1.));
#6566=DIRECTION('center_axis',(4.31753398465339E-16,0.,1.));
#6567=DIRECTION('ref_axis',(1.,0.,-4.31753398465339E-16));
#6568=DIRECTION('',(4.31753398465339E-16,0.,1.));
#6569=DIRECTION('center_axis',(4.31753398465339E-16,0.,1.));
#6570=DIRECTION('ref_axis',(1.,0.,-4.31753398465339E-16));
#6571=DIRECTION('',(4.31753398465339E-16,0.,1.));
#6572=DIRECTION('center_axis',(4.31753398465339E-16,0.,1.));
#6573=DIRECTION('ref_axis',(1.,0.,-4.31753398465339E-16));
#6574=DIRECTION('',(4.31753398465339E-16,0.,1.));
#6575=DIRECTION('center_axis',(3.33066907387547E-16,0.,1.));
#6576=DIRECTION('ref_axis',(1.,0.,-4.31753398465339E-16));
#6577=DIRECTION('center_axis',(0.,0.,-1.));
#6578=DIRECTION('ref_axis',(-1.,0.,0.));
#6579=DIRECTION('center_axis',(0.,0.,1.));
[truncated: 886,719 more chars]
