# Supplementary material for: Automated vortex-assisted-liquid-liquid microextraction with injector-based derivatization for GC-MS/MS analysis of 1,3-dichloropropan-2-ol and 3-chloropropane-1,2-diol in food contact paper products
Source: Anal Bioanal Chem. 2025 Oct 21;417(28):6413–25. doi: 10.1007/s00216-025-06133-2 (PMC12596282; doi:10.1007/s00216-025-06133-2)
Supplement: Supplementary file 4 — ESM 4 (DOCX 1.99 MB) [file 216_2025_6133_MOESM4_ESM.gz]

Archive with 25 entries (23 files):
- ESM_3
- ESM_3/CVUA Samples
- ESM_3/CVUA Samples/13_CVUA1.xms
- ESM_3/CVUA Samples/15_CVUA2.xms
- ESM_3/CVUA Samples/16_CVUA3.xms
- ESM_3/CVUA Samples/17_CVUA4.xms
- ESM_3/CVUA Samples/18_CVUA5.xms
- ESM_3/CVUA Samples/19_CVUA6.xms
- ESM_3/CVUA Samples/20_CVUA7.xms
- ESM_3/CVUA Samples/21_CVUA8.xms
- ESM_3/CVUA Samples/22_CVUA9.xms
- ESM_3/CVUA Samples/23_Cal_1ppb.xms
- ESM_3/CVUA Samples/23_Cal_1ppb_afterrDertivat.xms
- ESM_3/CVUA Samples/23_CVUA10.xms
- ESM_3/CVUA Samples/24-Cal-Blank.xms
- ESM_3/CVUA Samples/25-Cal-2ppb.xms
- ESM_3/CVUA Samples/26-Cal-4ppb.xms
- ESM_3/CVUA Samples/27-Cal-6ppb.xms
- ESM_3/CVUA Samples/28-Cal-8ppb.xms
- ESM_3/CVUA Samples/29-Cal-10ppb.xms
- ESM_3/CVUA Samples/30-Cal-12ppb.xms
- ESM_3/CVUA Samples/31-Cal-14ppb.xms
- ESM_3/CVUA Samples/32-Cal-16ppb.xms
- ESM_3/CVUA Samples/33-Cal-18ppb.xms
- ESM_3/CVUA Samples/34-Cal-20ppb.xms
